# Supplementary material for: Genetic associations with micronutrient levels identified in immune and gastrointestinal networks
Source: Genes Nutr. 2014 May 31;9(4):408. doi: 10.1007/s12263-014-0408-4 (PMC4169061; doi:10.1007/s12263-014-0408-4)
Supplement: Supplementary file 1 — Proteins significantly correlated with met_PC1 (corrected p value < 0.1). (Figure 2) (XLS 85 kb) [file 12263_2014_408_MOESM1_ESM.xls]

## Sheet: Annotation
									Annotation of Robust Regression of Met_PC1 Protein Correlations
						From Experimental Data							Post Computation Data Analysis
		logFC	Estimate of the log2-fold-change								S = Soluble
		AveExpr	Average log2-abundance over all samples								M = Membrane
		t	Moderated t-statistic								C = Cell
		P.Value	Raw p-value								CM = Mito
		adj.P.Value	Adjusted p-value (Benjamini & Hochberg)								CN = Nucleus
	ID	SwissProt (name)	SwissProt (acc)	logFC	AveExpr	t	P.Value	adj.P.Val	Module	Protein	Plasma v cell	PubMed	OMIM	Comments relevant to this research
	ANGPTL3	ANGL3_HUMAN	Q9Y5C1	-17.6447	861.658	-3.01907	0.00447543	0.0990737		Angiopoietin-like 3	S		http://omim.org/entry/604774	Angiopoietin family to regulate blood vessel formation. - human immune inhibitory receptor leukocyte immunoglobulin-like receptor B2 (LILRB2; 604815) bind ANGPTL3
	AZU1	CAP7_HUMAN	P20160	-28.1746	385.798	-4.03767	0.00024746	0.0232818		Nuetrophil azurociden	C	http://www.ncbi.nlm.nih.gov/pubmed/18286166	http://omim.org/entry/162815	Azurophil granules, specialized lysosomes of the neutrophil, contain at least 10 proteins implicated in the killing of microorganisms
	BMP7			53.3665	1014.44	3.05808	0.00403258	0.0910558		Bone morphogenetic protein 7	S	http://www.ncbi.nlm.nih.gov/pubmed/23296204	http://omim.org/entry/112267	Member of transforming growth factor beta family. Multiple processes including dendritic cells
	C1S			-157.659	6790.04	-3.73844	0.000598819	0.0353492		Complement component 1	S		http://omim.org/entry/120580	With other proteases, responsible for the initiation of the classical- and lectin pathway activation of the complement system
	C3	CO3_HUMAN	P01024	8084.78	48959.7	8.21025	5.33985e-10	5.7809e-07	2	Complement 3	S		http://omim.org/entry/120700	C3 is induced during acute inflammation
	C3	CO3_HUMAN	P01024	1100.55	8918.01	4.70253	3.24392e-05	0.00457799	2	Complement 3	S		http://omim.org/entry/120700	C3 is induced during acute inflammation
	C3	CO3_HUMAN	P01024	13196.9	211509	3.87028	0.000406846	0.0287081	2	Complement 3	S		http://omim.org/entry/120700	C3 is induced during acute inflammation
	CD86	CD86_HUMAN	P42081	101.562	1261.3	3.39667	0.00159242	0.0544801	52	CD86 antigen = CD28 ligand	M		http://omim.org/entry/601020	B7.1. IL3-treated eosinophils supported modest T-cell proliferation in response to superantigen toxic shock syndrome-1 antigen
	CDC2 CCNB1			-10.5599	607.721	-3.15761	0.00308274	0.0791002	NA	Cyclin-dependent kinase-1	CN		http://omim.org/entry/116940	Induces entry into mitosis and is universal among eukaryotes and is controlled by circadian clock system
	CDC2 CCNB1									Cyclin B1			http://omim.org/entry/123836	Involved in cell cycle regulation, expressed predominantly in the G2/M phase of cell division
	CDH12	CAD12_HUMAN	P55289	-40.8814	772.447	-3.62276	0.000837205	0.0393835	52	Cadherin 12	M	http://www.ncbi.nlm.nih.gov/pubmed/19893044	http://omim.org/entry/600562	Adherin gene family, transmembrane glycoproteins that exhibit calcium-dependent homophilic cell-cell adhesion
	CFH	CFAH_HUMAN	P08603	-1461.76	46979.8	-3.14815	0.00316295	0.079355		Complement factor H	S	http://www.ncbi.nlm.nih.gov/pmc/articles/PMC3703615/	http://omim.org/entry/134370	Serum glycoprotein that regulates the function of the alternative complement pathway in fluid phase and on cellular surfaces. AD - NF-kappa-B-sensitive MIR146A modulates the expression of CFH as part of the inflammatory response in AD brain
	CKB CKM			376.078	2965.54	3.6963	0.000676878	0.0353492	NA	Creatine Kinase B	CN		http://omim.org/entry/123280	CKB involved in bone metabolism
	CMA1	CMA1_HUMAN	P23946	-36.2463	1373.15	-3.55979	0.00100302	0.0394167		Chymase 1	S	http://www.ncbi.nlm.nih.gov/pubmed/22646261	http://omim.org/entry/118938	Cleaves angiotensin 1 to II. Chymase is a major secreted protease of mast cells with suspected roles in vasoactive peptide generation, extracellular matrix degradation, and regulation of gland secretion
	COTL1	COTL1_HUMAN	Q14019	166.291	2691.34	3.36315	0.00174912	0.0548542	38	Coactosin-like protein 1	C		http://omim.org/entry/606748	Interacts with F-actin and ALOX5 involved in leukotriene synthesis
	CSF1	CSF1_HUMAN	P09603	69.5104	1430.73	5.87955	7.86585e-07	0.000177611		Colony stimulating factor	M		http://omim.org/entry/120420	A myeloid cytokine released during infection and inflammation. stress-induced cytokines as direct instructors of hematopoietic stem cell fate.
	CSNK2A1			-35.4262	811.5	-3.97112	0.000301794	0.0243375		Casein kinase II alpha	C		http://omim.org/entry/115440?	Hosphorylates acidic protein such as casein
	CST2	CYTT_HUMAN	P09228	1518.75	10378.6	3.70622	0.000657662	0.0353492	NA	Cystatin 2	S		http://omim.org/entry/123856	Cystatin SA as an endogenous inhibitor of acid ceramidase
	DBNL	TATD2_HUMAN	Q93075	-120.59	2708.08	-3.67788	0.00071399	0.0353492		Debrin like	C		http://omim.org/entry/610106	Decreased body weight and increased frequency of death. Hip55 -/- T cells proliferated at a reduced level, with lower cytokine production and lower expression of activation markers after T-cell receptor stimulation
	EIF5	IF5_HUMAN	P55010	-204.685	2408.2	-3.67492	0.000720135	0.0353492		Eukaryotic initiation factor 5	C		http://omim.org/entry/601710	Functions in start site selection as a GTPase accelerating protein (GAP) for the EIF2-GTP-tRNAi(Met) ternary complex within the ribosome-bound preinitiation complex
	ENG	EGLN_HUMAN	P17813	360.177	3122.79	3.54482	0.00104688	0.0394167	2	Endoglin	M	http://www.ncbi.nlm.nih.gov/pubmed/12365720	http://omim.org/entry/131195	Required at a critical level to ensure vessel wall integrity
	EPH5A			81.5548	1308.24	3.09825	0.00362003	0.0851461	52	Ephrin receptor EPH5A	M		http://omim.org/entry/600004	Beta-cell communication through EPHA5 and ephrin-A5 in pancreatic islets affects basal and glucose-stimulated insulin secretion to improve glucose homeostasis
	ESR1	ESR1_HUMAN	P03372	-63.9403	1472.91	-3.07864	0.00381617	0.0879276	36	Estrogen receptor 1	CN	http://www.ncbi.nlm.nih.gov/pubmed/15032646	http://omim.org/entry/133430	Ligand-activated transcription factor composed of several domains important for hormone binding, DNA binding, and activation of transcription
	FABP5	FABPE_HUMAN	Q01469	-232.848	1856.56	-3.37274	0.00170286	0.0548542	38	Fatty acid binding protein	C	http://www.ncbi.nlm.nih.gov/pubmed/23349676	http://omim.org/entry/605168	Bind free fatty acids and regulate lipid metabolism and transport, transport neuromodulatrly lipid arachidonoyl ethanolaminde in cells
	GNLY			202.598	2209.12	3.89978	0.000372912	0.0280678		Granulysin	S	http://www.ncbi.nlm.nih.gov/pubmed/20660289	http://omim.org/entry/188855	Present in cytotoxic granules of cytolytic T cells (CTSs) and natural killer (NK) cells
	HDAC8	HDAC8_HUMAN	Q9BY41	-63.1554	2805.63	-3.18682	0.00284695	0.074749	36	Histone deacetylase 8	CN	http://www.ncbi.nlm.nih.gov/pubmed/23242124	http://omim.org/entry/300269	Mutated in mental retardation families
	HDGFRP2			-94.7734	1246.05	-3.51941	0.00112552	0.0409907		Hepatoma derived growth factor related	S		Not in OMIM
	HSD17B1	DHB1_HUMAN	P14061	-69.7131	2082.67	-3.10108	0.0035925	0.0851461	47	17-beta-hydroxysteroid dehydrogenase	M		http://omim.org/entry/109684	Suggesting that HSD17B may play an important role in regulating the local cellular levels of estradiol.
	IDS	IDS_HUMAN PERE_HUMAN	P22304 P11678	445.668	3717.93	3.39788	0.00158701	0.0544801	36	Iduronate 2-sulfatase	C		http://omim.org/entry/300823	Lysosomal degradation of the glycosaminoglycans heparan sulfate and dermatan sulfate. mucopolysaccharidosis type II (Hunter syndrome)
	IL12RB1	I12R1_HUMAN FAS_HUMAN	P42701 P49327	-22.4317	569.921	-5.41451	3.45189e-06	0.000649532	32	Interleukin 12 receptor	M		http://omim.org/entry/601604	IL12RB1 deficiency is the most frequent genetic defect responsible for the syndrome of mendelian susceptibility to mycobacterial through IL17 prodiciing T cellsdisease
	IL1RAPL2	IRPL2_HUMAN	Q9NP60	37.5778	1385.02	3.20332	0.00272142	0.0731544		Interleukin 12 receptor	M		http://omim.org/entry/601604	IL12RB1 deficiency is the most frequent genetic defect responsible for the syndrome of mendelian susceptibility to mycobacterial through IL17 prodiciing T cellsdisease
	IL22RA2	I22RA_HUMAN	Q969J5	610.175	4443.73	5.98122	5.69031e-07	0.000160609	48	Interleukin 22 receptor	S		http://omim.org/entry/606648	IL22RA2 effectively inhibited proliferation of a mouse pre-B cell line in response to IL22
	KLK11	KLK11_HUMAN	Q9UBX7	108.616	1260.3	3.57981	0.000947156	0.0394167	NA	Kallikrein-related peptidase 11	S		http://omim.org/entry/604434	Belongs to the kallikrein subfamily of serine proteases, which are involved in a variety of enzymatic processes
	LRPAP1	AMRP_HUMAN	P30533	-60.5174	1106.59	-3.68857	0.000692213	0.0353492	52	Low density lipoprotein receptor-related protein assocation p1	C		http://omim.org/entry/104225	Novel class of molecular chaperones that selectively protect endocytic receptors by binding to newly synthesized receptor polypeptides
	LTA4H	LKHA4_HUMAN	P09960	563.642	3158.11	4.17188	0.000165314	0.018664	47	Leudotriene A4 hyrdrolase	C	http://www.ncbi.nlm.nih.gov/pubmed/21502100	http://omim.org/entry/151570	A proinflammatory enzyme that generates the inflammatory mediator leukotriene B4 (LTB4).
	LY9	LY9_HUMAN	Q9HBG7	369.082	2440.17	3.7386	0.00059854	0.0353492	52	immunomodulatory receptors	M		http://omim.org/entry/600684	Ly9 may also participate in adhesion reactions between T lymphocytes and accessory cells by homophilic interaction
	MAPK1	MK01_HUMAN	P28482	-798.659	6176.34	-3.11638	0.0034472	0.0846064		Mitogen activated protein kinase 1	CN		http://omim.org/entry/176948	Early infection may impari immunity but may be different late infection
	MMP10	GLI3_HUMAN	P10071	-23.888	716.442	-3.28206	0.00219144	0.0651089		Metalloproteinase 10	S		http://omim.org/entry/185260	MMP10 was the only metalloprotease in this group that directly processed polyQ HTT - Huntington
	NAMPT			347.111	3077.65	3.20438	0.00271353	0.0731544		Nicotinamide phsophoribosyl transferase	C	http://www.ncbi.nlm.nih.gov/pubmed/23831038	http://omim.org/entry/608764	Converts nicotinamide (vitamin B3) to nicotinamide mononucleotide. Higher expression in lean compared to obese adipose, induces proinflammatory markers
	NBL1	NBL1_HUMAN	P41271	76.1667	1266.45	3.54465	0.00104739	0.0394167		Neuroblastoma candidate region.	S		http://omim.org/entry/600613	Tumor suppressive activity
	PAK7	PAK7_HUMAN	Q9P286	-32.4245	1127.98	-3.54735	0.00103932	0.0394167		Nuetrophil azurociden	CM		http://omim.org/entry/162815	Azurophil granules, specialized lysosomes of the neutrophil, contain at least 10 proteins implicated in the killing of microorganisms
	PGAM1			-4418.3	11435.4	-7.49397	4.81268e-09	1.81117e-06	8	Phosphoglucerate mutase	X		http://omim.org/entry/172250	Reversible reaction of 3-phosphoglycerate (3-PGA) to 2-phosphoglycerate (2-PGA) in the glycolytic pathway
	PGD	6PGD_HUMAN	P52209	507.739	2543.44	4.64642	3.86171e-05	0.0048443	8	6-phosphogluconate dehydrogenase	C		http://omim.org/entry/172200	Second dehydrogenase in the pentose phosphate shunt,
	PGK1	PGK1_HUMAN	P00558	359.235	5131.48	3.25624	0.00235334	0.0664232	43	Phosphoglycerate kinase	C & S		http://omim.org/entry/311800	Disulfide plasmin reductase isolated from conditioned medium of fibrosarcoma cells is the glycolytic enzyme phosphoglycerate kinase.
	PIGR	PIGR_HUMAN	P01833	627.944	6137.51	4.05429	0.00023545	0.0232818	27	Polymeric IG receptor	M	http://www.ncbi.nlm.nih.gov/pubmed/20386278	http://omim.org/entry/173880	Mediates transcellular transport of polymeric immunoglobulin molecules.
	PTN			-177.654	3591.02	-3.9827	0.000291568	0.0243375	51	Pleiotrophin	S	http://www.ncbi.nlm.nih.gov/pubmed/18486628	http://omim.org/entry/162095	Pleiotrophin is a regulator of HSC expansion and regeneration
	RPSA	RSSA_HUMAN	P08865	216.516	3349.7	5.34405	4.31624e-06	0.000696147	2	Laminin receptor	M	http://www.ncbi.nlm.nih.gov/pubmed/22100883	http://omim.org/entry/150370	Adhesive basement membrane protein
	SELE	TNPO1_HUMAN	Q92973	3117.53	39091.8	3.366	0.00173526	0.0548542	52	Selectin E	CJ		http://omim.org/entry/131210	Expressed by cytokine-stimulated endothelial cells
	SHH	KYNU_HUMAN SHH_HUMAN	Q16719 Q15465	170.293	989.372	7.99632	1.02408e-09	5.7809e-07	49	Sonic hedgehog	S	http://www.ncbi.nlm.nih.gov/pubmed/22956998	http://omim.org/entry/600725	Critical role of the hedgehog pathway in promoting the immune quiescence of BBB endothelial cells by decreasing the expression of proinflammatory mediators and the adhesion and migration of leukocytes
	SLITRK5	SLIK5_HUMAN	O94991	375.573	3928.06	3.32251	0.00195893	0.0597738	NA	secreted glycoproteins that bind and activate adhesion	M		http://omim.org/entry/609680	Share homology with neurotrophin receptors. Slitrk5-null mice developed obsessive-compulsive (OCD; 164230) behaviors
	TBP	MATN2_HUMAN	O00339	-39.985	833.812	-3.26593	0.00229128	0.0663296	36	Tata binding protein	CN		http://omim.org/entry/600075	DNA-binding subunit of TFIID is the TATA box-binding protein (TBP)
	TNFSF15	REST_HUMAN	Q13127	111.391	1337.63	3.56626	0.000984637	0.0394167	38	TNF Ligand superfamily 15 - VEGI	M		http://omim.org/entry/604052	An early signal for Th2 cytokine production in lung

## Sheet: Prot_QTL
					Met_PC1 Genes Associated with ArrayTrack QTL
	INPUT_GENE_NAME	TAX_ID	SYMBOL	QTL_NAME	EXTERNAL_ID	CHROMOSOME	CHR_START	CHR_END	PHENOTYPES	CANDITATE_GENES	PUBMED_REF
	TNFSF15	9606	AASTH12_H	Allergic/atopic asthma related QTL 12 (human)	RGD:1357307	9	81058770	118107315	abnormal airway resistance;abnormal lung capacity;decreased pulmonary ventilation		12411455
	LTA4H	9606	AASTH7_H	Allergic/atopic asthma related QTL 7 (human)	RGD:1331644	12	72420181	132349534	abnormal respiratory function;abnormal pulmonary ventilation;abnormal respiratory sounds;dermatitis;allergic response		15272420
	ANGPTL3	9606	AASTH8_H	Allergic/atopic asthma related QTL 8 (human)	RGD:1357319	1	45564670	92982869	abnormal airway resistance;abnormal lung capacity;decreased pulmonary ventilation		15638827
	CFH	9606	AASTH9_H	Allergic/atopic asthma related QTL 9 (human)	RGD:1357296	1	161215450	242367128	abnormal airway resistance;abnormal lung capacity;decreased pulmonary ventilation		12704367
	PIGR	9606	AASTH9_H	Allergic/atopic asthma related QTL 9 (human)	RGD:1357296	1	161215450	242367128	abnormal airway resistance;abnormal lung capacity;decreased pulmonary ventilation		11299268
	SELE	9606	AASTH9_H	Allergic/atopic asthma related QTL 9 (human)	RGD:1357296	1	161215450	242367128	abnormal airway resistance;abnormal lung capacity;decreased pulmonary ventilation	IL10;APOA2;PKLR;LMX1A	16611675
	AZU1	9606	BP3_H	Blood pressure QTL 3 (human)	RGD:1298476	19	1	6064482	increased blood pressure;increased circulating LDL cholesterol level		11914989
	MMP10	9606	BP31_H	Blood pressure QTL 31 (human)	RGD:1298492	11	34596653	123132075	abnormal blood pressure		15638827
	COTL1	9606	BP33_H	Blood pressure QTL 33 (human)	RGD:1298498	16	12046946	87452910	abnormal blood pressure		11299268
	HSD17B1	9606	BP34_H	Blood pressure QTL 34 (human)	RGD:1298468	17	569917	64059498	abnormal blood pressure		12877910
	HSD17B1	9606	BP35_H	Blood pressure QTL 35 (human)	RGD:1298421	17	34106437	65977271	increased blood pressure		12877910
	GNLY	9606	BP46_H	Blood pressure QTL 46 (human)	RGD:1300023	2	75683889	218285001	increased blood pressure		16731858
	CDH12	9606	BP47_H	Blood pressure QTL 47 (human)	RGD:1300004	5	180431	41069726	increased blood pressure		15638827
	PTN	9606	BP48_H	Blood pressure QTL 48 (human)	RGD:1300014	7	127537916	151198240	increased blood pressure		14732905
	FABP5	9606	BP49_H	Blood pressure QTL 49 (human)	RGD:1300005	8	28324754	106179670	increased blood pressure		14732905
	AZU1	9606	BP50_H	Blood pressure QTL 50 (human)	RGD:1300034	19	1	11105490	increased blood pressure	MFN2;FRAP1;TNFRSF1B	17667848
	C3	9606	BP50_H	Blood pressure QTL 50 (human)	RGD:1300034	19	1	11105490	increased blood pressure		16391564
	CFH	9606	BP60_H	Blood pressure QTL 60 (human)	RGD:1581540	1	19829731	196887027			12016260
	CSF1	9606	BP60_H	Blood pressure QTL 60 (human)	RGD:1581540	1	19829731	196887027		CAPN2;CAPN9	14627748
	NBL1	9606	BP60_H	Blood pressure QTL 60 (human)	RGD:1581540	1	19829731	196887027			12411455
	LY9	9606	BP60_H	Blood pressure QTL 60 (human)	RGD:1581540	1	19829731	196887027			15272420
	ANGPTL3	9606	BP60_H	Blood pressure QTL 60 (human)	RGD:1581540	1	19829731	196887027			12704367
	SELE	9606	BP60_H	Blood pressure QTL 60 (human)	RGD:1581540	1	19829731	196887027			11299268
	HSD17B1	9606	BP89_H	Blood pressure QTL 89 (human)	RGD:1643075	17	36247937	70192683	hypertension		15576847
	RPSA	9606	BFD1_H	Body fluid distribution QTL 1 (human)	RGD:1298487	3	32140243	73341388	abnormal water content		15576847
	CFH	9606	BW132_H	Body weight QTL 132 (human)	RGD:1643243	1	185816911	196878197			14627748;15220211
	ESR1	9606	BW142_H	Body weight QTL 142 (human)	RGD:2289234	6	90985312	153856159	increased body mass index		12877910
	IL22RA2	9606	BW142_H	Body weight QTL 142 (human)	RGD:2289234	6	90985312	153856159	increased body mass index		12877910
	COTL1	9606	BW147_H	Body weight QTL 147 (human)	RGD:2289240	16	52228236	85073835	increased body mass index		12215839
	IL12RB1	9606	BW148_H	Body weight QTL 148 (human)	RGD:2289238	19	12573944	36606773	increased body mass index		15638827
	IL22RA2	9606	BW149_H	Body weight QTL 149 (human)	RGD:1558695	6	131027446	143660562	increased circulating HDL cholesterol level;increased body mass index		17160904
	PTN	9606	BW18_H	Body weight QTL 18 (human)	RGD:1300016	7	103290039	143354787	increased body mass index		11299268
	CFH	9606	BW19_H	Body weight QTL 19 (human)	RGD:1298437	1	185816911	205426124	increased body mass index		15638827
	PIGR	9606	BW19_H	Body weight QTL 19 (human)	RGD:1298437	1	185816911	205426124	increased body mass index		12704367
	DBNL	9606	BW297_H	Body weight QTL 297 (human)	RGD:2289453	7	20671829	49359606	increased body mass index		11126332
	MMP10	9606	BW298_H	Body weight QTL 298 (human)	RGD:2289454	11	79643051	123132075	increased body mass index		15272420
	TBP	9606	BW323_H	Body weight QTL 323 (human)	RGD:1643367	6	170705396	170723872	increased bone density;increased adipose tissue amount		15638827
	GNLY	9606	BW397_H	Body weight QTL 397 (human)	RGD:2289436	2	85341937	155991476	increased body weight;increased body mass index		12704367
	EPHA5	9606	BW399_H	Body weight QTL 399 (human)	RGD:2289421	4	27221423	86527489	increased body weight;increased body mass index		11299268
	DBNL	9606	BW411_H	Body weight QTL 411 (human)	RGD:2289417	7	1	73210124	increased lean body mass		11914989
	GNLY	9606	BW419_H	Body weight QTL 419 (human)	RGD:2289379	2	79617104	101786292	increased body weight		10820127
	NBL1	9606	BW435_H	Body weight QTL 435 (human)	RGD:2289524	1	16292128	19829731	increased body mass index	APOA4;DRD2	12582223
	CST2	9606	BW438_H	Body weight QTL 438 (human)	RGD:2289526	20	19779543	34162034			11299268
	NBL1	9606	BW463_H	Body weight QTL 463 (human)	RGD:2289594	1	19829605	19829731	increased adipose tissue amount;increased body weight		11914989
	CSF1	9606	BW57_H	Body weight QTL 57 (human)	RGD:1357381	1	91331358	165222998	decreased body mass index	KCNJ1;TBRG1;TIRAP;CDON;ESAM;ASAM	16894363
	LY9	9606	BW57_H	Body weight QTL 57 (human)	RGD:1357381	1	91331358	165222998	decreased body mass index		10330357;11923912
	FABP5	9606	BW59_H	Body weight QTL 59 (human)	RGD:1357356	8	77047395	135311775	decreased body mass index		14575909;14575911
	CFH	9606	BW60_H	Body weight QTL 60 (human)	RGD:1357385	1	166221024	206519383	decreased body mass index		10631147
	PIGR	9606	BW60_H	Body weight QTL 60 (human)	RGD:1357385	1	166221024	206519383	decreased body mass index		10631147
	SELE	9606	BW60_H	Body weight QTL 60 (human)	RGD:1357385	1	166221024	206519383	decreased body mass index		10631147
	CCNB1	9606	BW61_H	Body weight QTL 61 (human)	RGD:1357383	5	34987917	147295674	decreased body mass index		9799590
	MMP10	9606	BW64_H	Body weight QTL 64 (human)	RGD:1357380	11	75339935	120495085	decreased body mass index		11397706
	C1S	9606	BW65_H	Body weight QTL 65 (human)	RGD:1358216	12	5221529	45623114	decreased body mass index		10865820
	PTN	9606	BW68_H	Body weight QTL 68 (human)	RGD:1357389	7	131930166	151198240	increased body mass index		11299268
	PIGR	9606	BW86_H	Body weight QTL 86 (human)	RGD:2289325	1	201798348	213262150	increased body mass index		15308552
	KLK11	9606	BW89_H	Body weight QTL 89 (human)	RGD:2289232	19	55647457	61711519	increased body mass index		12719384;15374838
	PGAM1	9606	BW91_H	Body weight QTL 91 (human)	RGD:2289236	10	92402953	128681114	increased body mass index		11914989;15374838
	TBP	9606	BMD3_H	Bone mineral density QTL 3 (human)	RGD:1643404	6	170705396	170723872	increased bone density;increased adipose tissue amount		10330357
	HSD17B1	9606	COPD12_H	Chronic obstructive pulmonary disease QTL 12 (human)	RGD:1331651	17	10800103	64059498	abnormal respiratory function		9328471
	EPHA5	9606	COPD13_H	Chronic obstructive pulmonary disease QTL 13 (human)	RGD:1331636	4	57376574	183397294	abnormal respiratory function		16172425
	RPSA	9606	COPD14_H	Chronic obstructive pulmonary disease QTL 14 (human)	RGD:1331638	3	36459185	177267732	abnormal respiratory function		11397706
	CD86	9606	COPD14_H	Chronic obstructive pulmonary disease QTL 14 (human)	RGD:1331638	3	36459185	177267732	abnormal respiratory function		12877910
	EPHA5	9606	COPD15_H	Chronic obstructive pulmonary disease QTL 15 (human)	RGD:1331650	4	57376574	186689238	abnormal respiratory function		17299800
	PGD	9606	COPD17_H	Chronic obstructive pulmonary disease QTL 17 (human)	RGD:1331652	1	3574817	17656435	abnormal airway resistance;abnormal lung capacity;decreased pulmonary ventilation		17299800
	CSF1	9606	COPD18_H	Chronic obstructive pulmonary disease QTL 18 (human)	RGD:1331645	1	74001979	156199505	abnormal airway resistance;decreased pulmonary ventilation;abnormal lung capacity		10330357
	MMP10	9606	COPD20_H	Chronic obstructive pulmonary disease QTL 20 (human)	RGD:1331655	11	73182779	105064165	abnormal airway resistance;abnormal lung capacity		14988267
	HSD17B1	9606	COPD22_H	Chronic obstructive pulmonary disease QTL 22 (human)	RGD:1331649	17	25406301	44028226	abnormal airway resistance;abnormal lung capacity;decreased pulmonary ventilation		10814713
	CKM	9606	COPD5_H	Chronic obstructive pulmonary disease QTL 5 (human)	RGD:1331666	19	21474514	58475389	decreased pulmonary ventilation;abnormal vital capacity;abnormal airway resistance		12719384;15374838
	KLK11	9606	COPD5_H	Chronic obstructive pulmonary disease QTL 5 (human)	RGD:1331666	19	21474514	58475389	decreased pulmonary ventilation;abnormal vital capacity;abnormal airway resistance		14601025;14601024
	IL12RB1	9606	COPD9_H	Chronic obstructive pulmonary disease QTL 9 (human)	RGD:1331657	19	12573944	62224940	abnormal respiratory function		14575909
	CKM	9606	COPD9_H	Chronic obstructive pulmonary disease QTL 9 (human)	RGD:1331657	19	12573944	62224940	abnormal respiratory function		14988267
	KLK11	9606	COPD9_H	Chronic obstructive pulmonary disease QTL 9 (human)	RGD:1331657	19	12573944	62224940	abnormal respiratory function		15175276
	CD86	9606	COARD1_H	Coronary artery disease susceptibility QTL 1 (human)	RGD:1576344	3	73341071	140671289	coronary stenosis		12719384;15374838
	CD86	9606	COARD2_H	Coronary artery disease susceptibility QTL 2 (human)	RGD:1576333	3	73341071	140671289	coronary stenosis		11397706
	CD86	9606	COARD3_H	Coronary artery disease susceptibility QTL 3 (human)	RGD:1576347	3	73341071	134169100	coronary stenosis		11034945
	CFH	9606	COARD4_H	Coronary artery disease susceptibility QTL 4 (human)	RGD:1576343	1	165776192	215160455	coronary stenosis		11641285
	PIGR	9606	COARD4_H	Coronary artery disease susceptibility QTL 4 (human)	RGD:1576343	1	165776192	215160455	coronary stenosis		14601025;14601024
	SELE	9606	COARD4_H	Coronary artery disease susceptibility QTL 4 (human)	RGD:1576343	1	165776192	215160455	coronary stenosis		11034945
	CDC2	9606	FBRL4_H	Fibrinogen level QTL 4 (human)	RGD:1559246	10	18761298	99475525			14601025;14601024
	PGAM1	9606	FBRL4_H	Fibrinogen level QTL 4 (human)	RGD:1559246	10	18761298	99475525			14575909
	CDC2	9606	FBRL5_H	Fibrinogen level QTL 5 (human)	RGD:1559249	10	18761298	99475525			15175276
	PGAM1	9606	FBRL5_H	Fibrinogen level QTL 5 (human)	RGD:1559249	10	18761298	99475525			12719384;15374838
	HSD17B1	9606	FBRL6_H	Fibrinogen level QTL 6 (human)	RGD:1559242	17	10800103	77846317		TULP2;GYS1;NR1H2	14627748;15220211
	BMP7	9606	FBRL7_H	Fibrinogen level QTL 7 (human)	RGD:1559255	20	36665442	57241563			11397706
	FABP5	9606	GLUCO27_H	Glucose level QTL 27 (human)	RGD:1643544	8	70235224	87241316	hyperglycemia		11923910;14764808
	GNLY	9606	HRV2_H	Heart rate variability QTL 2 (human)	RGD:1558699	2	59145280	208433251	decreased heart rate variability		11034945
	CDH12	9606	MULTSCL29_H	Multiple sclerosis susceptibility QTL 29 (human)	RGD:1358834	5	1207429	26694521	neurodegeneration;demyelination		12480036
	IL12RB1	9606	MULTSCL30_H	Multiple sclerosis susceptibility QTL 30 (human)	RGD:1358846	19	3265332	34603056	neurodegeneration;demyelination		16849411
	C3	9606	MULTSCL30_H	Multiple sclerosis susceptibility QTL 30 (human)	RGD:1358846	19	3265332	34603056	neurodegeneration;demyelination		10814713
	SLITRK5	9606	MULTSCL32_H	Multiple sclerosis susceptibility QTL 32 (human)	RGD:1358855	13	37930331	111843529	neurodegeneration;demyelination;neurodegeneration;demyelination		11743583
	NBL1	9606	MYI1_H	Myocardial infarction susceptibility QTL 1 (human)	RGD:1576325	1	13656774	27912392	coronary stenosis		12719384;15374838
	NBL1	9606	MYI9_H	Myocardial infarction susceptibility QTL 9 (human)	RGD:1576329	1	13656774	27912392	coronary stenosis		12411455
	ENG	9606	OSTEAR15_H	Osteoarthritis QTL 15 (human)	RGD:1298504	9	122490084	140273252	chronic joint inflammation		11702208;16537441
	EPHA5	9606	OSTEAR21_H	Osteoarthritis QTL 21 (human)	RGD:1298424	4	61929562	139976238	chronic joint inflammation		10814713
	IL22RA2	9606	OSTEAR22_H	Osteoarthritis QTL 22 (human)	RGD:1298490	6	39367582	140056474	chronic joint inflammation		11743583
	EPHA5	9606	OSTEAR26_H	Osteoarthritis QTL 26 (human)	RGD:1298417	4	62580246	70558137	chronic joint inflammation		12877910
	PGD	9606	PRSTS240_H	Prostate tumor susceptibility QTL 240 (human)	RGD:2293440	1	3574817	17656435	prostate tumor		12719384;15374838
	EIF5	9606	PRSTS3_H	Prostate tumor susceptibility QTL 3 (human)	RGD:2292785	14	94378110	105000676	prostate tumor		15272420
	CKB	9606	PRSTS3_H	Prostate tumor susceptibility QTL 3 (human)	RGD:2292785	14	94378110	105000676	prostate tumor		15272420
	IDS	9606	PRSTS341_H	Prostate tumor susceptibility QTL 341 (human)	RGD:2299923	X	139459424	154913754	prostate tumor		15272420
	IDS	9606	PRSTS342_H	Prostate tumor susceptibility QTL 342 (human)	RGD:2299924	X	139459424	154515206	prostate tumor	SIM1;ENPP1;MCHR2	14988267
	IL12RB1	9606	PRSTS371_H	Prostate tumor susceptibility QTL 371 (human)	RGD:2301145	19	1	36606773	prostate tumor		14975120
	AZU1	9606	PRSTS371_H	Prostate tumor susceptibility QTL 371 (human)	RGD:2301145	19	1	36606773	prostate tumor		14975115
	C3	9606	PRSTS371_H	Prostate tumor susceptibility QTL 371 (human)	RGD:2301145	19	1	36606773	prostate tumor		14975115
	FABP5	9606	SADIPOQ11_H	Serum adiponectin level QTL 11 (human)	RGD:1643537	8	25497152	106172524			15805549
	MMP10	9606	SADIPOQ7_H	Serum adiponectin level QTL 7 (human)	RGD:2289174	11	58253071	120333478			14975115
	FABP5	9606	SADIPOQ8_H	Serum adiponectin level QTL 8 (human)	RGD:1643587	8	25497152	106172524		ESR1	17473065
	LTA4H	9606	SAPOA1_H	Serum apolipoprotein A level QTL 1 (human)	RGD:1559248	12	94236546	132349534		ESR1	17473065
	CDH12	9606	SAPOA3_H	Serum apolipoprotein A level QTL 3 (human)	RGD:1559261	5	1207429	116258621		NPY	12582223
	CCNB1	9606	SAPOA3_H	Serum apolipoprotein A level QTL 3 (human)	RGD:1559261	5	1207429	116258621			10729112
	PIGR	9606	SAPOB1_H	Serum apolipoprotein B level QTL 1 (human)	RGD:1559102	1	203725107	233445625			11923910;14764808
	CKM	9606	SAPOE1_H	Serum apolipoprotein E level QTL 1 (human)	RGD:1559230	19	38789997	62358877			11034945
	KLK11	9606	SAPOE1_H	Serum apolipoprotein E level QTL 1 (human)	RGD:1559230	19	38789997	62358877			14575909
	CST2	9606	SCL10_H	Serum cholesterol level QTL 10 (human)	RGD:1558710	20	17320490	31289609	Non-insulin dependent diabetes		11397706
	DBNL	9606	SCL108_H	Serum cholesterol level QTL 108 (human)	RGD:1559392	7	41996228	96171304			12719384;15374838
	PTN	9606	SCL122_H	Serum cholesterol level QTL 122 (human)	RGD:1578612	7	131930166	151198240	increased circulating triglyceride level;increased circulating HDL cholesterol level		12719384
	COTL1	9606	SCL125_H	Serum cholesterol level QTL 125 (human)	RGD:1578609	16	5983322	84943914	increased circulating triglyceride level		10577938
	PAK7	9606	SCL126_H	Serum cholesterol level QTL 126 (human)	RGD:1578598	20	507258	48995328	increased circulating triglyceride level;increased circulating HDL cholesterol level		14730605
	CST2	9606	SCL126_H	Serum cholesterol level QTL 126 (human)	RGD:1578598	20	507258	48995328	increased circulating triglyceride level;increased circulating HDL cholesterol level		11923910;14764808
	SHH	9606	SCL127_H	Serum cholesterol level QTL 127 (human)	RGD:1578618	7	139659211	156165886			11299268
	SHH	9606	SCL128_H	Serum cholesterol level QTL 128 (human)	RGD:1578610	7	139659211	156165886			11397706
	ESR1	9606	SCL14_H	Serum cholesterol level QTL 14 (human)	RGD:1558692	6	112985799	161702209			10577938
	IL22RA2	9606	SCL14_H	Serum cholesterol level QTL 14 (human)	RGD:1558692	6	112985799	161702209		SIM1;ENPP1;MCHR2	14988267
	NBL1	9606	SCL16_H	Serum cholesterol level QTL 16 (human)	RGD:1559130	1	18306011	31104509	hyperlipidemia		14975120;15220211
	FABP5	9606	SCL27_H	Serum cholesterol level QTL 27 (human)	RGD:1559120	8	81202412	127415934	increased triglyceride level		14975120
	PGAM1	9606	SCL34_H	Serum cholesterol level QTL 34 (human)	RGD:1559118	10	80522873	120742566	coronary stenosis		14975115
	PIGR	9606	SCL38_H	Serum cholesterol level QTL 38 (human)	RGD:1559121	1	203725107	233445625	increased circulating LDL cholesterol level		14975115
	C1S	9606	SCL46_H	Serum cholesterol level QTL 46 (human)	RGD:1559259	12	3457798	13497722	hyperlipidemia		15805549
	SLITRK5	9606	SCL49_H	Serum cholesterol level QTL 49 (human)	RGD:1559265	13	73555775	102774399	hyperlipidemia		14975115
	SLITRK5	9606	SCL50_H	Serum cholesterol level QTL 50 (human)	RGD:1559220	13	73555775	102774399	hyperlipidemia		11299268
	SLITRK5	9606	SCL52_H	Serum cholesterol level QTL 52 (human)	RGD:1559239	13	73555775	102774399	hyperlipidemia		11034945
	HSD17B1	9606	SCL59_H	Serum cholesterol level QTL 59 (human)	RGD:1559256	17	16005240	77846317			16894363
	ESR1	9606	SCL62_H	Serum cholesterol level QTL 62 (human)	RGD:1559235	6	108058593	166629361			12502515
	IL22RA2	9606	SCL62_H	Serum cholesterol level QTL 62 (human)	RGD:1559235	6	108058593	166629361			16894363
	ESR1	9606	SCL63_H	Serum cholesterol level QTL 63 (human)	RGD:1559238	6	108058593	166629361			12923221
	IL22RA2	9606	SCL63_H	Serum cholesterol level QTL 63 (human)	RGD:1559238	6	108058593	166629361			12765970
	ESR1	9606	SCL64_H	Serum cholesterol level QTL 64 (human)	RGD:1559214	6	108058593	166629361			11034945
	IL22RA2	9606	SCL64_H	Serum cholesterol level QTL 64 (human)	RGD:1559214	6	108058593	166629361			12888987
	ESR1	9606	SCL82_H	Serum cholesterol level QTL 82 (human)	RGD:1559227	6	111045347	155287577			10814713
	IL22RA2	9606	SCL82_H	Serum cholesterol level QTL 82 (human)	RGD:1559227	6	111045347	155287577			12704367
	PAK7	9606	SCL9_H	Serum cholesterol level QTL 9 (human)	RGD:1558693	20	8809944	11471932	Non-insulin dependent diabetes		10486325
	NBL1	9606	SGHRL1_H	Serum ghrelin level QTL 1 (human)	RGD:1643585	1	11409625	37422383			14754912
	ANGPTL3	9606	SLEP4_H	Serum leptin concentration QTL 4 (human)	RGD:1559226	1	48053855	99950327			14754912
	LY9	9606	SLIPL21_H	Serum lipid level QTL 21 (human)	RGD:2289241	1	119479787	160628693	increased circulating phospholipid level		9771711
	LTA4H	9606	SPSL2_H	Serum P-selectin level QTL 2 (human)	RGD:1559125	12	12341421	114567092			9771711

## Sheet: Info
Info
General
Date	2013.11.19
Server	https://portal.genego.com
Version	MetaCore+MetaDrug® version 6.16 build 63671 scripts 63810.
Name
Login	rdkaputja
Export Settings
