# Supplementary material for: Genetic associations with micronutrient levels identified in immune and gastrointestinal networks
Source: Genes Nutr. 2014 May 31;9(4):408. doi: 10.1007/s12263-014-0408-4 (PMC4169061; doi:10.1007/s12263-014-0408-4)
Supplement: Supplementary file 2 — Significant SNPs associated with Met_PC1. (XLSX 390 kb) [file 12263_2014_408_MOESM2_ESM.xlsx]

## Sheet: PC1_gee_summ.txt
				SNPs associated with met_PC1
		Estimate	Estimated coefficient
		san.se	Standard error
		Wald	Wald statistic
		p	raw p-value
		BH	Adjusted p-value (Benjamini & Hochberg)
	SNP_NAME	GENENAME	CHROM	BP_START	Estimate	san.se	Wald	p	BH
	RS3739605	BICD2	chr9	95475936	-2.84298	0.313472	82.2527	0	0
	RS7031163	BICD2	chr9	95527884	-2.84298	0.313472	82.2527	0	0
	RS728104	ADAM12	chr10	127980602	-1.77008	0.214381	68.1737	1.11022e-16	5.08686e-12
	RS1800693	TNFRSF1A	chr12	6440008	-1.56104	0.203313	58.9516	1.62093e-14	5.57011e-10
	RS879255	KIAA1598	chr10	118648042	1.69328	0.224654	56.8103	4.79616e-14	1.31851e-09
	RS7904181	KIAA1217	chr10	24828743	-1.74387	0.240376	52.6316	4.02345e-13	9.21738e-09
	RS16986766	PTPRT	chr20	40948739	-1.64492	0.229495	51.3738	7.635e-13	1.49924e-08
	RS12393998	CUL4B	chrX	119700081	-1.57771	0.222533	50.265	1.34326e-12	2.30797e-08
	RS10140484	SAMD4A	chr14	55105572	-1.63128	0.236372	47.6281	5.15255e-12	7.25884e-08
	RS11680086	HS1BP3	chr2	20837718	-1.47405	0.213697	47.5798	5.28089e-12	7.25884e-08
	RS13199827	MTHFD1L	chr6	151419805	-2.69728	0.392829	47.146	6.58906e-12	7.5475e-08
	RS13212150	MTHFD1L	chr6	151422413	-2.69728	0.392829	47.146	6.58906e-12	7.5475e-08
	RS11154883	MAP3K5	chr6	137059949	1.64773	0.244231	45.5165	1.51358e-11	1.60038e-07
	RS3203916	BICD2	chr9	95476957	-2.51354	0.38654	42.2847	7.89065e-11	6.38006e-07
	RS556	BICD2	chr9	95473718	-2.51354	0.38654	42.2847	7.89065e-11	6.38006e-07
	RS10821012	BICD2	chr9	95502570	-2.51354	0.38654	42.2847	7.89065e-11	6.38006e-07
	RS1010823	BICD2	chr9	95525671	-2.51354	0.38654	42.2847	7.89065e-11	6.38006e-07
	RS11225634	DYNC2H1	chr11	103124134	-1.78522	0.275616	41.9541	9.34416e-11	7.13556e-07
	RS1800810	PDGFRA	chr4	55094030	1.7349	0.268634	41.7086	1.0594e-10	7.6642e-07
	RS1046917	FN3KRP	chr17	80685654	1.40518	0.22085	40.4827	1.98363e-10	1.23936e-06
	RS1046896	FN3KRP	chr17	80685532	1.40518	0.22085	40.4827	1.98363e-10	1.23936e-06
	RS1046875	FN3KRP	chr17	80685425	1.40518	0.22085	40.4827	1.98363e-10	1.23936e-06
	RS9323666	NRXN3	chr14	79018253	1.98355	0.31451	39.7757	2.84867e-10	1.62148e-06
	RS17069257	CSMD1	chr8	4043514	1.54804	0.245665	39.708	2.94911e-10	1.62148e-06
	RS6996352	CSMD1	chr8	4045834	1.54804	0.245665	39.708	2.94911e-10	1.62148e-06
	RS2588517	RTN4	chr2	55220959	-1.36154	0.219147	38.6004	5.2007e-10	2.66161e-06
	RS2916734	MCPH1	chr8	6322702	1.41344	0.227676	38.5406	5.36268e-10	2.66161e-06
	RS709024	ADRA1D	chr20	4201983	1.8407	0.296793	38.4644	5.57627e-10	2.66161e-06
	RS10251943	DPP6	chr7	153886614	1.79219	0.289023	38.4507	5.6154e-10	2.66161e-06
	RS244076	ADA	chr20	43252914	-1.65609	0.267867	38.2237	6.30831e-10	2.70971e-06
	RS244078	ADA	chr20	43250721	-1.65609	0.267867	38.2237	6.30831e-10	2.70971e-06
	RS3091629	PKIG	chr20	43165370	-1.65609	0.267867	38.2237	6.30831e-10	2.70971e-06
	RS1816624	RORA	chr15	61469321	1.99464	0.323783	37.9506	7.25597e-10	3.02233e-06
	RS5910937	MCTS1	chrX	119750934	-1.83706	0.298841	37.7889	7.88275e-10	3.18684e-06
	RS6464757	CNTNAP2	chr7	146065116	1.45462	0.236868	37.7124	8.19801e-10	3.21959e-06
	RS1560074	CAMK4	chr5	110598010	1.61883	0.264109	37.5694	8.82182e-10	3.36834e-06
	RS1570524	PTPRD	chr9	10374385	1.73393	0.28383	37.3203	1.00234e-09	3.72368e-06
	RS4672859	TNS1	chr2	218789396	-1.90532	0.31307	37.0386	1.15815e-09	4.18932e-06
	RS7035578	PCSK5	chr9	78745176	-1.999	0.329037	36.9096	1.23736e-09	4.36106e-06
	RS995322	CSMD1	chr8	3427532	-2.32784	0.384225	36.7058	1.37369e-09	4.72052e-06
	RS4788426	PRKCB	chr16	24024307	-1.38667	0.229357	36.553	1.4857e-09	4.97824e-06
	RS2700169	ZFC3H1	chr12	72015049	1.96587	0.325362	36.5071	1.52112e-09	4.97824e-06
	RS4922623	NELL1	chr11	20784542	-1.36827	0.226608	36.4582	1.55974e-09	4.98591e-06
	RS1172480	PIK3AP1	chr10	98477256	-1.75715	0.291378	36.3665	1.63493e-09	5.10748e-06
	RS6683433	IL28RA	chr1	24507773	-1.35114	0.22423	36.3087	1.6841e-09	5.14416e-06
	RS17223846	KCNH5	chr14	63393176	-2.07284	0.345082	36.0817	1.89215e-09	5.65402e-06
	RS17482885	ANK2	chr4	114078456	2.16455	0.363285	35.501	2.54919e-09	7.45531e-06
	RS6681903	RALGPS2	chr1	178711324	-2.12099	0.356761	35.3445	2.76245e-09	7.91066e-06
	RS4743855	ROR2	chr9	94581257	-2.61005	0.441103	35.012	3.27673e-09	9.00805e-06
	RS7029814	ROR2	chr9	94562680	-2.61005	0.441103	35.012	3.27673e-09	9.00805e-06
	RS6681005	PBX1	chr1	164716208	1.53461	0.259754	34.9035	3.46451e-09	9.33755e-06
	RS7512191	EDARADD	chr1	236621523	-1.24961	0.211715	34.8375	3.58401e-09	9.47385e-06
	RS10407144	CACNA1A	chr19	13431564	1.38174	0.234346	34.7647	3.72051e-09	9.6491e-06
	RS601535	DYNC2H1	chr11	103100516	-1.73375	0.294434	34.6733	3.89937e-09	9.74522e-06
	RS658804	DYNC2H1	chr11	103057047	-1.73375	0.294434	34.6733	3.89937e-09	9.74522e-06
	RS11075703	TMCO7	chr16	69084177	-1.90004	0.322846	34.6366	3.97363e-09	9.75349e-06
	RS2025852	SORBS1	chr10	97142244	-1.4427	0.246047	34.3809	4.53157e-09	1.09278e-05
	RS9886084	PTPN12	chr7	77174496	1.56588	0.267717	34.2111	4.94469e-09	1.17185e-05
	RS1246194	KCND3	chr1	112334473	-1.39081	0.238143	34.108	5.21359e-09	1.19639e-05
	RS7912404	ACADSB	chr10	124787231	-1.37897	0.236128	34.1048	5.22234e-09	1.19639e-05
	RS4702375	SRD5A1	chr5	6638591	-1.27367	0.21825	34.0569	5.35241e-09	1.20092e-05
	RS3852401	FBP2	chr9	97333274	-1.8061	0.309591	34.0336	5.41685e-09	1.20092e-05
	RS1432791	ATP10B	chr5	160174314	1.64585	0.282712	33.8915	5.82716e-09	1.27138e-05
	RS4769709	MTUS2	chr13	29865807	-1.68843	0.290261	33.8367	5.99366e-09	1.28728e-05
	RS254712	DDX46	chr5	134144276	-1.63904	0.282215	33.7301	6.33121e-09	1.33886e-05
	RS740600	KIAA1598	chr10	118651881	-1.58768	0.275093	33.3095	7.85972e-09	1.63691e-05
	RS4788481	ZFHX3	chr16	72936569	-1.18163	0.204957	33.238	8.1542e-09	1.67289e-05
	RS11652483	NTN1	chr17	9134696	1.53132	0.265992	33.1434	8.56054e-09	1.73043e-05
	RS9396868	RNF144B	chr6	18467521	-1.42163	0.24717	33.0812	8.83904e-09	1.76083e-05
	RS3790932	LPHN2	chr1	82328414	-2.32833	0.405615	32.9504	9.45386e-09	1.8564e-05
	RS133291	SREBF2	chr22	42269627	2.23302	0.389677	32.8379	1.00174e-08	1.93936e-05
	RS1573130	CGN	chr1	151497139	-1.29792	0.227123	32.6567	1.09958e-08	2.0992e-05
	RS7584	APOBEC3C	chr22	39414698	1.70096	0.298495	32.4721	1.20913e-08	2.27672e-05
	RS1211497	AMN	chr14	103388779	1.60663	0.282202	32.4121	1.24705e-08	2.31639e-05
	RS11873156	RIT2	chr18	40385803	1.91438	0.337296	32.2132	1.38148e-08	2.50167e-05
	RS7617620	VGLL4	chr3	11600562	-2.27581	0.400992	32.2108	1.38319e-08	2.50167e-05
	RS5764990	ARHGAP8	chr22	45158027	-1.3556	0.239271	32.0982	1.46572e-08	2.6165e-05
	RS3747302	RPS4X	chrX	71495581	1.5467	0.27412	31.837	1.6767e-08	2.95476e-05
	RS1616493	ZMIZ1	chr10	80975442	-1.80776	0.321411	31.6346	1.86088e-08	3.23781e-05
	RS12353487	GLIS3	chr9	4151201	1.68233	0.29973	31.5038	1.99051e-08	3.42006e-05
	RS379863	ADA	chr20	43260693	-1.35671	0.241988	31.4328	2.06463e-08	3.50362e-05
	RS4121619	PTPRM	chr18	7689200	-1.47072	0.262451	31.4025	2.09707e-08	3.51528e-05
	RS506248	PTPRM	chr18	8074026	-1.73247	0.309998	31.233	2.28838e-08	3.78975e-05
	RS4843669	JPH3	chr16	87709932	-1.89491	0.339464	31.1593	2.37695e-08	3.88957e-05
	RS34891	ATP2B2	chr3	10525186	1.51422	0.272134	30.9608	2.63293e-08	4.25776e-05
	RS8674	IL4R	chr16	27375888	1.27234	0.229919	30.6235	3.13278e-08	5.00717e-05
	RS220593	GRIN2B	chr12	13966772	-1.80931	0.327163	30.5841	3.19707e-08	5.0403e-05
	RS3805685	P4HA2	chr5	131528152	2.07424	0.375179	30.5661	3.22685e-08	5.0403e-05
	RS12751091	IL28RA	chr1	24507212	1.92302	0.349606	30.2559	3.78634e-08	5.7282e-05
	RS7811481	DPP6	chr7	153893159	-1.76821	0.321497	30.2494	3.79918e-08	5.7282e-05
	RS2252909	SGSM2	chr17	2278608	-1.32387	0.24077	30.2333	3.83077e-08	5.7282e-05
	RS2854885	DES	chr2	220282512	-1.42476	0.259265	30.1991	3.89893e-08	5.7282e-05
	RS12378119	GCNT1	chr9	79056002	-1.83505	0.334021	30.1822	3.93298e-08	5.7282e-05
	RS7178788	MEGF11	chr15	66537996	-1.43834	0.261823	30.179	3.93951e-08	5.7282e-05
	RS7307368	GRIP1	chr12	66797352	-1.84312	0.335618	30.1592	3.98001e-08	5.7282e-05
	RS153050	VPS4A	chr16	69349737	-1.48275	0.270199	30.114	4.07385e-08	5.7282e-05
	RS17189390	ABCC4	chr13	95844125	-1.99439	0.363583	30.0895	4.12566e-08	5.7282e-05
	RS17268170	ABCC4	chr13	95856285	-1.99439	0.363583	30.0895	4.12566e-08	5.7282e-05
	RS4148487	ABCC4	chr13	95839202	-1.99439	0.363583	30.0895	4.12566e-08	5.7282e-05
	RS9895520	MYO1D	chr17	31186388	-1.7987	0.328399	29.9994	4.3217e-08	5.94039e-05
	RS7844359	CSMD1	chr8	3393401	-1.46093	0.267172	29.9002	4.54856e-08	6.19032e-05
	RS12640186	RGS12	chr4	3374538	-2.14028	0.391587	29.8732	4.61237e-08	6.21562e-05
	RS4585627	WBSCR17	chr7	70904560	-1.38066	0.252971	29.7873	4.82146e-08	6.35519e-05
	RS4236247	WBSCR17	chr7	70911122	-1.38066	0.252971	29.7873	4.82146e-08	6.35519e-05
	RS643666	DYNC2H1	chr11	103069233	-1.69742	0.31118	29.7545	4.90377e-08	6.35519e-05
	RS11860440	MAPK8IP3	chr16	1757617	-1.39101	0.255081	29.7374	4.94711e-08	6.35519e-05
	RS2235490	HN1L	chr16	1743510	-1.39101	0.255081	29.7374	4.94711e-08	6.35519e-05
	RS9313857	ATP10B	chr5	160173282	1.72062	0.316003	29.6474	5.1822e-08	6.59555e-05
	RS7797486	PCLO	chr7	82742493	-1.62355	0.298406	29.6018	5.30554e-08	6.69058e-05
	RS8049415	MAPK8IP3	chr16	1784141	-1.13588	0.209226	29.4736	5.66823e-08	7.0617e-05
	RS11777638	CSMD1	chr8	3155870	-1.61619	0.297756	29.4619	5.70258e-08	7.0617e-05
	RS2711305	PRKCE	chr2	46183423	-1.51816	0.280169	29.3628	6.00185e-08	7.36593e-05
	RS735636	KCNC2	chr12	75565722	1.78439	0.329398	29.3452	6.05658e-08	7.36732e-05
	RS6695965	BCL9	chr1	147060090	-1.95317	0.361762	29.1498	6.69936e-08	8.07772e-05
	RS324506	PTPRD	chr9	9066754	-1.37657	0.255537	29.0195	7.16545e-08	8.56459e-05
	RS2554704	CSMD1	chr8	3920311	-2.27649	0.422871	28.9812	7.30823e-08	8.65994e-05
	RS17012660	LTBP1	chr2	33427498	1.69708	0.31612	28.8204	7.94086e-08	9.32532e-05
	RS2419850	NRAP	chr10	115373850	-1.70079	0.316897	28.8048	8.00544e-08	9.32532e-05
	RS2431663	DUSP1	chr5	172196710	1.4378	0.268207	28.7381	8.28564e-08	9.57061e-05
	RS2502618	SYNJ2	chr6	158473386	-1.37068	0.256177	28.628	8.77051e-08	0.000100463
	RS828907	XRCC5	chr2	216972731	-2.04108	0.38211	28.5328	9.2126e-08	0.000104654
	RS1649949	NRG3	chr10	83916423	-1.38217	0.258844	28.5131	9.30679e-08	0.000104858
	RS7108916	NELL1	chr11	20980513	-1.34843	0.252621	28.4918	9.40982e-08	0.000105157
	RS3746124	PIP5K1C	chr19	3632594	1.33307	0.250342	28.3555	1.00958e-07	0.000111913
	RS10849028	CCND2	chr12	4405849	1.72968	0.324991	28.3264	1.02488e-07	0.0001127
	RS12589408	KCNH5	chr14	63383218	-1.66204	0.312388	28.3071	1.03514e-07	0.000112925
	RS1593809	STAB2	chr12	104071522	-2.42429	0.45631	28.226	1.07945e-07	0.000116832
	RS16841559	ABLIM2	chr4	8012166	-1.1384	0.214707	28.1123	1.14476e-07	0.000122932
	RS12210123	COL9A1	chr6	71010100	-1.36485	0.258312	27.9177	1.26584e-07	0.000134881
	RS11225717	DYNC2H1	chr11	103197901	-2.04434	0.387946	27.7691	1.36695e-07	0.000142598
	RS10115669	LHX2	chr9	126785290	1.42592	0.270673	27.7525	1.37869e-07	0.000142598
	RS10121751	LHX2	chr9	126785287	1.42592	0.270673	27.7525	1.37869e-07	0.000142598
	RS9909732	TOP3A	chr17	18181591	1.86911	0.354843	27.7456	1.3836e-07	0.000142598
	RS2294442	CTNNBL1	chr20	36437820	-1.90406	0.361539	27.7365	1.39014e-07	0.000142598
	RS8002698	COL4A1	chr13	110811607	-1.28128	0.243358	27.7204	1.40178e-07	0.000142727
	RS5758566	NAGA	chr22	42454353	-1.26288	0.239928	27.7052	1.41286e-07	0.000142798
	RS8038375	NTRK3	chr15	88442238	-2.16375	0.411287	27.6773	1.43337e-07	0.000143813
	RS6424609	LRRC7	chr1	70363646	1.05548	0.200769	27.6384	1.4625e-07	0.000144624
	RS1023008	LRRC7	chr1	70404539	1.05548	0.200769	27.6384	1.4625e-07	0.000144624
	RS2465004	DOCK5	chr8	25213298	-1.35725	0.259274	27.4034	1.65143e-07	0.00016214
	RS6461701	CARD11	chr7	2956266	-1.17843	0.225994	27.1902	1.8439e-07	0.000179754
	RS13224331	KCND2	chr7	120196706	-1.48954	0.285908	27.1425	1.88998e-07	0.000182949
	RS7980205	FGD4	chr12	32794958	1.25892	0.242721	26.9017	2.14069e-07	0.000205198
	RS1008275	ZFHX3	chr16	72944335	-1.12405	0.216751	26.8936	2.14969e-07	0.000205198
	RS10759680	AMBP	chr9	116825744	-2.37306	0.458063	26.839	2.21134e-07	0.000209627
	RS17550940	PRRX1	chr1	170657334	-2.17622	0.420236	26.8176	2.23597e-07	0.00021051
	RS17223818	KCNH5	chr14	63387594	-1.54429	0.298474	26.7699	2.29181e-07	0.000213428
	RS886675	USP42	chr7	6199634	1.87142	0.361734	26.7647	2.29802e-07	0.000213428
	RS11025836	NELL1	chr11	20980036	-2.03773	0.394481	26.6832	2.39692e-07	0.000219082
	RS2038745	RNF144B	chr6	18418707	1.47873	0.286346	26.6682	2.41563e-07	0.000219082
	RS10735491	ESRRG	chr1	217113277	-1.58996	0.307914	26.6632	2.42192e-07	0.000219082
	RS4869681	SLC1A3	chr5	36653737	-1.39566	0.270289	26.6626	2.42264e-07	0.000219082
	RS601391	MRE11A	chr11	94167829	-1.22875	0.238271	26.594	2.51023e-07	0.000225519
	RS1877171	MYO5B	chr18	47618561	1.63016	0.316189	26.5806	2.52769e-07	0.000225613
	RS806369	CNR1	chr6	88856177	-1.47772	0.286854	26.5376	2.58464e-07	0.000229208
	RS2147060	OGN	chr9	95160476	-2.03736	0.396475	26.4061	2.7667e-07	0.00024378
	RS908944	NELL1	chr11	20781367	-1.33676	0.260316	26.3697	2.81933e-07	0.000245786
	RS12328733	STAM2	chr2	153029066	1.5695	0.305783	26.3447	2.85602e-07	0.000245786
	RS2408085	NELL2	chr12	45231386	-1.7933	0.349388	26.3445	2.85625e-07	0.000245786
	RS13256327	CDH17	chr8	95175108	-2.49721	0.486954	26.2988	2.92476e-07	0.000245786
	RS6705865	NHEJ1	chr2	220024649	-2.47051	0.481877	26.2845	2.94651e-07	0.000245786
	RS10175081	NHEJ1	chr2	219974151	-2.47051	0.481877	26.2845	2.94651e-07	0.000245786
	RS12694448	NHEJ1	chr2	220008112	-2.47051	0.481877	26.2845	2.94651e-07	0.000245786
	RS3099	IHH	chr2	219919753	-2.47051	0.481877	26.2845	2.94651e-07	0.000245786
	RS7571708	AGAP1	chr2	236832572	1.48527	0.289736	26.2791	2.95474e-07	0.000245786
	RS207873	2004-03-01	chr2	217127308	-1.88117	0.367025	26.2702	2.96828e-07	0.000245786
	RS6884996	SLIT3	chr5	168576928	-1.59824	0.312076	26.228	3.03392e-07	0.000249717
	RS2276871	RPL14	chr3	40499272	-1.45499	0.284234	26.2039	3.07209e-07	0.000250035
	RS10408913	SH2D3A	chr19	6766303	1.87377	0.366053	26.2026	3.07416e-07	0.000250035
	RS2839187	MCM3AP	chr21	47690948	1.68427	0.32924	26.1698	3.12674e-07	0.000251482
	RS6539153	CHST11	chr12	104849026	-1.59724	0.312281	26.1607	3.14152e-07	0.000251482
	RS11074934	CIITA	chr16	10979439	1.79162	0.350306	26.1574	3.14685e-07	0.000251482
	RS11825565	CLPB	chr11	72068032	1.65179	0.323128	26.1312	3.18985e-07	0.000253446
	RS1075683	NAPA	chr19	48008915	2.28773	0.449269	25.9296	3.54096e-07	0.000279726
	RS1484247	SORCS3	chr10	107020913	-1.94335	0.382261	25.8453	3.69895e-07	0.000289793
	RS4774388	RORA	chr15	61466997	1.92399	0.378557	25.831	3.72648e-07	0.000289793
	RS4310561	ANK3	chr10	61954475	1.75001	0.344374	25.8238	3.7405e-07	0.000289793
	RS6592201	DLG2	chr11	84457760	1.54787	0.304634	25.8175	3.75273e-07	0.000289793
	RS4788439	ARHGAP17	chr16	24931797	-1.25768	0.247982	25.7216	3.94382e-07	0.000302848
	RS1144302	F3	chr1	95000113	1.73075	0.341419	25.6975	3.99347e-07	0.000303273
	RS2660489	VAV1	chr19	6796329	-1.61905	0.319385	25.6975	3.99349e-07	0.000303273
	RS2190045	PCLO	chr7	82743930	-1.99577	0.394253	25.6254	4.14545e-07	0.000313084
	RS5755099	MAPK1	chr22	22125039	1.5692	0.310393	25.5583	4.29206e-07	0.000322385
	RS752046	RFX4	chr12	107111559	-2.46485	0.487711	25.5421	4.32836e-07	0.000323345
	RS893821	LOXL1	chr15	74241234	-1.33159	0.263954	25.4497	4.54076e-07	0.000336124
	RS655734	RPS6KA2	chr6	167187770	1.11959	0.221946	25.4465	4.54833e-07	0.000336124
	RS10974395	GLIS3	chr9	4208428	-1.70036	0.337377	25.4009	4.65705e-07	0.000342318
	RS4884012	LMO7	chr13	76243574	1.46633	0.291144	25.3659	4.7423e-07	0.00034673
	RS7791858	PEX1	chr7	92136753	1.44822	0.287925	25.2995	4.90831e-07	0.000356969
	RS2391333	EFNB2	chr13	107166693	1.96119	0.390058	25.2802	4.95759e-07	0.000357591
	RS10405685	HNRNPL	chr19	39336964	-2.52837	0.502907	25.2759	4.9689e-07	0.000357591
	RS11970824	RSBN1L	chr7	77407555	1.43511	0.285658	25.2392	5.06418e-07	0.00036255
	RS10844152	BICD1	chr12	32370578	-1.27195	0.253469	25.1822	5.21627e-07	0.000371504
	RS10953668	MAGI2	chr7	78330514	1.26947	0.253466	25.0845	5.48725e-07	0.000388789
	RS3807154	ATP6V0A4	chr7	138417717	1.04911	0.209971	24.9644	5.83996e-07	0.000411657
	RS3819976	KMO	chr1	241695791	-1.32131	0.264619	24.9327	5.93668e-07	0.000416188
	RS1290539	MAN1A2	chr1	118029600	-1.66416	0.333343	24.9236	5.96479e-07	0.000416188
	RS3733617	ANK2	chr4	114278276	1.22412	0.245388	24.8851	6.08502e-07	0.000422433
	RS16989968	DMD	chrX	31942461	-1.32996	0.266696	24.8683	6.13839e-07	0.000423996
	RS7808818	WBSCR17	chr7	70954230	-1.31544	0.264074	24.8136	6.31499e-07	0.000434014
	RS8030562	DENND4A	chr15	65958941	-2.38053	0.478263	24.7749	6.44301e-07	0.000438717
	RS3771895	TNFAIP6	chr2	152224338	1.59883	0.321222	24.7737	6.44726e-07	0.000438717
	RS7962663	NUP107	chr12	69133949	-1.36596	0.27479	24.7103	6.66282e-07	0.000451152
	RS12487721	SCHIP1	chr3	159137791	-1.80071	0.362652	24.6552	6.85585e-07	0.000461033
	RS4148973	NDUFV3	chr21	44323589	-1.28308	0.258519	24.6334	6.93406e-07	0.000461033
	RS10595	NDUFV3	chr21	44324364	-1.28308	0.258519	24.6334	6.93406e-07	0.000461033
	RS2280363	NELL1	chr11	20805334	-1.38693	0.279509	24.6216	6.97646e-07	0.000461033
	RS2280360	NELL1	chr11	20804970	-1.38693	0.279509	24.6216	6.97646e-07	0.000461033
	RS3865390	BRUNOL4	chr18	34914745	-1.31311	0.265162	24.5232	7.34198e-07	0.000482867
	RS7032884	MED27	chr9	134858481	-1.54428	0.312847	24.3663	7.96512e-07	0.000518884
	RS10901115	MED27	chr9	134848998	-1.54428	0.312847	24.3663	7.96512e-07	0.000518884
	RS16935914	SH3GL2	chr9	17706883	1.37006	0.277673	24.3454	8.05205e-07	0.000522073
	RS11144082	TRPM6	chr9	77393688	-2.31851	0.470451	24.2879	8.29576e-07	0.000535349
	RS1555422	SH3GL2	chr9	17621964	-2.05484	0.417595	24.2128	8.62559e-07	0.000552701
	RS15736	WDR4	chr21	44273857	-1.22042	0.248042	24.2085	8.64507e-07	0.000552701
	RS4147640	NDUFA6	chr22	42485291	-1.28254	0.261457	24.0626	9.3253e-07	0.000585301
	RS1801311	NDUFA6	chr22	42486722	-1.28254	0.261457	24.0626	9.3253e-07	0.000585301
	RS133374	NAGA	chr22	42465940	-1.28254	0.261457	24.0626	9.3253e-07	0.000585301
	RS133370	NAGA	chr22	42465259	-1.28254	0.261457	24.0626	9.3253e-07	0.000585301
	RS4148455	ABCC4	chr13	95888276	1.80554	0.368932	23.9508	9.88294e-07	0.000617482
	RS1341983	PALM2-AKAP2	chr9	112645867	-1.52799	0.312752	23.8694	1.03098e-06	0.000641236
	RS731031	PRDM16	chr1	3072691	-1.29813	0.265808	23.8506	1.04108e-06	0.000643973
	RS16895458	MAST4	chr5	65983976	-1.67412	0.342846	23.8439	1.04475e-06	0.000643973
	RS3092118	TTPAL	chr20	43119937	-1.40069	0.287106	23.8011	1.06819e-06	0.000655483
	RS3755919	CTBP1	chr4	1243774	1.81185	0.371575	23.7767	1.08183e-06	0.000660367
	RS1258094	PCSK5	chr9	78673592	-1.56514	0.321026	23.7697	1.08576e-06	0.000660367
	RS4475735	RYR2	chr1	237523572	1.42593	0.292547	23.7576	1.09263e-06	0.000661618
	RS10831110	GRM5	chr11	88323539	-2.09429	0.429983	23.723	1.11247e-06	0.000669138
	RS12122275	SNX7	chr1	99207146	-1.52676	0.31349	23.719	1.11478e-06	0.000669138
	RS2328897	SASH1	chr6	148849561	-1.58299	0.325137	23.7042	1.12336e-06	0.000671351
	RS4253197	ERCC6	chr10	50681156	-2.19831	0.45167	23.6884	1.13262e-06	0.000673959
	RS6921468	ARID1B	chr6	157408070	2.20965	0.454223	23.6652	1.14635e-06	0.000676996
	RS483128	LRP1B	chr2	141349305	1.5898	0.326819	23.6632	1.14758e-06	0.000676996
	RS17352289	PTPRK	chr6	128615091	-2.21278	0.456173	23.5297	1.22999e-06	0.000722514
	RS9373395	PHACTR2	chr6	143940111	-1.54426	0.318505	23.5076	1.24419e-06	0.000726658
	RS11223305	OPCML	chr11	132847300	1.83009	0.377508	23.5013	1.24832e-06	0.000726658
	RS3745298	HRC	chr19	49658366	-1.09411	0.22581	23.4768	1.26427e-06	0.000726658
	RS10050969	TCERG1	chr5	145885682	1.46949	0.303316	23.4718	1.26761e-06	0.000726658
	RS246725	PCDHB5	chr5	140517430	-2.26618	0.467776	23.47	1.26876e-06	0.000726658
	RS246728	PCDHB5	chr5	140514098	-2.26618	0.467776	23.47	1.26876e-06	0.000726658
	RS17496403	SGMS1	chr10	52350813	-2.12908	0.439974	23.417	1.30423e-06	0.000741792
	RS3781578	LMO2	chr11	33906825	-1.31553	0.271868	23.4144	1.30598e-06	0.000741792
	RS10759006	PTPRD	chr9	8855602	-1.78316	0.368589	23.4041	1.31295e-06	0.000742683
	RS1954727	ANGPT1	chr8	108263133	-1.03021	0.213257	23.3371	1.35953e-06	0.000765875
	RS4722888	CPVL	chr7	29145213	1.13624	0.235305	23.3173	1.37358e-06	0.000770633
	RS9966134	DLGAP1	chr18	3579849	1.80144	0.373209	23.2989	1.38682e-06	0.000774902
	RS10875086	DPYD	chr1	97887413	1.17645	0.244359	23.1787	1.47623e-06	0.000821518
	RS6481844	NRP1	chr10	33584130	-1.79101	0.372118	23.1652	1.48664e-06	0.000823976
	RS4782936	ATP2C2	chr16	84408450	-1.16369	0.241831	23.1551	1.49445e-06	0.000824978
	RS2744605	KIAA0319	chr6	24544331	-2.09232	0.43555	23.0771	1.55636e-06	0.000852307
	RS2760182	KIAA0319	chr6	24546603	-2.09232	0.43555	23.0771	1.55636e-06	0.000852307
	RS592403	GABRB2	chr5	160719983	-1.45057	0.302483	22.9973	1.6223e-06	0.000884895
	RS10119004	JAK2	chr9	5071048	-1.87819	0.39198	22.9589	1.65505e-06	0.000895647
	RS2230724	JAK2	chr9	5081779	-1.87819	0.39198	22.9589	1.65505e-06	0.000895647
	RS290237	SYK	chr9	93574649	-1.36132	0.284169	22.9491	1.66346e-06	0.000896668
	RS2216996	NAV2	chr11	19738504	-1.53007	0.319458	22.94	1.67134e-06	0.000897396
	RS2968787	RTN4	chr2	55265784	-1.16708	0.243796	22.9165	1.69194e-06	0.000904926
	RS7212038	KCNJ16	chr17	68110519	-1.11176	0.23235	22.8947	1.71122e-06	0.000908167
	RS9897041	KCNJ16	chr17	68109150	-1.11176	0.23235	22.8947	1.71122e-06	0.000908167
	RS11071846	DPP8	chr15	65792838	-2.28188	0.477152	22.8703	1.73305e-06	0.000916219
	RS4910292	GALNTL4	chr11	11294108	1.02911	0.215384	22.8295	1.77023e-06	0.000928731
	RS4909976	GALNTL4	chr11	11294114	1.02911	0.215384	22.8295	1.77023e-06	0.000928731
	RS2034578	GALNT10	chr5	153790663	-1.62383	0.340131	22.7924	1.80476e-06	0.000941234
	RS1654678	TLE2	chr19	3034076	-1.52973	0.320443	22.7892	1.80776e-06	0.000941234
	RS28371882	CD99	chrY	2580380	-2.27158	0.476483	22.728	1.86633e-06	0.000966312
	RS3794227	APPL2	chr12	105616296	-1.90019	0.398614	22.7242	1.86999e-06	0.000966312
	RS12515527	SPOCK1	chr5	136572921	-1.63412	0.34297	22.7015	1.89217e-06	0.000974115
	RS225062	IL1RAPL1	chrX	29152206	-1.22504	0.257245	22.6783	1.91521e-06	0.000981696
	RS4796223	ZNHIT3	chr17	34841616	1.27368	0.267493	22.6723	1.92118e-06	0.000981696
	RS719012	KIAA1598	chr10	118689194	-1.61818	0.339908	22.6636	1.92987e-06	0.000982484
	RS1130742	APOC2	chr19	45452811	-1.81411	0.381279	22.6381	1.95564e-06	0.000988415
	RS6499220	CHTF8	chr16	69158786	-1.48689	0.312522	22.6357	1.95809e-06	0.000988415
	RS17261199	SDK1	chr7	3908095	1.82833	0.38433	22.6308	1.9631e-06	0.000988415
	RS13300925	NFIB	chr9	14158794	-1.73281	0.364477	22.6028	1.99192e-06	0.000999267
	RS3780346	IARS	chr9	94974187	-1.8201	0.382964	22.5878	2.00754e-06	0.00100344
	RS1106576	ARHGAP17	chr16	24944145	-1.22633	0.258099	22.5758	2.02017e-06	0.0010061
	RS6586252	WDR4	chr21	44276386	-1.22102	0.257095	22.5558	2.04122e-06	0.00101252
	RS1910716	CSMD1	chr8	4161538	-1.68583	0.355062	22.5433	2.05457e-06	0.00101252
	RS10832974	NAP1L4	chr11	2986699	-1.47951	0.311623	22.5412	2.05688e-06	0.00101252
	RS7870176	SUSD1	chr9	114902931	-1.26745	0.26699	22.5359	2.06252e-06	0.00101252
	RS1438312	RYBP	chr3	72478122	1.76623	0.372141	22.5258	2.07341e-06	0.00101424
	RS604845	MRE11A	chr11	94182688	-1.11272	0.234697	22.4779	2.12576e-06	0.00103616
	RS4780175	RYR3	chr15	34039373	-1.3401	0.282734	22.4655	2.13951e-06	0.00103811
	RS2430	ARHGEF15	chr17	8225786	1.33946	0.282672	22.454	2.15242e-06	0.00103811
	RS1045172	ARHGEF15	chr17	8225767	1.33946	0.282672	22.454	2.15242e-06	0.00103811
	RS11086029	KLF2	chr19	16438660	-1.48313	0.313095	22.4392	2.16905e-06	0.00104247
	RS10803365	TMEM51	chr1	15542967	1.80136	0.380701	22.3889	2.22656e-06	0.00106638
	RS16954515	RABEP1	chr17	5202968	1.98359	0.419582	22.3495	2.27269e-06	0.00108469
	RS1104959	TCOF1	chr5	149742235	-2.38063	0.504197	22.2937	2.33973e-06	0.00111283
	RS1317833	GRID1	chr10	87939803	-1.86654	0.395429	22.2811	2.35515e-06	0.0011163
	RS16951453	MYO5B	chr18	47603464	1.5099	0.320088	22.2514	2.39189e-06	0.00112982
	RS7223906	NXN	chr17	873570	-1.23432	0.261817	22.2258	2.42388e-06	0.00114101
	RS7349097	PTPRF	chr1	44034134	1.34331	0.285303	22.1687	2.49706e-06	0.00117145
	RS178791	PIGL	chr17	16127205	-1.07608	0.228723	22.1346	2.54186e-06	0.0011884
	RS7109321	HYOU1	chr11	118925834	2.09573	0.445639	22.1159	2.5667e-06	0.00119595
	RS3801187	GLI3	chr7	42156362	1.23498	0.263006	22.0488	2.658e-06	0.00123062
	RS4526401	PTPRD	chr9	8956533	1.28626	0.273931	22.0481	2.659e-06	0.00123062
	RS2274065	NCF2	chr1	183559703	-0.96014	0.204593	22.0237	2.69311e-06	0.00124222
	RS2278513	LPIN1	chr2	11917904	-1.53379	0.32692	22.0116	2.71014e-06	0.0012459
	RS9592946	KLF12	chr13	74441735	1.15691	0.246867	21.9623	2.78062e-06	0.00127404
	RS9355988	PARK2	chr6	162612002	-1.69916	0.362961	21.9154	2.84937e-06	0.0013012
	RS10165606	NHEJ1	chr2	219986943	-2.38488	0.509743	21.8892	2.88861e-06	0.00131475
	RS9938424	WWOX	chr16	78430874	-1.52125	0.325295	21.8698	2.91793e-06	0.00132371
	RS9510622	SGCG	chr13	23774922	-1.66113	0.355388	21.8476	2.95185e-06	0.00133469
	RS10961399	NFIB	chr9	14164249	-1.79292	0.383977	21.8026	3.02185e-06	0.00136114
	RS7810530	MAGI2	chr7	78083513	-1.48789	0.318691	21.7974	3.03016e-06	0.00136114
	RS7944042	LMO2	chr11	33883453	1.76753	0.378747	21.7788	3.05964e-06	0.00136546
	RS2038603	LMO2	chr11	33886415	1.76753	0.378747	21.7788	3.05964e-06	0.00136546
	RS10785536	NELL2	chr12	45227301	-1.66944	0.357866	21.762	3.08646e-06	0.00137297
	RS6879663	DOCK2	chr5	169206311	-1.61768	0.347084	21.7229	3.15012e-06	0.00139318
	RS898768	WRNIP1	chr6	2779881	2.24482	0.481653	21.7216	3.15216e-06	0.00139318
	RS10182920	AGFG1	chr2	228367646	-1.23084	0.264197	21.7044	3.18061e-06	0.00139329
	RS4496327	AGFG1	chr2	228363431	-1.23084	0.264197	21.7044	3.18061e-06	0.00139329
	RS12952655	NARF	chr17	80421138	-1.77037	0.380057	21.6987	3.19014e-06	0.00139329
	RS3797301	TCERG1	chr5	145887135	1.34945	0.289707	21.697	3.19294e-06	0.00139329
	RS1054442	DDN	chr12	49389319	-1.65799	0.356155	21.6714	3.23572e-06	0.00140749
	RS13088856	SCHIP1	chr3	159554957	1.12029	0.240686	21.6649	3.24674e-06	0.00140782
	RS3788859	OPHN1	chrX	67431920	-1.75982	0.378404	21.6283	3.30933e-06	0.00141924
	RS9322164	UST	chr6	149374483	-2.02221	0.434844	21.6265	3.31239e-06	0.00141924
	RS7586298	HS1BP3	chr2	20839345	-1.34746	0.289808	21.6178	3.32747e-06	0.00141924
	RS13022721	RNF25	chr2	219528994	1.39223	0.299577	21.5977	3.36251e-06	0.00141924
	RS630945	TBCD	chr17	80751310	1.27356	0.274093	21.5894	3.37713e-06	0.00141924
	RS8045917	XYLT1	chr16	17273994	-2.21301	0.476283	21.5891	3.37769e-06	0.00141924
	RS12084193	CKS1B	chr1	154948590	1.41201	0.303958	21.5799	3.39385e-06	0.00141924
	RS12084193	SHC1	chr1	154948590	1.41201	0.303958	21.5799	3.39385e-06	0.00141924
	RS12973505	SAE1	chr19	47703817	-1.5037	0.323705	21.5786	3.39614e-06	0.00141924
	RS9783254	CDH23	chr10	73227738	1.47685	0.317949	21.5752	3.40222e-06	0.00141924
	RS11925758	SCHIP1	chr3	159557537	1.12237	0.241649	21.5724	3.40712e-06	0.00141924
	RS2278911	KIAA1524	chr3	108298259	-1.93874	0.417518	21.562	3.42575e-06	0.00141924
	RS1001148	COBL	chr7	51319874	-2.17738	0.468948	21.5585	3.43207e-06	0.00141924
	RS2215164	COBL	chr7	51319327	-2.17738	0.468948	21.5585	3.43207e-06	0.00141924
	RS1531269	DMD	chrX	31895502	-1.60453	0.345602	21.5547	3.43883e-06	0.00141924
	RS10432049	ACCN1	chr17	31783016	1.98786	0.428217	21.5498	3.44759e-06	0.00141924
	RS10236011	DGKB	chr7	14642522	-1.49772	0.322637	21.5492	3.4486e-06	0.00141924
	RS9665295	NEBL	chr10	21356591	1.86071	0.400898	21.5421	3.46145e-06	0.00142028
	RS1293891	DMD	chrX	32027154	1.45082	0.3127	21.5264	3.48987e-06	0.00142768
	RS16920249	PKP2	chr12	32968335	1.50768	0.325007	21.5196	3.50232e-06	0.00142852
	RS10122899	PTPRD	chr9	10085011	-1.19504	0.257783	21.4909	3.55508e-06	0.00144575
	RS3887013	RGMA	chr15	93614126	1.5832	0.341934	21.4382	3.65424e-06	0.00148169
	RS11211421	CYP4X1	chr1	47500008	-1.22184	0.263984	21.4226	3.68401e-06	0.00148644
	RS4757587	KCNC1	chr11	17760903	-1.17259	0.253381	21.4162	3.69643e-06	0.00148644
	RS524765	ANGPT4	chr20	894966	2.02282	0.437115	21.4151	3.69838e-06	0.00148644
	RS2238438	ADCY9	chr16	4030794	-1.3463	0.291099	21.3896	3.74795e-06	0.00149835
	RS2281820	MLN	chr6	33768896	1.48457	0.321107	21.3747	3.77713e-06	0.00149835
	RS9366829	MLN	chr6	33773198	1.48457	0.321107	21.3747	3.77713e-06	0.00149835
	RS2243523	FN3KRP	chr17	80680448	-1.16884	0.252819	21.3741	3.77851e-06	0.00149835
	RS2329940	ITGB2	chr21	46320848	-1.46837	0.317625	21.372	3.78254e-06	0.00149835
	RS2132441	BCL9	chr1	147062570	-1.52482	0.330386	21.3008	3.92577e-06	0.00154597
	RS11240089	BCL9	chr1	147060513	-1.52482	0.330386	21.3008	3.92577e-06	0.00154597
	RS798299	MAGI2	chr7	77953165	-1.72178	0.373155	21.2901	3.94768e-06	0.00154597
	RS10485887	MAGI2	chr7	78068054	-1.78751	0.387401	21.2901	3.94774e-06	0.00154597
	RS1998049	VSTM2L	chr20	36561881	-2.18055	0.472763	21.2738	3.98133e-06	0.0015547
	RS540607	U2AF2	chr19	56170414	-1.53418	0.333052	21.2191	4.09654e-06	0.00159516
	RS571279	NAPG	chr18	10542476	-1.36158	0.29566	21.2082	4.12002e-06	0.00159977
	RS4736613	TG	chr8	133960287	-1.43254	0.311183	21.1924	4.15403e-06	0.00160843
	RS917430	COBL	chr7	51341308	-1.44167	0.31329	21.1756	4.19075e-06	0.00161642
	RS4920004	WDR4	chr21	44279409	-1.19518	0.259767	21.169	4.20506e-06	0.00161642
	RS9932984	IFT140	chr16	1605050	-1.29725	0.281965	21.1668	4.20995e-06	0.00161642
	RS3735047	EXOC4	chr7	133749963	1.43731	0.312567	21.1455	4.25692e-06	0.0016299
	RS514826	TAOK3	chr12	118809302	1.55191	0.337538	21.1391	4.27126e-06	0.00163085
	RS1107179	NMB	chr15	85198361	-1.9761	0.429864	21.1327	4.28559e-06	0.00163179
	RS17322708	CSMD1	chr8	3347754	-1.59302	0.346752	21.1061	4.34547e-06	0.00164549
	RS4456963	BMPR1B	chr4	95724987	-1.32241	0.287883	21.1008	4.35748e-06	0.00164549
	RS17022123	BMPR1B	chr4	95690974	-1.32241	0.287883	21.1008	4.35748e-06	0.00164549
	RS4881	MGLL	chr3	127413880	-1.32712	0.28896	21.0933	4.37466e-06	0.00164712
	RS36050908	SEMA4D	chr9	91991068	-1.63791	0.356671	21.0884	4.38578e-06	0.00164712
	RS1629906	SHF	chr15	45459563	-1.06136	0.23134	21.0487	4.47754e-06	0.001677
	RS2852094	MYO5B	chr18	47607259	-1.52282	0.332303	21.0004	4.59196e-06	0.00171519
	RS6797860	TP63	chr3	189481563	-1.24649	0.272118	20.9828	4.63419e-06	0.00172627
	RS2482338	AUH	chr9	94037872	-1.57742	0.344653	20.9475	4.7205e-06	0.00175367
	RS173291	LRP1B	chr2	142592087	1.27362	0.278408	20.9275	4.77009e-06	0.00176731
	RS1885983	PAPPA	chr9	119078355	-1.13334	0.248055	20.8749	4.90284e-06	0.00181161
	RS1443129	MYL12A	chr18	3246823	-1.68092	0.367978	20.8665	4.92442e-06	0.00181471
	RS10179288	NBAS	chr2	15310819	1.26264	0.276459	20.8592	4.94317e-06	0.00181675
	RS3011450	MTUS2	chr13	29861378	-1.1945	0.261703	20.8331	5.01106e-06	0.00183679
	RS1575523	LNX2	chr13	28166507	-1.54188	0.33808	20.7999	5.09859e-06	0.0018526
	RS6491217	LNX2	chr13	28144363	-1.54188	0.33808	20.7999	5.09859e-06	0.0018526
	RS9607821	PMM1	chr22	41983937	1.98901	0.436155	20.7966	5.10725e-06	0.0018526
	RS10882587	SORBS1	chr10	97140623	-1.19763	0.262621	20.7963	5.10812e-06	0.0018526
	RS4508591	AGFG1	chr2	228376037	1.20433	0.264156	20.786	5.13561e-06	0.00185767
	RS2302612	IL1RL2	chr2	102851707	-1.15943	0.254517	20.7519	5.22796e-06	0.00188611
	RS10510025	KIAA1598	chr10	118650995	1.31345	0.288651	20.7053	5.35684e-06	0.00192755
	RS6013202	NFATC2	chr20	50119446	-1.67102	0.36733	20.6943	5.38762e-06	0.00193357
	RS867923	PTPRN2	chr7	157531173	0.952632	0.209463	20.6841	5.41627e-06	0.00193879
	RS311563	POLR1A	chr2	86292655	1.53967	0.338645	20.6713	5.45281e-06	0.0019468
	RS1983	TTPAL	chr20	43123027	-1.26769	0.27893	20.6555	5.49782e-06	0.00195778
	RS1494551	CACNG3	chr16	24266783	-1.27784	0.281199	20.6502	5.513e-06	0.00195811
	RS3760490	CHRNE	chr17	4807925	-1.28711	0.28341	20.6254	5.58492e-06	0.00197669
	RS4073769	RPH3AL	chr17	163277	1.21864	0.268352	20.6223	5.59406e-06	0.00197669
	RS236307	BCAR3	chr1	94082916	-1.295	0.285206	20.6169	5.60992e-06	0.00197721
	RS7699621	LRBA	chr4	151470987	-1.74114	0.383647	20.597	5.66855e-06	0.00199131
	RS841217	ANKS3	chr16	4746391	-1.1146	0.245615	20.5935	5.6789e-06	0.00199131
	RS12128181	EYA3	chr1	28309975	1.78335	0.393213	20.5691	5.75163e-06	0.00201168
	RS10129280	SPTLC2	chr14	78068492	-1.38291	0.305072	20.5485	5.81406e-06	0.00202076
	RS2299921	SPTLC2	chr14	78064978	-1.38291	0.305072	20.5485	5.81406e-06	0.00202076
	RS17158873	SH3GL3	chr15	84205753	1.97905	0.436611	20.5459	5.8217e-06	0.00202076
	RS9806371	CYP19A1	chr15	51511770	1.33788	0.295316	20.524	5.88894e-06	0.00203895
	RS2027871	PKIG	chr20	43209834	-1.24084	0.273981	20.5113	5.92811e-06	0.00204736
	RS2375699	DNAJC6	chr1	65808280	-1.167	0.257843	20.4849	6.01035e-06	0.00207056
	RS9859577	FGF12	chr3	192088524	-1.43515	0.317192	20.4716	6.0524e-06	0.00207983
	RS10783299	DDN	chr12	49390676	-1.03423	0.22873	20.445	6.13687e-06	0.00210223
	RS3807153	ATP6V0A4	chr7	138417790	-1.26063	0.278825	20.4415	6.14818e-06	0.00210223
	RS17149155	YWHAG	chr7	75975641	1.49149	0.329971	20.431	6.18188e-06	0.00210851
	RS6813018	CD38	chr4	15849800	1.57918	0.349691	20.3936	6.30409e-06	0.00214487
	RS6601105	MAPK9	chr5	179698553	1.53318	0.339671	20.3737	6.37003e-06	0.00216196
	RS4970702	GFI1	chr1	92944993	-1.75193	0.388282	20.3582	6.42176e-06	0.0021688
	RS11164607	GFI1	chr1	92947137	-1.75193	0.388282	20.3582	6.42176e-06	0.0021688
	RS17651643	MYO10	chr5	16892437	-2.07871	0.461233	20.3116	6.57992e-06	0.00221677
	RS16942931	FANCI	chr15	89821909	-2.13557	0.474036	20.2957	6.63493e-06	0.0022244
	RS16942969	FANCI	chr15	89835953	-2.13557	0.474036	20.2957	6.63493e-06	0.0022244
	RS1520	KIF6	chr6	39526866	-1.22435	0.271858	20.2828	6.67993e-06	0.00222848
	RS6786065	MYRIP	chr3	39888304	-1.26793	0.281551	20.2804	6.6881e-06	0.00222848
	RS2691809	SCIN	chr7	12685515	1.13801	0.252715	20.2781	6.69612e-06	0.00222848
	RS11188352	SORBS1	chr10	97301003	1.49104	0.331224	20.2644	6.74438e-06	0.00222848
	RS4357625	SORBS1	chr10	97300127	1.49104	0.331224	20.2644	6.74438e-06	0.00222848
	RS12256704	SORBS1	chr10	97303605	1.49104	0.331224	20.2644	6.74438e-06	0.00222848
	RS9303480	RGS9	chr17	63151550	1.57553	0.350097	20.2525	6.7866e-06	0.00223706
	RS9815003	MECOM	chr3	169227559	-1.49219	0.331749	20.2316	6.86084e-06	0.00225612
	RS9686938	ARL15	chr5	53379301	-2.38492	0.530348	20.222	6.89552e-06	0.00226211
	RS2685162	CTNNA2	chr2	79783546	1.20233	0.267477	20.2057	6.95451e-06	0.00227209
	RS13258640	COL14A1	chr8	121259269	-1.194	0.265632	20.2045	6.95899e-06	0.00227209
	RS1858796	NAP1L4	chr11	2987317	-1.54544	0.343861	20.1995	6.97721e-06	0.00227264
	RS1944270	SERPINB8	chr18	61647068	-1.39829	0.311176	20.1922	7.00377e-06	0.00227589
	RS1053446	OGN	chr9	95146760	-1.10948	0.247062	20.1664	7.09901e-06	0.00229376
	RS973807	NSMAF	chr8	59571286	-1.19966	0.267151	20.1654	7.10246e-06	0.00229376
	RS1005584	CBS	chr21	44477094	1.3265	0.295407	20.1637	7.10882e-06	0.00229376
	RS216154	MYH11	chr16	15915988	1.9809	0.441463	20.1342	7.21941e-06	0.00231856
	RS17286649	MYH11	chr16	15897043	1.9809	0.441463	20.1342	7.21941e-06	0.00231856
	RS11006229	SGMS1	chr10	52350005	-2.05703	0.458563	20.1225	7.26379e-06	0.00232738
	RS9657637	PTPRD	chr9	9701253	-1.66346	0.370903	20.1143	7.29479e-06	0.00233187
	RS3819892	PRKD3	chr2	37510415	-1.79359	0.399975	20.1085	7.31692e-06	0.00233352
	RS4828088	DIAPH2	chrX	96786201	-1.03079	0.229912	20.1011	7.34553e-06	0.00233722
	RS1016189	MAGI2	chr7	78740624	-1.7331	0.386685	20.0878	7.39682e-06	0.00234811
	RS16942631	RORA	chr15	60795335	-1.95886	0.437277	20.0675	7.47555e-06	0.00236763
	RS740234	TCN2	chr22	31008744	1.65312	0.369074	20.0624	7.49552e-06	0.0023685
	RS971075	C7	chr5	40980584	-1.32811	0.296704	20.0365	7.59783e-06	0.00239036
	RS2552166	CSMD1	chr8	3920394	-1.82473	0.407655	20.0361	7.59948e-06	0.00239036
	RS2289774	ENOX1	chr13	43798347	-1.72747	0.386119	20.016	7.67954e-06	0.00240129
	RS10509781	SORCS3	chr10	106789290	-1.43302	0.320335	20.0121	7.69535e-06	0.00240129
	RS12762913	SORCS3	chr10	106821374	-1.43302	0.320335	20.0121	7.69535e-06	0.00240129
	RS8069699	TBCD	chr17	80796670	1.24637	0.278633	20.0092	7.70703e-06	0.00240129
	RS11742692	ARL15	chr5	53343575	-2.28837	0.511624	20.0056	7.72159e-06	0.00240129
	RS6787795	IFT80	chr3	159983728	2.08669	0.467064	19.9602	7.90719e-06	0.00245346
	RS4387240	CTNNA3	chr10	68535980	1.1923	0.266999	19.9413	7.98545e-06	0.00247216
	RS2259067	PPP1R12C	chr19	55602114	-1.59661	0.357917	19.899	8.16447e-06	0.0025219
	RS9900444	RABEP1	chr17	5258743	-2.14371	0.480838	19.8763	8.26194e-06	0.00254629
	RS4656420	PBX1	chr1	164699115	-1.31025	0.293931	19.8708	8.28561e-06	0.00254787
	RS4869685	SLC1A3	chr5	36659083	1.37088	0.307635	19.8576	8.34323e-06	0.00255986
	RS3744647	ARHGEF15	chr17	8224275	1.72337	0.386885	19.8423	8.41003e-06	0.00257461
	RS12773846	LHPP	chr10	126275913	1.36875	0.307527	19.81	8.55358e-06	0.00261274
	RS13332406	RBL2	chr16	53489704	1.17307	0.263698	19.7895	8.64583e-06	0.00263039
	RS12139985	KCND3	chr1	112414857	1.39748	0.314168	19.7863	8.65999e-06	0.00263039
	RS11975701	DGKB	chr7	14315861	1.76289	0.396336	19.7844	8.66878e-06	0.00263039
	RS9633771	TAF3	chr10	8002269	-1.47274	0.331368	19.7529	8.8126e-06	0.00266703
	RS17648108	COL23A1	chr5	177831555	-1.42811	0.32144	19.739	8.87734e-06	0.00266703
	RS3178915	ZNRF3	chr22	29453026	-1.0781	0.242683	19.7352	8.89478e-06	0.00266703
	RS1035717	SLC8A3	chr14	70578698	-1.02493	0.230733	19.732	8.9099e-06	0.00266703
	RS6126042	PTPN1	chr20	49162185	1.9997	0.450185	19.7309	8.91474e-06	0.00266703
	RS11698821	PTPN1	chr20	49184545	1.9997	0.450185	19.7309	8.91474e-06	0.00266703
	RS5977932	GPC3	chrX	133095874	1.36963	0.308358	19.7286	8.92535e-06	0.00266703
	RS9315361	NBEA	chr13	36164227	0.98829	0.222531	19.7236	8.94889e-06	0.00266826
	RS879620	ADCY9	chr16	4015728	-1.31436	0.296141	19.6983	9.0681e-06	0.00269796
	RS3743772	AKTIP	chr16	53537422	-1.5875	0.35782	19.6832	9.14004e-06	0.00270734
	RS7713640	DOCK2	chr5	169099397	-1.75238	0.395005	19.6813	9.14945e-06	0.00270734
	RS10492024	RPH3A	chr12	113269411	1.15402	0.260141	19.6793	9.15872e-06	0.00270734
	RS3124237	DAPK1	chr9	90218217	1.4401	0.32477	19.6624	9.24014e-06	0.00272286
	RS7950038	DYNC2H1	chr11	103176144	-1.78068	0.401598	19.6602	9.25084e-06	0.00272286
	RS1578401	PCSK2	chr20	17210564	-1.4163	0.319496	19.6509	9.29602e-06	0.00273031
	RS11853859	ARID3B	chr15	74890841	1.36888	0.308946	19.632	9.3884e-06	0.00275156
	RS2490351	RYR2	chr1	237343126	1.08994	0.246077	19.6185	9.45478e-06	0.00276512
	RS2307430	POLG	chr15	89873552	-1.9314	0.436145	19.6102	9.49601e-06	0.00277128
	RS1929842	ABCA1	chr9	107633622	-1.38417	0.31265	19.6002	9.54611e-06	0.00278
	RS183724	DOCK4	chr7	111628354	-2.11742	0.478733	19.5626	9.73542e-06	0.00282914
	RS12147906	PNP	chr14	20936784	1.60926	0.364174	19.5271	9.91845e-06	0.00287292
	RS10784930	TMEM19	chr12	72088303	1.78684	0.404461	19.5172	9.96968e-06	0.00287292
	RS7967570	TMEM19	chr12	72088893	1.78684	0.404461	19.5172	9.96968e-06	0.00287292
	RS1149021	ZFC3H1	chr12	72048593	1.78684	0.404461	19.5172	9.96968e-06	0.00287292
	RS10848668	CACNA1C	chr12	2621191	-1.32726	0.300548	19.5021	1.00489e-05	0.00288873
	RS827226	ARHGAP15	chr2	143922612	1.32624	0.300347	19.4985	1.0068e-05	0.00288873
	RS1191973	LRP1B	chr2	142765787	1.3178	0.298494	19.4908	1.01086e-05	0.00288873
	RS1191972	LRP1B	chr2	142763364	1.3178	0.298494	19.4908	1.01086e-05	0.00288873
	RS4687326	FGF12	chr3	192077216	2.21277	0.501299	19.484	1.01447e-05	0.00289303
	RS1074742	MAML2	chr11	95840435	-1.31162	0.2973	19.4638	1.02527e-05	0.00291776
	RS6991758	CSMD1	chr8	4067829	1.5252	0.345864	19.4465	1.03458e-05	0.00293818
	RS2269678	ADCY10	chr1	167815166	1.73761	0.394088	19.441	1.03757e-05	0.00293828
	RS10096208	SGCZ	chr8	14278376	-1.25681	0.285069	19.4374	1.0395e-05	0.00293828
	RS783776	PAEP	chr9	138455745	1.69073	0.383519	19.4346	1.04103e-05	0.00293828
	RS9998368	STIM2	chr4	26889053	1.09713	0.248938	19.4237	1.047e-05	0.00294553
	RS7316186	NUAK1	chr12	106502282	-2.03124	0.461008	19.4136	1.05256e-05	0.00294553
	RS12522564	SLIT3	chr5	168570445	-1.60352	0.363971	19.4095	1.05483e-05	0.00294553
	RS6447978	KCNIP4	chr4	20736741	1.13765	0.258376	19.3873	1.06717e-05	0.00294553
	RS2114473	KCNIP4	chr4	20733309	1.13765	0.258376	19.3873	1.06717e-05	0.00294553
	RS6447975	KCNIP4	chr4	20735768	1.13765	0.258376	19.3873	1.06717e-05	0.00294553
	RS6811030	KCNIP4	chr4	20730600	1.13765	0.258376	19.3873	1.06717e-05	0.00294553
	RS12644782	KCNIP4	chr4	20738400	1.13765	0.258376	19.3873	1.06717e-05	0.00294553
	RS6447976	KCNIP4	chr4	20736089	1.13765	0.258376	19.3873	1.06717e-05	0.00294553
	RS2322688	KCNIP4	chr4	20751277	1.13765	0.258376	19.3873	1.06717e-05	0.00294553
	RS6811505	KCNIP4	chr4	20733962	1.13765	0.258376	19.3873	1.06717e-05	0.00294553
	RS6013414	VSTM2L	chr20	36534370	-1.28047	0.29086	19.3806	1.07088e-05	0.00294984
	RS16878314	ATXN1	chr6	16514407	-1.75235	0.398313	19.355	1.08536e-05	0.00297797
	RS1550697	MCPH1	chr8	6266773	-1.24119	0.282126	19.3549	1.08542e-05	0.00297797
	RS1135004	RAPGEF2	chr4	160277275	-1.85522	0.42175	19.35	1.08816e-05	0.00297955
	RS9292741	DAB2	chr5	39427154	-1.29331	0.29426	19.3171	1.10711e-05	0.0030254
	RS3770214	ZNF142	chr2	219508987	-1.43541	0.327334	19.2295	1.15908e-05	0.00315489
	RS7574429	PLCD4	chr2	219498758	-1.43541	0.327334	19.2295	1.15908e-05	0.00315489
	RS2277481	DCAF11	chr14	24587544	-1.70715	0.389652	19.1951	1.18018e-05	0.00319987
	RS8516	TMEM43	chr3	14184668	-1.59584	0.364309	19.1884	1.1843e-05	0.00319987
	RS2470458	XPC	chr3	14186822	-1.59584	0.364309	19.1884	1.1843e-05	0.00319987
	RS10789050	DAB1	chr1	58084161	-1.49876	0.342155	19.1874	1.18492e-05	0.00319987
	RS10960954	MPDZ	chr9	13120379	-2.48243	0.566922	19.1738	1.19338e-05	0.00320769
	RS10205590	ASB3	chr2	53991706	-0.979147	0.223636	19.1696	1.19603e-05	0.00320769
	RS16836523	PMVK	chr1	154898074	1.4898	0.340299	19.1663	1.19811e-05	0.00320769
	RS8101756	CYP2B6	chr19	41502521	-1.10849	0.253232	19.1615	1.20114e-05	0.00320769
	RS7250601	CYP2B6	chr19	41503403	-1.10849	0.253232	19.1615	1.20114e-05	0.00320769
	RS485680	FEZ1	chr11	125353280	-1.57789	0.360474	19.1604	1.20182e-05	0.00320769
	RS11873019	MC2R	chr18	13907525	1.21129	0.276757	19.1556	1.20483e-05	0.00320948
	RS6429427	SDCCAG8	chr1	243657200	1.61513	0.369287	19.1287	1.22193e-05	0.00324247
	RS6429427	AKT3	chr1	243657200	1.61513	0.369287	19.1287	1.22193e-05	0.00324247
	RS13015419	ANKRD44	chr2	197889021	-1.27077	0.290637	19.1176	1.22905e-05	0.00325509
	RS4638118	RYR2	chr1	237525381	1.10033	0.251777	19.0991	1.24106e-05	0.00328057
	RS4696729	ABLIM2	chr4	8015420	1.51688	0.347147	19.0931	1.24491e-05	0.00328444
	RS975436	FRMPD4	chrX	12584243	1.41902	0.32498	19.0662	1.26259e-05	0.00332471
	RS1440102	LOXL1	chr15	74241985	-1.69644	0.3889	19.0285	1.28783e-05	0.00337922
	RS9349635	TRAM2	chr6	52429461	1.77497	0.406907	19.0279	1.28821e-05	0.00337922
	RS895522	NPAS2	chr2	101559603	-1.50941	0.34609	19.0212	1.29277e-05	0.00338471
	RS9467220	KIAA0319	chr6	24550963	-1.44523	0.331441	19.0135	1.29796e-05	0.00339186
	RS10772256	KLRD1	chr12	10462051	1.62091	0.371829	19.0034	1.30484e-05	0.00339524
	RS7980604	KLRD1	chr12	10462430	1.62091	0.371829	19.0034	1.30484e-05	0.00339524
	RS1896797	SH3GL3	chr15	84274590	-2.05273	0.470919	19.0008	1.30667e-05	0.00339524
	RS7543038	PBX1	chr1	164723834	1.33176	0.305576	18.9939	1.31136e-05	0.0034006
	RS12011905	OPHN1	chrX	67535044	-1.79922	0.412873	18.9905	1.31368e-05	0.0034006
	RS3801786	DOCK4	chr7	111385024	-1.05501	0.242139	18.9839	1.31827e-05	0.00340121
	RS12685856	DAB2IP	chr9	124516589	-1.05252	0.241573	18.983	1.31886e-05	0.00340121
	RS2027583	COL4A1	chr13	110805770	-1.4997	0.344366	18.9656	1.331e-05	0.00342608
	RS2047139	GPR108	chr19	6732614	-1.14911	0.263994	18.9466	1.34426e-05	0.00345374
	RS16834573	PBX1	chr1	164735293	1.63766	0.376382	18.9317	1.35485e-05	0.00347446
	RS2921945	CTNNA3	chr10	68221548	-2.21954	0.510193	18.9259	1.35898e-05	0.00347857
	RS17835229	NRXN3	chr14	79027503	-1.84406	0.423959	18.9192	1.36372e-05	0.0034842
	RS8028460	MEGF11	chr15	66391817	1.92389	0.442412	18.9106	1.36987e-05	0.00349342
	RS17720604	EIF2AK4	chr15	40245925	-1.75691	0.404291	18.8847	1.38863e-05	0.00352678
	RS1862710	CASP9	chr1	15844056	-1.5343	0.353073	18.8839	1.38918e-05	0.00352678
	RS16904794	TG	chr8	133964680	1.73764	0.399887	18.8819	1.39065e-05	0.00352678
	RS2446330	KCNC2	chr12	75557693	1.81523	0.417851	18.8722	1.39778e-05	0.00353191
	RS12106852	IL1RAP	chr3	190371370	-1.65203	0.380283	18.8721	1.39781e-05	0.00353191
	RS12164028	MAP3K5	chr6	136929934	-1.30374	0.300202	18.8607	1.4062e-05	0.00354659
	RS12115679	PCSK5	chr9	78529985	1.40551	0.323667	18.8571	1.40888e-05	0.00354683
	RS6527246	DMD	chrX	33011926	-1.13026	0.260317	18.8516	1.41294e-05	0.00354761
	RS1377573	CNTN5	chr11	99838175	1.27013	0.29257	18.8468	1.41648e-05	0.00354761
	RS763799	PTPRG	chr3	62029070	1.34921	0.31079	18.8462	1.41693e-05	0.00354761
	RS10848677	CACNA1C	chr12	2700211	-1.27417	0.293563	18.8388	1.42241e-05	0.00355486
	RS10741799	NAV2	chr11	19770389	1.04547	0.241243	18.7807	1.46642e-05	0.0036582
	RS6020712	CTNNBL1	chr20	36386611	1.29477	0.298881	18.7668	1.47717e-05	0.00367169
	RS6013029	CTNNBL1	chr20	36399579	1.29477	0.298881	18.7668	1.47717e-05	0.00367169
	RS7181436	PLDN	chr15	45900417	-2.35874	0.544807	18.7445	1.49453e-05	0.00370814
	RS782441	MGLL	chr3	127412572	1.21456	0.28056	18.7408	1.49747e-05	0.00370874
	RS9862003	FHIT	chr3	59940251	1.73206	0.400265	18.7255	1.50954e-05	0.00373191
	RS11634054	RYR3	chr15	33855513	-1.12928	0.261339	18.6722	1.55227e-05	0.00383066
	RS4831218	LSAMP	chr3	115704433	1.17665	0.272397	18.6591	1.56299e-05	0.00385018
	RS6073359	JPH2	chr20	42804384	-1.25995	0.291758	18.6493	1.57107e-05	0.00385504
	RS3822787	SEMA5A	chr5	9293212	-1.21789	0.282024	18.6484	1.57178e-05	0.00385504
	RS3884593	LSAMP	chr3	115664206	2.22295	0.514791	18.6465	1.57337e-05	0.00385504
	RS654291	RASGRP3	chr2	33668177	-1.91588	0.443721	18.643	1.57621e-05	0.00385512
	RS572104	MAGI2	chr7	78465808	-1.79717	0.416364	18.6309	1.5863e-05	0.00386594
	RS10400179	DDX50	chr10	70691615	-1.22608	0.284101	18.6248	1.59138e-05	0.00386594
	RS7908750	DDX21	chr10	70735134	-1.22608	0.284101	18.6248	1.59138e-05	0.00386594
	RS2124508	MYLK	chr3	123526910	-1.14619	0.265593	18.6242	1.59188e-05	0.00386594
	RS17526976	A2BP1	chr16	6402572	-1.59545	0.369771	18.6166	1.59819e-05	0.00386873
	RS7135642	USP44	chr12	95926990	-1.72872	0.400699	18.6129	1.60132e-05	0.00386873
	RS7967302	FGD4	chr12	32689579	-1.59875	0.370607	18.6095	1.60421e-05	0.00386873
	RS6950695	CPVL	chr7	29171069	-2.18499	0.506504	18.6094	1.60429e-05	0.00386873
	RS7927762	CNTN5	chr11	100066725	-1.3509	0.313295	18.5925	1.61855e-05	0.0038954
	RS138786	TOM1	chr22	35728465	-1.3243	0.307151	18.5896	1.62102e-05	0.0038954
	RS1629038	CFD	chr19	860851	-1.52646	0.354076	18.5857	1.62433e-05	0.00389655
	RS497763	MRE11A	chr11	94225919	1.27052	0.294801	18.5739	1.63441e-05	0.00390313
	RS190313	ARHGAP26	chr5	142420071	-1.03515	0.240195	18.5727	1.63546e-05	0.00390313
	RS35969273	LIPE	chr19	42922931	1.91099	0.443445	18.571	1.63688e-05	0.00390313
	RS12135034	PDE4B	chr1	66646183	-1.63312	0.378985	18.5692	1.63843e-05	0.00390313
	RS11065450	P2RX7	chr12	121579656	-1.11314	0.258346	18.565	1.64204e-05	0.00390496
	RS2077580	TNXB	chr6_cox_hap2	3491494	-1.77592	0.412278	18.5552	1.65056e-05	0.00391018
	RS12198173	TNXB	chr6_dbb_hap3	3306023	-1.77592	0.412278	18.5552	1.65056e-05	0.00391018
	RS8055597	JMJD5	chr16	27222809	-1.33095	0.309011	18.5513	1.65395e-05	0.00391018
	RS9397995	ARID1B	chr6	157413819	-1.29672	0.301091	18.548	1.65682e-05	0.00391018
	RS10906091	SEC61A2	chr10	12202495	1.3598	0.315783	18.5428	1.66131e-05	0.00391018
	RS10906090	SEC61A2	chr10	12202407	1.3598	0.315783	18.5428	1.66131e-05	0.00391018
	RS36109400	NUDC	chr1	27247821	-1.16573	0.270775	18.5346	1.66851e-05	0.00392043
	RS249917	FGF1	chr5	142008524	1.37737	0.320399	18.4809	1.7162e-05	0.0040256
	RS7640654	ZNF502	chr3	44763036	-1.72925	0.402378	18.4693	1.72666e-05	0.0040355
	RS3762636	KIF15	chr3	44854562	-1.72925	0.402378	18.4693	1.72666e-05	0.0040355
	RS10084802	KCNIP4	chr4	20746449	1.07875	0.251035	18.4659	1.72974e-05	0.0040355
	RS711631	ITPR1	chr3	4856179	1.45404	0.338426	18.4597	1.73532e-05	0.0040355
	RS9302318	MEIS2	chr15	37206502	2.0829	0.48483	18.457	1.73785e-05	0.0040355
	RS1442670	DOK6	chr18	67196582	-1.49534	0.348066	18.4568	1.73803e-05	0.0040355
	RS11013154	CACNB2	chr10	18536052	-1.1638	0.270947	18.4497	1.74445e-05	0.00404356
	RS3741162	CLPB	chr11	72091227	1.6352	0.38075	18.4442	1.74948e-05	0.00404841
	RS1449872	THRB	chr3	24282219	2.07175	0.482605	18.4286	1.7639e-05	0.00405498
	RS10021772	LNX1	chr4	54373463	-1.03711	0.241617	18.4244	1.76783e-05	0.00405498
	RS730497	GCK	chr7	44223720	1.07668	0.250845	18.423	1.76907e-05	0.00405498
	RS12474016	AGAP1	chr2	236560229	-1.96509	0.457858	18.4205	1.77139e-05	0.00405498
	RS339392	C3	chr19	6722021	1.6782	0.391078	18.4145	1.777e-05	0.00405498
	RS4433594	OR51B2	chr11	5344158	1.65074	0.384773	18.4055	1.78542e-05	0.00405498
	RS7952293	OR51B2	chr11	5345169	1.65074	0.384773	18.4055	1.78542e-05	0.00405498
	RS7934005	OR51B2	chr11	5344498	1.65074	0.384773	18.4055	1.78542e-05	0.00405498
	RS4910750	OR51B2	chr11	5345485	1.65074	0.384773	18.4055	1.78542e-05	0.00405498
	RS7934105	OR51B2	chr11	5344551	1.65074	0.384773	18.4055	1.78542e-05	0.00405498
	RS10768793	OR51B2	chr11	5344846	1.65074	0.384773	18.4055	1.78542e-05	0.00405498
	RS4777022	PIAS1	chr15	68440027	-1.57778	0.367791	18.403	1.78773e-05	0.00405498
	RS1569983	DOK5	chr20	53256944	2.0705	0.482767	18.394	1.79619e-05	0.00406746
	RS872630	SV2C	chr5	75499660	1.96722	0.458728	18.3906	1.79945e-05	0.00406815
	RS2242196	HRSP12	chr8	99118653	-1.24633	0.290723	18.3783	1.81107e-05	0.0040816
	RS3763763	TACC2	chr10	124013603	1.30289	0.303936	18.376	1.8133e-05	0.0040816
	RS11025748	NELL1	chr11	20787790	-1.07149	0.249962	18.3749	1.81431e-05	0.0040816
	RS2064389	BAI3	chr6	69425810	-1.65211	0.385476	18.369	1.81997e-05	0.00408764
	RS1253621	EDARADD	chr1	236617856	-1.33702	0.312002	18.3637	1.82501e-05	0.00409229
	RS6993386	IL7	chr8	79654144	-1.22979	0.287045	18.3554	1.83299e-05	0.00410013
	RS10489984	TGFA	chr2	70772454	1.75943	0.410685	18.3539	1.83448e-05	0.00410013
	RS11848073	DDX24	chr14	94546627	1.51187	0.353035	18.3397	1.84813e-05	0.00412394
	RS4772189	UBAC2	chr13	99994572	1.44791	0.338215	18.3273	1.86018e-05	0.00414409
	RS17143355	ICA1	chr7	8159568	1.10633	0.258561	18.3082	1.87899e-05	0.00417924
	RS4742927	ABCA1	chr9	107634639	-1.39713	0.326752	18.2826	1.90435e-05	0.00422788
	RS7224723	ZNF287	chr17	16456613	1.28978	0.301667	18.28	1.90702e-05	0.00422788
	RS7043386	MED27	chr9	134866353	-1.17745	0.275478	18.269	1.91802e-05	0.00424269
	RS1293908	DMD	chrX	32020256	1.34005	0.313534	18.2672	1.91987e-05	0.00424269
	RS11675118	DYSF	chr2	71734489	-1.01234	0.236985	18.2479	1.93944e-05	0.00427906
	RS11954652	DCTN4	chr5	150097882	1.19837	0.280629	18.2354	1.95214e-05	0.00430018
	RS7669729	KCNIP4	chr4	21615016	-1.31978	0.30945	18.1895	1.99981e-05	0.00439814
	RS2043368	FGD6	chr12	95479921	1.24438	0.291838	18.1811	2.00866e-05	0.00441056
	RS6016759	PTPRT	chr20	40982946	1.21975	0.286107	18.1756	2.01445e-05	0.00441621
	RS4622479	MORF4L1	chr15	79190500	-0.944927	0.221683	18.169	2.0214e-05	0.00442152
	RS10757058	ACER2	chr9	19419527	2.01684	0.47321	18.165	2.02567e-05	0.00442152
	RS16976923	RIT2	chr18	40380303	1.37454	0.322518	18.1639	2.02686e-05	0.00442152
	RS3812040	DAB2	chr5	39426019	1.3068	0.306662	18.1592	2.03185e-05	0.00442152
	RS4147644	RPS28	chr19	8386997	1.64781	0.386729	18.1552	2.03617e-05	0.00442152
	RS4147644	NDUFA7	chr19	8386997	1.64781	0.386729	18.1552	2.03617e-05	0.00442152
	RS2164402	FMNL2	chr2	153273218	1.03743	0.243608	18.1357	2.05713e-05	0.00445219
	RS1042506	IL11	chr19	55877110	1.54411	0.362604	18.1339	2.05898e-05	0.00445219
	RS759458	SLC1A4	chr2	65245364	-1.47852	0.34721	18.133	2.06001e-05	0.00445219
	RS552656	GLIS3	chr9	4114475	-1.46388	0.343833	18.1266	2.0669e-05	0.00445379
	RS9984329	ADAMTS5	chr21	28317133	1.22782	0.288393	18.1259	2.06775e-05	0.00445379
	RS11760895	MKRN1	chr7	140152721	-1.29256	0.30363	18.1222	2.07171e-05	0.00445379
	RS12488	CIRBP	chr19	1272039	1.25167	0.294039	18.1204	2.07371e-05	0.00445379
	RS4940866	LMAN1	chr18	57004731	-1.34177	0.315246	18.1158	2.07874e-05	0.00445761
	RS7244584	SERPINB12	chr18	61225800	-1.25011	0.293802	18.1044	2.09115e-05	0.00446843
	RS10469141	SERPINB12	chr18	61223073	-1.25011	0.293802	18.1044	2.09115e-05	0.00446843
	RS560810	PHACTR1	chr6	12722986	1.3099	0.30789	18.1002	2.09583e-05	0.00446843
	RS12111115	PARK2	chr6	162266375	-1.30666	0.307138	18.0993	2.09679e-05	0.00446843
	RS7208693	MPO	chr17	56357817	1.80095	0.423534	18.0812	2.11681e-05	0.00450251
	RS911784	TACC2	chr10	124012857	-0.945065	0.222269	18.0786	2.1197e-05	0.00450251
	RS12829137	CHST11	chr12	104979105	1.39179	0.327359	18.076	2.1226e-05	0.00450251
	RS10151430	FOXN3	chr14	89728955	-1.33372	0.313742	18.0711	2.12812e-05	0.00450724
	RS6566844	WDR7	chr18	54583335	1.81408	0.426965	18.0521	2.1494e-05	0.00454532
	RS11714635	DGKG	chr3	186005869	-1.42025	0.334323	18.0467	2.15555e-05	0.00455132
	RS10749284	EIF3A	chr10	120827078	-1.91013	0.449771	18.0362	2.16744e-05	0.00456942
	RS10455087	RIMS1	chr6	72994974	1.76541	0.415753	18.0309	2.17343e-05	0.00457202
	RS10123713	MTAP	chr9	21864551	-1.77972	0.419144	18.0293	2.17533e-05	0.00457202
	RS10866472	NKD2	chr5	1039277	-1.13625	0.267669	18.0199	2.18611e-05	0.00457997
	RS2102954	ETHE1	chr19	44029743	1.19243	0.280907	18.0196	2.18643e-05	0.00457997
	RS1427051	RALYL	chr8	85709746	-1.58565	0.373562	18.0173	2.18911e-05	0.00457997
	RS2838334	HSF2BP	chr21	45064960	-1.75795	0.414208	18.0126	2.19452e-05	0.00458431
	RS10492969	KIF1B	chr1	10286357	0.950812	0.224115	17.9989	2.21034e-05	0.00461036
	RS16844212	RGS12	chr4	3369098	1.06885	0.251977	17.9933	2.21679e-05	0.0046168
	RS2274758	TBC1D4	chr13	75894014	-1.94204	0.457988	17.9807	2.23156e-05	0.00464054
	RS11608748	GRIN2B	chr12	13927061	1.19998	0.283116	17.9646	2.25055e-05	0.00467296
	RS594333	ATP8A2	chr13	26519624	-1.28922	0.304205	17.9608	2.25506e-05	0.00467524
	RS9293858	RIMS1	chr6	72666866	-1.44293	0.340523	17.9555	2.26133e-05	0.00468119
	RS2471637	KCNC2	chr12	75503393	-1.58716	0.374646	17.9473	2.2711e-05	0.00469434
	RS10762060	CTNNA3	chr10	68089240	-1.48402	0.350355	17.9417	2.27775e-05	0.00470102
	RS9521190	MYO16	chr13	109809272	1.42108	0.335659	17.9242	2.29875e-05	0.00473725
	RS7106340	ZBTB16	chr11	114066499	1.32898	0.313981	17.9156	2.30922e-05	0.00474435
	RS10955841	EXT1	chr8	118946540	-1.38711	0.327717	17.9152	2.30973e-05	0.00474435
	RS11070664	SHC4	chr15	49220616	1.17846	0.278441	17.9128	2.31255e-05	0.00474435
	RS7999448	NBEA	chr13	35601197	1.96745	0.464984	17.9032	2.32434e-05	0.00475993
	RS1261076	TCF4	chr18	52908325	-1.8903	0.446832	17.8967	2.33222e-05	0.00475993
	RS10942273	SSBP2	chr5	80895032	1.23324	0.291522	17.896	2.33309e-05	0.00475993
	RS10751508	ABL1	chr9	133608115	-1.44645	0.341955	17.8925	2.33746e-05	0.00475993
	RS10793967	ABL1	chr9	133612556	-1.44645	0.341955	17.8925	2.33746e-05	0.00475993
	RS12207056	MCM3	chr6	52137312	1.67613	0.396337	17.8848	2.34685e-05	0.00477199
	RS11658318	UTP6	chr17	30206058	-1.55655	0.368345	17.8574	2.38092e-05	0.00483412
	RS16987101	AMOT	chrX	112064638	1.42323	0.336835	17.8531	2.38628e-05	0.00483758
	RS6631462	DMD	chrX	32049405	0.975248	0.230838	17.8491	2.39134e-05	0.00483758
	RS17149567	NXPH1	chr7	8522494	1.3637	0.322797	17.8476	2.39319e-05	0.00483758
	RS1145408	CNTN5	chr11	99699774	1.59283	0.377186	17.8331	2.41151e-05	0.0048659
	RS1108547	SPOCK1	chr5	136817158	1.41982	0.336238	17.8309	2.41428e-05	0.0048659
	RS4705202	SPINK1	chr5	147204591	1.21201	0.287174	17.8124	2.43783e-05	0.00490245
	RS8009580	FOXN3	chr14	89710579	-1.60499	0.3803	17.8111	2.43955e-05	0.00490245
	RS10218924	MPP7	chr10	28348249	1.21613	0.288205	17.8057	2.4465e-05	0.00490925
	RS7667794	SEL1L3	chr4	25784731	1.67338	0.396673	17.796	2.45896e-05	0.00492707
	RS3824281	KCNK9	chr8	140676099	1.28062	0.303725	17.7778	2.4826e-05	0.00495268
	RS10844357	PKP2	chr12	32951435	1.315	0.31189	17.7766	2.48418e-05	0.00495268
	RS12228193	PKP2	chr12	32948933	1.315	0.31189	17.7766	2.48418e-05	0.00495268
	RS10991880	AUH	chr9	94076826	1.16264	0.275771	17.7742	2.48739e-05	0.00495268
	RS2647688	COL23A1	chr5	177882546	1.36823	0.324554	17.7723	2.48976e-05	0.00495268
	RS6894908	ATP10B	chr5	160115778	1.44137	0.342052	17.757	2.50991e-05	0.00498554
	RS2072270	CYP4F11	chr19	16024773	-1.36532	0.324079	17.7488	2.52081e-05	0.00499998
	RS2161365	CAMK1D	chr10	12860746	1.14489	0.271804	17.7424	2.52921e-05	0.0050094
	RS2252257	USP18	chr22	18640299	-1.36011	0.32299	17.7324	2.54256e-05	0.00502485
	RS4827048	USP9X	chrX	40978307	1.45681	0.345989	17.729	2.5472e-05	0.00502485
	RS10882959	UBTD1	chr10	99304800	-1.55263	0.368752	17.7284	2.54797e-05	0.00502485
	RS3766453	SSBP3	chr1	54702868	-1.37411	0.326416	17.7215	2.55725e-05	0.00503139
	RS9683	LUC7L2	chr7	139107738	1.36313	0.323859	17.7158	2.56484e-05	0.00503139
	RS3924445	LUC7L2	chr7	139044171	1.36313	0.323859	17.7158	2.56484e-05	0.00503139
	RS10503219	CSMD1	chr8	3720197	1.74348	0.414236	17.715	2.56593e-05	0.00503139
	RS7871755	PTPRD	chr9	9000708	-1.15389	0.274183	17.7112	2.57114e-05	0.00503442
	RS17618923	KSR2	chr12	118120922	1.1609	0.275894	17.7054	2.57899e-05	0.00504261
	RS2420946	FGFR2	chr10	123351323	-1.46308	0.3478	17.696	2.59167e-05	0.00505303
	RS2860197	FGFR2	chr10	123351301	-1.46308	0.3478	17.696	2.59167e-05	0.00505303
	RS4859966	CDKL2	chr4	76519095	1.62863	0.387254	17.6871	2.60387e-05	0.00506651
	RS559668	FEZ1	chr11	125357775	-1.51059	0.359201	17.6856	2.60596e-05	0.00506651
	RS10885362	VTI1A	chr10	114388944	-1.29405	0.307766	17.679	2.61501e-05	0.00507692
	RS2981582	FGFR2	chr10	123352316	-1.48597	0.35348	17.672	2.62456e-05	0.00508828
	RS7211843	HELZ	chr17	65178067	1.31274	0.312608	17.6343	2.67712e-05	0.00518287
	RS7943716	CAPN5	chr11	76837498	1.7606	0.419411	17.6215	2.69521e-05	0.0051966
	RS7943716	MYO7A	chr11	76837498	1.7606	0.419411	17.6215	2.69521e-05	0.0051966
	RS3815951	ARHGAP17	chr16	24954722	-1.9351	0.460982	17.6213	2.69556e-05	0.0051966
	RS412098	RNF144A	chr2	7151073	1.17577	0.280351	17.589	2.74172e-05	0.00525079
	RS11915822	GOLGB1	chr3	121412891	1.63094	0.388909	17.5864	2.74538e-05	0.00525079
	RS10934557	GOLGB1	chr3	121412393	1.63094	0.388909	17.5864	2.74538e-05	0.00525079
	RS6766737	GOLGB1	chr3	121394748	1.63094	0.388909	17.5864	2.74538e-05	0.00525079
	RS7655720	SORBS2	chr4	186692628	1.01373	0.241744	17.5845	2.74815e-05	0.00525079
	RS4800148	CABLES1	chr18	20724327	1.59178	0.379598	17.5841	2.74872e-05	0.00525079
	RS17181444	PRUNE2	chr9	79411038	1.16132	0.276952	17.583	2.7504e-05	0.00525079
	RS1225941	TXNDC5	chr6	7887818	-1.4763	0.352211	17.5688	2.77097e-05	0.00528272
	RS2223006	DSCAM	chr21	42113421	-1.30762	0.312144	17.5491	2.79984e-05	0.0053299
	RS6672395	ABL2	chr1	179130358	-1.75934	0.420002	17.5466	2.80348e-05	0.0053299
	RS2776937	NRP1	chr10	33606188	-1.60086	0.382332	17.5317	2.82553e-05	0.00536441
	RS9999398	ATP10D	chr4	47533600	1.42435	0.340205	17.5289	2.82979e-05	0.00536509
	RS12260965	NUDT5	chr10	12227894	1.74779	0.417715	17.5073	2.86207e-05	0.00541374
	RS34419046	PYCR1	chr17	79893961	1.11131	0.265606	17.5065	2.86333e-05	0.00541374
	RS7115269	SPON1	chr11	14244311	-1.25127	0.299132	17.4976	2.87672e-05	0.00543158
	RS7041639	MOBKL2B	chr9	27341337	1.58552	0.379154	17.4868	2.89304e-05	0.00545491
	RS1622409	SIPA1L3	chr19	38563631	-1.39987	0.334984	17.4632	2.92919e-05	0.00551551
	RS7159	DERL1	chr8	124027627	-1.03091	0.24686	17.4396	2.96575e-05	0.00557671
	RS6427353	ETV3	chr1	157109623	1.0238	0.245243	17.4275	2.98482e-05	0.00559887
	RS34654982	IL28RA	chr1	24496084	1.41743	0.339541	17.4269	2.98568e-05	0.00559887
	RS34214527	TNXB	chr6	32014455	-1.6107	0.385899	17.4213	2.99453e-05	0.0056055
	RS7811152	TRIM24	chr7	138238843	-1.1259	0.269763	17.4195	2.99737e-05	0.0056055
	RS6665682	ARHGEF10L	chr1	17968987	1.3445	0.322353	17.3964	3.03406e-05	0.0056664
	RS13215054	GPX5	chr6	28502793	-1.57683	0.378276	17.376	3.06667e-05	0.00571953
	RS4081796	PKNOX2	chr11	125174196	-1.19364	0.28642	17.3677	3.0802e-05	0.00573698
	RS702416	KCND2	chr7	120155269	-1.30038	0.312088	17.3613	3.09052e-05	0.00574841
	RS4744505	SYK	chr9	93579996	-1.24918	0.299969	17.342	3.12206e-05	0.00579242
	RS863678	HOXD11	chr2	176974103	1.7517	0.420661	17.3402	3.12509e-05	0.00579242
	RS7364493	KIRREL	chr1	158056650	-1.89005	0.453901	17.3391	3.12682e-05	0.00579242
	RS245827	ARHGAP26	chr5	142414680	1.62145	0.389502	17.3297	3.14239e-05	0.00581342
	RS1075010	GRIN2B	chr12	13918340	-1.52441	0.366252	17.3238	3.15221e-05	0.00582374
	RS10076470	SRD5A1	chr5	6632874	-0.911137	0.218972	17.3137	3.16888e-05	0.00584669
	RS7528953	DAB1	chr1	58068118	-1.23754	0.297504	17.3036	3.18577e-05	0.00586997
	RS2760144	GPLD1	chr6	24479196	-1.92271	0.462295	17.2977	3.19576e-05	0.00587846
	RS7958104	BICD1	chr12	32421886	-1.07849	0.259346	17.2931	3.20352e-05	0.00587846
	RS7185737	ZNF276	chr16	89796009	1.60553	0.3861	17.2918	3.20572e-05	0.00587846
	RS7737796	ADRA1B	chr5	159369428	-1.66897	0.401367	17.2907	3.20748e-05	0.00587846
	RS2899473	CYP19A1	chr15	51519072	1.39949	0.336678	17.2786	3.22804e-05	0.00590826
	RS11077043	A2BP1	chr16	6588851	1.23568	0.297327	17.2721	3.23903e-05	0.00591273
	RS7044834	GBGT1	chr9	136040898	1.31843	0.317238	17.2721	3.23909e-05	0.00591273
	RS10466008	CTNNA3	chr10	68922028	-2.15065	0.517634	17.2622	3.25608e-05	0.00591999
	RS6010103	SBF1	chr22	50906107	-2.06086	0.496034	17.2613	3.25747e-05	0.00591999
	RS1477908	MMP16	chr8	89073083	1.53337	0.369091	17.2594	3.26074e-05	0.00591999
	RS1771845	MTHFD1L	chr6	151230836	-1.91032	0.459869	17.2562	3.26623e-05	0.00591999
	RS17129514	PPP4R4	chr14	94658491	1.35088	0.325201	17.2557	3.2672e-05	0.00591999
	RS4077419	ROBO2	chr3	77188040	2.00725	0.483222	17.2547	3.26891e-05	0.00591999
	RS9446516	RIMS1	chr6	72669618	-1.43408	0.345384	17.2402	3.29392e-05	0.00595744
	RS9473619	RHAG	chr6	49572826	-1.21661	0.293084	17.2313	3.30933e-05	0.0059696
	RS9463517	RHAG	chr6	49575140	-1.21661	0.293084	17.2313	3.30933e-05	0.0059696
	RS4494250	CYP2C19	chr10	96563756	-1.79884	0.433422	17.2252	3.32011e-05	0.0059812
	RS1013922	KCNIP1	chr5	170037710	1.61759	0.38978	17.2226	3.32456e-05	0.00598138
	RS10518336	PDE5A	chr4	120522933	-1.06145	0.255798	17.2188	3.33128e-05	0.00598434
	RS1036596	ARHGAP26	chr5	142414547	1.22116	0.294326	17.2143	3.33916e-05	0.00598434
	RS7832071	NAT2	chr8	18257279	1.20433	0.290269	17.2142	3.33927e-05	0.00598434
	RS2285963	SAFB2	chr19	5591734	1.58974	0.383232	17.208	3.35014e-05	0.00599601
	RS2234898	IL4R	chr16	27373914	-1.23597	0.298046	17.197	3.3697e-05	0.0060205
	RS9143	APPL2	chr12	105567610	1.34928	0.325384	17.1954	3.37258e-05	0.0060205
	RS10752217	CUGBP2	chr10	11329652	-1.58028	0.381219	17.1838	3.39325e-05	0.00604954
	RS10869945	GNA14	chr9	80168127	-1.36574	0.329923	17.1362	3.47936e-05	0.00618701
	RS10869944	GNA14	chr9	80164600	-1.36574	0.329923	17.1362	3.47936e-05	0.00618701
	RS12973181	CYP4F11	chr19	16042257	-1.4953	0.361393	17.1196	3.50983e-05	0.00623311
	RS751777	PLEKHB2	chr2	131874359	-1.63888	0.396202	17.1106	3.52658e-05	0.00625479
	RS13431346	NXPH2	chr2	139482145	-1.41192	0.341433	17.1004	3.54539e-05	0.00628005
	RS3776581	SLC1A3	chr5	36661943	1.44204	0.348828	17.0897	3.56552e-05	0.00630476
	RS1003484	IGF2	chr11	2167617	1.11774	0.270391	17.0881	3.56851e-05	0.00630476
	RS16908116	NELL1	chr11	21482760	2.10878	0.510538	17.0611	3.6196e-05	0.00638681
	RS624249	SLC22A2	chr6	160679399	-1.74554	0.422672	17.0551	3.63109e-05	0.00639887
	RS435466	PHACTR1	chr6	13284203	1.13002	0.273658	17.0512	3.63847e-05	0.00640366
	RS10739927	IARS	chr9	95052080	-1.40416	0.340162	17.0397	3.6606e-05	0.00641796
	RS10820964	IARS	chr9	95041635	-1.40416	0.340162	17.0397	3.6606e-05	0.00641796
	RS1053441	OGN	chr9	95147839	-1.40416	0.340162	17.0397	3.6606e-05	0.00641796
	RS7155293	SPTB	chr14	65238063	1.47786	0.358071	17.0344	3.67084e-05	0.0064223
	RS7790568	PHF14	chr7	11140382	-1.18765	0.287762	17.0336	3.67242e-05	0.0064223
	RS12713270	SPTBN1	chr2	54832750	1.27295	0.308461	17.0301	3.67912e-05	0.00642584
	RS2932766	SULT2A1	chr19	48390423	-1.24349	0.301353	17.0269	3.68548e-05	0.00642877
	RS1969643	APOBEC3C	chr22	39413667	1.42194	0.344832	17.0039	3.73025e-05	0.00649863
	RS1879973	CPVL	chr7	29144345	1.02138	0.247728	16.9992	3.73965e-05	0.00650676
	RS349085	DLG2	chr11	84812642	-1.1303	0.274218	16.9899	3.75788e-05	0.0065302
	RS2074616	NOTCH3	chr19	15294990	1.43051	0.347093	16.986	3.76573e-05	0.00653558
	RS4680238	KCNAB1	chr3	155873268	-1.27273	0.308879	16.9784	3.78066e-05	0.00654744
	RS2257081	DOCK5	chr8	25225803	-1.23372	0.299422	16.9772	3.78313e-05	0.00654744
	RS901363	SYTL3	chr6	159178344	-1.22672	0.29774	16.9753	3.78685e-05	0.00654744
	RS2199688	SLCO1A2	chr12	21428246	-1.5039	0.36508	16.9691	3.79922e-05	0.00656058
	RS2216997	NAV2	chr11	19697363	-1.0255	0.24909	16.9495	3.83878e-05	0.00661317
	RS4699882	MAST4	chr5	65908575	2.21469	0.537945	16.9492	3.8393e-05	0.00661317
	RS10875914	MLL2	chr12	49422093	-0.964057	0.234201	16.9444	3.849e-05	0.00662158
	RS7627685	CEP70	chr3	138223013	-1.23113	0.2992	16.931	3.87631e-05	0.00664362
	RS7653815	CEP70	chr3	138218708	-1.23113	0.2992	16.931	3.87631e-05	0.00664362
	RS1673607	CEP70	chr3	138289220	-1.23113	0.2992	16.931	3.87631e-05	0.00664362
	RS10879578	CNTN1	chr12	41438384	-1.27951	0.311065	16.9195	3.89994e-05	0.00666821
	RS10170244	FAM134A	chr2	220042674	-2.09571	0.509566	16.9146	3.91006e-05	0.00666821
	RS6436123	FAM134A	chr2	220041090	-2.09571	0.509566	16.9146	3.91006e-05	0.00666821
	RS6436121	SLC23A3	chr2	220033955	-2.09571	0.509566	16.9146	3.91006e-05	0.00666821
	RS7405887	HOXB9	chr17	46699515	2.01539	0.490205	16.903	3.93394e-05	0.00670061
	RS13183751	DOCK2	chr5	169112648	1.93556	0.470834	16.8997	3.9408e-05	0.00670399
	RS7097	POLR1D	chr13	28197435	-1.46619	0.356752	16.8906	3.95981e-05	0.00671141
	RS694609	POLR1D	chr13	28194805	-1.46619	0.356752	16.8906	3.95981e-05	0.00671141
	RS694609	LNX2	chr13	28194805	-1.46619	0.356752	16.8906	3.95981e-05	0.00671141
	RS2898334	KCNJ6	chr21	39052583	1.22439	0.297996	16.8819	3.97798e-05	0.00671313
	RS10083888	RFFL	chr17	33402979	2.36365	0.575275	16.8816	3.97854e-05	0.00671313
	RS16934175	PREX2	chr8	69023427	-1.90851	0.464512	16.8808	3.98015e-05	0.00671313
	RS596847	GLYAT	chr11	58479907	-1.1192	0.272404	16.8807	3.98036e-05	0.00671313
	RS1442449	CNTN5	chr11	100165789	1.2842	0.312601	16.8765	3.98914e-05	0.00671969
	RS11712666	VGLL4	chr3	11619957	-1.38238	0.336529	16.8737	3.99506e-05	0.00672142
	RS10507104	ANKS1B	chr12	99365595	-1.13653	0.276725	16.868	4.00705e-05	0.00672975
	RS1684618	ANKS3	chr16	4756678	-2.11904	0.515968	16.8667	4.0098e-05	0.00672975
	RS12433985	SLC7A7	chr14	23249538	-1.34085	0.326602	16.8548	4.03513e-05	0.00676401
	RS4631770	NEBL	chr10	21370994	1.4101	0.343535	16.8483	4.04896e-05	0.00677892
	RS4807101	VAV1	chr19	6815947	-1.05207	0.256348	16.8435	4.0592e-05	0.00678291
	RS11934877	IGFBP7	chr4	57941025	-2.19462	0.534766	16.8419	4.06261e-05	0.00678291
	RS756082	GRM7	chr3	7561387	1.75402	0.427426	16.8403	4.06614e-05	0.00678291
	RS924191	BCAT1	chr12	25062083	1.08291	0.26394	16.8335	4.08073e-05	0.006799
	RS11987549	SGCZ	chr8	14388092	-1.07518	0.262104	16.8275	4.09365e-05	0.00680653
	RS7976621	KSR2	chr12	118036809	0.944468	0.230246	16.8264	4.09596e-05	0.00680653
	RS9821211	MYRIP	chr3	39875647	1.61	0.392513	16.8245	4.10011e-05	0.00680653
	RS2239091	CACNA1C	chr12	2601678	-1.35104	0.329591	16.8028	4.14713e-05	0.00687628
	RS6493314	SLC12A1	chr15	48565488	-1.08814	0.265492	16.7984	4.15674e-05	0.00688391
	RS2199210	ANK3	chr10	62094751	-0.952641	0.232611	16.7726	4.2138e-05	0.00697001
	RS10822753	CTNNA3	chr10	67978858	-1.03511	0.252795	16.7663	4.22768e-05	0.006977
	RS1183212	HSP90B1	chr12	104325870	-1.49689	0.365572	16.7661	4.22818e-05	0.006977
	RS2022993	PARK2	chr6	162245685	1.15244	0.281536	16.7559	4.25107e-05	0.0070018
	RS719804	TTC12	chr11	113234774	-1.10956	0.271082	16.7532	4.2571e-05	0.0070018
	RS2244621	PLCB3	chr11	64026218	1.2464	0.304539	16.7505	4.26307e-05	0.0070018
	RS6065548	PTPRT	chr20	41489938	1.21782	0.297557	16.7503	4.26358e-05	0.0070018
	RS3739005	NPAS2	chr2	101566069	-0.953982	0.233124	16.7459	4.27354e-05	0.00700239
	RS830194	NOSTRIN	chr2	169692641	-1.23618	0.302093	16.7449	4.27575e-05	0.00700239
	RS1016499	IFT140	chr16	1610884	1.6437	0.401721	16.7416	4.28313e-05	0.00700239
	RS1534916	APOBEC3C	chr22	39413364	1.44516	0.353202	16.7411	4.28432e-05	0.00700239
	RS1451395	DLG2	chr11	83521938	1.30563	0.319192	16.7314	4.30614e-05	0.0070297
	RS16941171	NTRK3	chr15	88592322	-1.77034	0.432908	16.7233	4.3246e-05	0.00704974
	RS13267556	UBR5	chr8	103405148	-1.51784	0.371182	16.7215	4.32867e-05	0.00704974
	RS2302640	MAGI2	chr7	78085218	-1.2657	0.309564	16.7171	4.33877e-05	0.00705782
	RS2697246	ANKRD44	chr2	198037640	-1.40287	0.343153	16.7132	4.34767e-05	0.00706393
	RS10926354	RGS7	chr1	240943099	1.40135	0.342837	16.7078	4.36002e-05	0.0070643
	RS11653181	TK1	chr17	76179529	-1.81833	0.44486	16.707	4.36192e-05	0.0070643
	RS6063031	EYA2	chr20	45522101	1.17748	0.28809	16.7052	4.36611e-05	0.0070643
	RS153141	ITGA2	chr5	52304995	1.76372	0.431536	16.7042	4.36845e-05	0.0070643
	RS6745249	ERBB4	chr2	213130570	-1.01264	0.247829	16.6957	4.38813e-05	0.00708778
	RS643301	CTTN	chr11	70279765	1.41999	0.347607	16.6876	4.40692e-05	0.00710978
	RS11835980	HRK	chr12	117302165	-1.54406	0.378118	16.6754	4.43525e-05	0.00714709
	RS2839023	PCBP3	chr21	47284958	-1.43486	0.351483	16.6652	4.45925e-05	0.00716059
	RS2839024	PCBP3	chr21	47285286	-1.43486	0.351483	16.6652	4.45925e-05	0.00716059
	RS28478132	PCBP3	chr21	47299461	-1.43486	0.351483	16.6652	4.45925e-05	0.00716059
	RS548181	STT3A	chr11	125461708	-0.990228	0.24265	16.6537	4.48635e-05	0.00718563
	RS503288	STT3A	chr11	125461786	-0.990228	0.24265	16.6537	4.48635e-05	0.00718563
	RS999979	TNIK	chr3	170832831	-1.25726	0.308102	16.6519	4.49053e-05	0.00718563
	RS6800566	RARB	chr3	25480643	1.89592	0.464659	16.6483	4.4991e-05	0.00719098
	RS2268845	DGKG	chr3	185916320	1.50515	0.368951	16.6426	4.51262e-05	0.00720236
	RS948330	MC2R	chr18	13910729	1.09908	0.269427	16.6409	4.5167e-05	0.00720236
	RS11204838	CGN	chr1	151493813	-1.29432	0.317315	16.638	4.52352e-05	0.00720487
	RS10495548	RNF144A	chr2	7137434	-1.35387	0.332004	16.6291	4.54474e-05	0.00723029
	RS2153875	ITGB1	chr10	33190566	-1.4805	0.363353	16.6019	4.6105e-05	0.00732643
	RS1475995	RABL4	chr22	37159392	1.5194	0.372943	16.5981	4.6197e-05	0.00733257
	RS3745060	ST8SIA3	chr18	55021724	1.12678	0.276624	16.5921	4.63444e-05	0.00734358
	RS1920388	LSAMP	chr3	115731642	1.08122	0.26545	16.5908	4.63753e-05	0.00734358
	RS4875315	CSMD1	chr8	4160755	-1.52894	0.375392	16.5887	4.64266e-05	0.00734358
	RS10270839	SDK1	chr7	4028351	-1.17839	0.289454	16.5736	4.6797e-05	0.00739366
	RS16963723	USP8	chr15	50722877	1.7314	0.425394	16.5658	4.69896e-05	0.00741556
	RS1871124	CSMD1	chr8	4473998	1.96376	0.482605	16.5575	4.71963e-05	0.0074359
	RS2001917	ROR2	chr9	94685925	-1.50993	0.371088	16.5563	4.72266e-05	0.0074359
	RS13741	COL23A1	chr5	177664999	-2.01949	0.496437	16.5484	4.7423e-05	0.00745827
	RS7702266	SEMA6A	chr5	115861056	-1.73551	0.426678	16.5446	4.752e-05	0.00746499
	RS2003775	TRPM2	chr21	45854385	-1.75486	0.431533	16.5371	4.77086e-05	0.00748606
	RS12260506	ADK	chr10	76177014	1.15727	0.284681	16.5255	4.80004e-05	0.00752326
	RS4792728	PIGL	chr17	16186814	-1.1301	0.278114	16.5114	4.83573e-05	0.00755387
	RS2109262	PIGL	chr17	16184628	-1.1301	0.278114	16.5114	4.83573e-05	0.00755387
	RS6429094	TBCE	chr1	235611092	1.55696	0.383165	16.5113	4.83606e-05	0.00755387
	RS1127231	VPS4A	chr16	69354962	1.50437	0.370272	16.5071	4.84695e-05	0.00756229
	RS1329125	IRF2BP2	chr1	234740879	-1.25417	0.308772	16.4981	4.86978e-05	0.0075811
	RS9511907	ATP8A2	chr13	26313985	-1.33561	0.328824	16.498	4.87004e-05	0.0075811
	RS7675777	PRDM5	chr4	121789729	1.40857	0.346825	16.4943	4.87963e-05	0.00758743
	RS8086778	NFATC1	chr18	77227917	-1.25954	0.310196	16.4873	4.89763e-05	0.00760044
	RS10781381	PRUNE2	chr9	79412909	1.49613	0.36847	16.4868	4.89905e-05	0.00760044
	RS11914439	LSAMP	chr3	115819507	-1.22309	0.30131	16.4775	4.9231e-05	0.00762914
	RS2885232	ESRRB	chr14	76957390	-1.55739	0.383909	16.4565	4.97792e-05	0.0077054
	RS829398	RAP1GAP	chr1	21996847	-1.0141	0.250266	16.4194	5.07629e-05	0.00784884
	RS2842468	PCSK5	chr9	78937618	-1.98512	0.490102	16.4058	5.11273e-05	0.00789629
	RS7537155	ALDH4A1	chr1	19206620	-1.37603	0.33984	16.3948	5.14257e-05	0.00792793
	RS10774942	KSR2	chr12	118037814	-1.29728	0.3204	16.394	5.14475e-05	0.00792793
	RS3354	F3	chr1	94995818	-1.61969	0.400069	16.3905	5.15416e-05	0.00793353
	RS9653426	DPP10	chr2	115949773	-1.24195	0.306853	16.3814	5.17921e-05	0.0079429
	RS16959821	ZNF287	chr17	16453971	1.48063	0.365841	16.3798	5.18335e-05	0.0079429
	RS16959828	ZNF287	chr17	16457199	1.48063	0.365841	16.3798	5.18335e-05	0.0079429
	RS16959820	ZNF287	chr17	16453906	1.48063	0.365841	16.3798	5.18335e-05	0.0079429
	RS4644680	STX2	chr12	131314820	1.35928	0.335892	16.3764	5.19275e-05	0.00794843
	RS11985	GEM	chr8	95261715	-1.41798	0.350609	16.3567	5.24704e-05	0.00802259
	RS316340	SERPINB1	chr6	2838101	1.18114	0.292112	16.3496	5.26681e-05	0.00803369
	RS2070045	SORL1	chr11	121448089	1.52363	0.376859	16.3457	5.27767e-05	0.00803369
	RS11218350	SORL1	chr11	121452650	1.52363	0.376859	16.3457	5.27767e-05	0.00803369
	RS4936637	SORL1	chr11	121447187	1.52363	0.376859	16.3457	5.27767e-05	0.00803369
	RS759948	CAMK4	chr5	110772941	1.29297	0.319848	16.3414	5.28959e-05	0.00804293
	RS7827382	BMP1	chr8	22057448	-1.53949	0.381013	16.3258	5.33336e-05	0.00808025
	RS3768539	KIRREL	chr1	158060572	1.21154	0.299864	16.3241	5.33797e-05	0.00808025
	RS4535614	WBSCR17	chr7	70932549	-1.43229	0.354503	16.3237	5.33913e-05	0.00808025
	RS1886514	KLF12	chr13	74569005	-2.21094	0.547253	16.3222	5.34353e-05	0.00808025
	RS1886516	KLF12	chr13	74569410	-2.21094	0.547253	16.3222	5.34353e-05	0.00808025
	RS12708935	ZFHX3	chr16	72959026	-1.09411	0.270891	16.3129	5.3696e-05	0.00809918
	RS207954	SLCO3A1	chr15	92657372	1.25464	0.310647	16.3119	5.37253e-05	0.00809918
	RS2285055	AMBP	chr9	116841179	-1.43159	0.354464	16.3115	5.37372e-05	0.00809918
	RS10874471	KCNIP3	chr2	96038092	-1.87211	0.463627	16.3051	5.39179e-05	0.00811751
	RS6991424	LAPTM4B	chr8	98803728	-1.19106	0.295077	16.2928	5.42695e-05	0.00816151
	RS11677541	GRB14	chr2	165429234	1.65402	0.409799	16.2907	5.4329e-05	0.00816152
	RS17758787	CDH13	chr16	83516309	-1.33534	0.3309	16.2852	5.44884e-05	0.00817653
	RS1468612	A2BP1	chr16	6428380	-1.29201	0.320309	16.2702	5.49197e-05	0.00823227
	RS4869682	SLC1A3	chr5	36656717	1.40809	0.349162	16.2633	5.51213e-05	0.00825349
	RS2502620	SYNJ2	chr6	158472444	1.42263	0.352811	16.2592	5.52411e-05	0.00826242
	RS6661324	SMYD3	chr1	246073910	-0.917985	0.227682	16.256	5.53331e-05	0.00826718
	RS2235928	SDHB	chr1	17379028	1.66485	0.41308	16.2435	5.57002e-05	0.00831299
	RS4841600	FDFT1	chr8	11688147	-1.27928	0.317466	16.2381	5.58596e-05	0.00832623
	RS10845826	GRIN2B	chr12	13858821	1.37476	0.341179	16.2364	5.591e-05	0.00832623
	RS13155132	2006-03-01	chr5	10361109	-1.33293	0.330872	16.2291	5.61264e-05	0.00833919
	RS2589668	2006-03-01	chr5	10434642	-1.33293	0.330872	16.2291	5.61264e-05	0.00833919
	RS6820853	JAKMIP1	chr4	6120264	-1.55705	0.386533	16.2269	5.61917e-05	0.00833919
	RS12156316	ANK1	chr8	41706483	-1.27439	0.316378	16.2252	5.62397e-05	0.00833919
	RS577360	KCNMA1	chr10	78986110	-1.24535	0.309354	16.2058	5.68207e-05	0.00841177
	RS16844985	NCKAP5	chr2	133749948	1.55461	0.386188	16.2047	5.68516e-05	0.00841177
	RS7070574	SGMS1	chr10	52108829	-1.92463	0.478208	16.1979	5.7056e-05	0.00842294
	RS300516	NAV3	chr12	78577754	1.4946	0.371419	16.1928	5.72108e-05	0.00842294
	RS300524	NAV3	chr12	78573705	1.4946	0.371419	16.1928	5.72108e-05	0.00842294
	RS4592148	MED27	chr9	134917622	-1.41745	0.352258	16.1917	5.72444e-05	0.00842294
	RS11078015	TBCD	chr17	80783008	1.29633	0.322204	16.187	5.73858e-05	0.00842294
	RS11077947	TBCD	chr17	80790610	1.29633	0.322204	16.187	5.73858e-05	0.00842294
	RS1978759	MGMT	chr10	131502447	-1.23302	0.306494	16.1844	5.74667e-05	0.00842294
	RS1378729	CHN1	chr2	175744587	-1.68272	0.418321	16.1809	5.75703e-05	0.00842294
	RS10165643	CHN1	chr2	175781467	-1.68272	0.418321	16.1809	5.75703e-05	0.00842294
	RS2646166	CHN1	chr2	175737704	-1.68272	0.418321	16.1809	5.75703e-05	0.00842294
	RS9906115	TBCD	chr17	80791468	1.19124	0.296164	16.1783	5.76514e-05	0.00842294
	RS889365	CEACAM5	chr19	42215350	1.0274	0.25544	16.1771	5.76883e-05	0.00842294
	RS1320825	TPK1	chr7	144472631	-1.13798	0.282957	16.1746	5.77644e-05	0.00842294
	RS370655	CXCL3	chr4	74903133	-1.45225	0.361106	16.1739	5.7785e-05	0.00842294
	RS3765166	SLC25A12	chr2	172693779	-1.72789	0.429804	16.1619	5.81534e-05	0.00846207
	RS10746009	ALDH1L2	chr12	105442185	-0.92903	0.231104	16.1601	5.8207e-05	0.00846207
	RS2956406	NUAK1	chr12	106487562	-1.46086	0.363432	16.1575	5.82888e-05	0.00846207
	RS12777566	CTNNA3	chr10	68214969	-1.04604	0.260235	16.1571	5.82996e-05	0.00846207
	RS12588240	TMED10	chr14	75612082	-1.23688	0.307931	16.1341	5.90123e-05	0.00854746
	RS10138183	TMED10	chr14	75615226	-1.23688	0.307931	16.1341	5.90123e-05	0.00854746
	RS7212777	ZNF287	chr17	16464774	1.29895	0.323501	16.1226	5.9372e-05	0.00858266
	RS9464895	ATXN1	chr6	16391574	-1.49909	0.373371	16.1203	5.94427e-05	0.00858266
	RS1476465	ATXN1	chr6	16392158	-1.49909	0.373371	16.1203	5.94427e-05	0.00858266
	RS16925800	PTPRD	chr9	10315192	-1.35307	0.337053	16.1154	5.95972e-05	0.00858694
	RS12238349	PTPRD	chr9	10309000	-1.35307	0.337053	16.1154	5.95972e-05	0.00858694
	RS13322702	FXR1	chr3	180642178	1.6345	0.407202	16.112	5.97045e-05	0.00859338
	RS3849683	TARS	chr5	33441845	1.73106	0.431382	16.1028	5.99944e-05	0.00862608
	RS1522315	PPFIA2	chr12	81883679	-1.60024	0.398996	16.0854	6.05484e-05	0.00868124
	RS12819442	PPFIA2	chr12	81908188	-1.60024	0.398996	16.0854	6.05484e-05	0.00868124
	RS6949046	PCLO	chr7	82402930	-1.33575	0.333056	16.0848	6.05675e-05	0.00868124
	RS17517509	FN1	chr2	216284773	1.63355	0.407409	16.077	6.08192e-05	0.00869917
	RS3796123	FN1	chr2	216283957	1.63355	0.407409	16.077	6.08192e-05	0.00869917
	RS801996	A2BP1	chr16	6385881	-1.47761	0.368697	16.0614	6.13215e-05	0.0087606
	RS2075362	ELK3	chr12	96606888	0.947559	0.236449	16.0597	6.13761e-05	0.0087606
	RS2243066	F2RL1	chr5	76130112	0.855142	0.213427	16.0538	6.15696e-05	0.0087687
	RS17165082	MEGF10	chr5	126636781	-1.76675	0.440966	16.0523	6.16168e-05	0.0087687
	RS10489360	DPT	chr1	168667988	-1.50956	0.376778	16.0521	6.16243e-05	0.0087687
	RS918270	NRXN3	chr14	79018344	-1.23525	0.308358	16.0472	6.17836e-05	0.00878228
	RS10003037	PCDH7	chr4	31112832	1.56648	0.391234	16.0316	6.22941e-05	0.00884569
	RS235432	PHF20L1	chr8	133824376	1.47744	0.369315	16.0039	6.32115e-05	0.00895477
	RS756201	PHF20L1	chr8	133858008	1.47744	0.369315	16.0039	6.32115e-05	0.00895477
	RS10783826	GLI1	chr12	57854282	-1.45987	0.364939	16.0025	6.32576e-05	0.00895477
	RS9923325	JPH3	chr16	87689335	-1.20317	0.300874	15.9914	6.36309e-05	0.00896949
	RS6918152	EXOC2	chr6	542158	1.6619	0.415609	15.9897	6.36879e-05	0.00896949
	RS2493040	EXOC2	chr6	535838	1.6619	0.415609	15.9897	6.36879e-05	0.00896949
	RS12206548	EXOC2	chr6	506230	1.6619	0.415609	15.9897	6.36879e-05	0.00896949
	RS6903640	EXOC2	chr6	528567	1.6619	0.415609	15.9897	6.36879e-05	0.00896949
	RS1543513	SETDB2	chr13	50034683	-0.980312	0.245237	15.9792	6.40417e-05	0.00899995
	RS7997737	SETDB2	chr13	50033187	-0.980312	0.245237	15.9792	6.40417e-05	0.00899995
	RS7419	GNG12	chr1	68167490	-1.41785	0.354712	15.9775	6.41006e-05	0.00899995
	RS659562	HRH2	chr5	175088434	1.43788	0.359873	15.9641	6.45538e-05	0.00905433
	RS4345484	CNTNAP2	chr7	147910431	1.56624	0.392102	15.9557	6.48421e-05	0.0090855
	RS2251680	AMBP	chr9	116840203	-1.94353	0.486681	15.9476	6.51206e-05	0.00911522
	RS11149582	CDH13	chr16	83641505	1.42761	0.357524	15.9443	6.52325e-05	0.00911685
	RS6950410	SDK1	chr7	4038916	-1.21275	0.303724	15.9434	6.52649e-05	0.00911685
	RS11932811	ABLIM2	chr4	8020501	-1.81763	0.455358	15.9332	6.5617e-05	0.00915674
	RS16953877	CSK	chr15	75093579	1.16002	0.290823	15.9101	6.64228e-05	0.00925978
	RS917783	LHX2	chr9	126790606	1.34504	0.337254	15.9057	6.65781e-05	0.00926815
	RS7735784	GRIA1	chr5	153087782	1.86037	0.466532	15.9013	6.67316e-05	0.00926815
	RS10875595	TAF7	chr5	140700488	-1.58309	0.397017	15.8998	6.67849e-05	0.00926815
	RS12066504	RABGAP1L	chr1	174257832	1.38202	0.346604	15.8988	6.682e-05	0.00926815
	RS6697959	RABGAP1L	chr1	174254587	1.38202	0.346604	15.8988	6.682e-05	0.00926815
	RS1784510	OPCML	chr11	132509513	-1.27853	0.320778	15.886	6.72756e-05	0.00931489
	RS9989509	NFATC1	chr18	77230408	1.24351	0.311995	15.8855	6.72925e-05	0.00931489
	RS12228393	PEX5	chr12	7368181	-1.5116	0.379339	15.8788	6.75315e-05	0.00933858
	RS2839125	FTCD	chr21	47561004	-1.06835	0.268253	15.8614	6.81563e-05	0.00940789
	RS12096557	PCSK9	chr1	55504438	1.27122	0.319196	15.861	6.81697e-05	0.00940789
	RS2022991	PARK2	chr6	162248168	1.16254	0.292091	15.8408	6.89004e-05	0.0094921
	RS236937	ATXN1	chr6	16523093	-1.40362	0.352668	15.8403	6.89179e-05	0.0094921
	RS246778	ST3GAL3	chr1	44272760	-1.11491	0.280153	15.8375	6.90201e-05	0.00949665
	RS2216075	MAGI2	chr7	78095240	-1.17072	0.294213	15.8338	6.91563e-05	0.00950588
	RS1866316	SMAD3	chr15	67441996	-1.19742	0.30095	15.8307	6.92691e-05	0.00950589
	RS10750415	CNTN5	chr11	99750592	1.45994	0.36694	15.83	6.92947e-05	0.00950589
	RS12439525	CSK	chr15	75087404	-1.62357	0.408119	15.8259	6.94443e-05	0.00951691
	RS625132	EHD3	chr2	31482299	-1.24063	0.311934	15.8182	6.97272e-05	0.00954617
	RS6949890	LUC7L2	chr7	139054106	1.43203	0.360201	15.8056	7.01936e-05	0.00960046
	RS2242064	LIPC	chr15	58839271	-1.29903	0.326796	15.8009	7.03694e-05	0.00960949
	RS4387289	HABP2	chr10	115311885	-2.09409	0.526866	15.7977	7.04895e-05	0.00960949
	RS2199684	SLCO1A2	chr12	21451179	-2.15294	0.541695	15.7963	7.05393e-05	0.00960949
	RS2199686	SLCO1A2	chr12	21451027	-2.15294	0.541695	15.7963	7.05393e-05	0.00960949
	RS1402508	NHEJ1	chr2	220006582	-1.33797	0.336669	15.7937	7.06373e-05	0.00961332
	RS7543546	DAB1	chr1	58062716	-1.52535	0.383853	15.791	7.07393e-05	0.00961767
	RS7848719	PALM2-AKAP2	chr9	112666387	1.28831	0.324294	15.7821	7.1072e-05	0.00964448
	RS13105522	GRID2	chr4	94027302	-1.63594	0.411805	15.7816	7.10921e-05	0.00964448
	RS10518924	MEIS2	chr15	37301564	1.59047	0.400378	15.7801	7.1147e-05	0.00964448
	RS1037091	KCNJ3	chr2	155652356	1.24826	0.314297	15.7735	7.13961e-05	0.00966872
	RS361764	USP41	chr22	20736314	1.57643	0.397026	15.7655	7.16964e-05	0.00969983
	RS1012949	DKK2	chr4	107920372	1.44215	0.363285	15.7588	7.19527e-05	0.00971935
	RS13410020	PAX3	chr2	223102936	2.02707	0.510659	15.757	7.20198e-05	0.00971935
	RS9474056	PKHD1	chr6	51571943	-1.22092	0.307582	15.7562	7.20528e-05	0.00971935
	RS10749920	EXPH5	chr11	108383675	-1.18278	0.298025	15.7508	7.22588e-05	0.0097297
	RS7919747	ZNF365	chr10	64229719	-0.892579	0.224906	15.7504	7.22711e-05	0.0097297
	RS9897106	NTN1	chr17	9073302	1.06227	0.267686	15.7478	7.23723e-05	0.00973379
	RS1465113	FRMD6	chr14	52083637	-1.19993	0.302405	15.7446	7.24936e-05	0.00974058
	RS13065253	FOXP1	chr3	71421813	-1.4054	0.354218	15.7418	7.26001e-05	0.00974081
	RS910170	GLP1R	chr6	39032414	-1.14364	0.288255	15.7409	7.26371e-05	0.00974081
	RS6103662	JPH2	chr20	42792684	-1.61953	0.408332	15.7308	7.30235e-05	0.00978309
	RS6568629	GPR63	chr6	97283782	-1.67895	0.423425	15.7225	7.33463e-05	0.00981676
	RS1194501	PRKG1	chr10	54002020	1.47294	0.371568	15.7142	7.36707e-05	0.00985059
	RS7505855	NOL4	chr18	31696074	-1.21811	0.307306	15.712	7.37554e-05	0.00985234
	RS11755241	CDK19	chr6	111061813	1.54177	0.388986	15.7099	7.38356e-05	0.00985347
	RS11041992	STK33	chr11	8586745	-1.52683	0.385499	15.6868	7.47424e-05	0.00996481
	RS7101488	NAV2	chr11	20048927	-1.15813	0.292463	15.681	7.49721e-05	0.0099776
	RS9559451	MYO16	chr13	109625862	1.04624	0.264209	15.6807	7.49835e-05	0.0099776
	RS486607	PTPRM	chr18	8083877	-1.30711	0.330217	15.6685	7.54714e-05	0.0100213
	RS629391	PTPRM	chr18	8064020	-1.30711	0.330217	15.6685	7.54714e-05	0.0100213
	RS2180140	MDN1	chr6	90450134	1.15479	0.291773	15.6645	7.56301e-05	0.0100213
	RS16968617	PLXDC1	chr17	37276682	1.48291	0.374715	15.6614	7.57554e-05	0.0100213
	RS1780329	ALPL	chr1	21902949	1.23395	0.311835	15.6584	7.58734e-05	0.0100213
	RS380590	SLC8A1	chr2	40473346	1.16091	0.293376	15.6584	7.5876e-05	0.0100213
	RS35927251	DCLRE1C	chr10	14974842	-1.46364	0.369897	15.657	7.59298e-05	0.0100213
	RS1039988	SCOC	chr4	141262835	1.91894	0.484975	15.6561	7.59681e-05	0.0100213
	RS996116	SCOC	chr4	141265133	1.91894	0.484975	15.6561	7.59681e-05	0.0100213
	RS2189631	NXPH1	chr7	8736298	1.60968	0.40691	15.6488	7.62604e-05	0.0100502
	RS1077783	BTBD8	chr1	92552712	1.25625	0.317604	15.6452	7.64053e-05	0.0100597
	RS17101130	NRG3	chr10	84698465	0.830568	0.210035	15.6374	7.67212e-05	0.0100916
	RS1519942	MMP16	chr8	89208621	1.61845	0.409402	15.6277	7.71148e-05	0.0101337
	RS9350450	RIMS1	chr6	72674435	1.01228	0.256113	15.622	7.73478e-05	0.0101546
	RS10951667	GLI3	chr7	42151720	-1.51101	0.382348	15.6177	7.75244e-05	0.0101602
	RS4762758	PDE3A	chr12	20614658	1.4117	0.357223	15.6174	7.75384e-05	0.0101602
	RS6462522	SDK1	chr7	4042435	-1.19636	0.302776	15.6128	7.77257e-05	0.0101602
	RS3898649	POR	chr7	75546891	-1.7617	0.445865	15.612	7.77595e-05	0.0101602
	RS3791480	HDAC4	chr2	240065732	1.02437	0.259255	15.612	7.77606e-05	0.0101602
	RS3901654	XRCC4	chr5	82406337	-1.27719	0.32333	15.6033	7.81168e-05	0.0101971
	RS6970530	PTN	chr7	136966330	-1.60396	0.406181	15.5937	7.85168e-05	0.0102396
	RS307334	CACHD1	chr1	65005618	1.11575	0.282612	15.5868	7.88017e-05	0.0102648
	RS4926249	CACNA1A	chr19	13383346	-1.36456	0.345648	15.5854	7.88592e-05	0.0102648
	RS3752861	XAF1	chr17	6662781	1.68756	0.427637	15.5728	7.93878e-05	0.0103041
	RS8080100	HELZ	chr17	65212041	1.17937	0.298878	15.5708	7.94713e-05	0.0103041
	RS10491170	HELZ	chr17	65082018	1.17937	0.298878	15.5708	7.94713e-05	0.0103041
	RS7217216	HELZ	chr17	65069654	1.17937	0.298878	15.5708	7.94713e-05	0.0103041
	RS4677925	KALRN	chr3	124125521	1.14	0.288915	15.5693	7.95359e-05	0.0103041
	RS3104107	ELMOD2	chr4	141449274	-1.27383	0.322889	15.5637	7.97715e-05	0.0103249
	RS7905772	SGMS1	chr10	52099504	-1.32316	0.335451	15.5584	7.99974e-05	0.0103331
	RS7766091	PHACTR2	chr6	143967029	-0.99739	0.252872	15.5571	8.00525e-05	0.0103331
	RS6722942	BMPR2	chr2	203343875	1.89315	0.479981	15.5569	8.00609e-05	0.0103331
	RS6035100	SIRPA	chr20	1919180	1.3849	0.3512	15.55	8.03534e-05	0.0103611
	RS2939947	CTNNA3	chr10	68138357	-1.39982	0.35503	15.546	8.05234e-05	0.0103733
	RS6016757	PTPRT	chr20	40981097	1.20864	0.306576	15.5424	8.06752e-05	0.0103832
	RS16919786	RALYL	chr8	85700793	1.35386	0.343432	15.5405	8.07566e-05	0.0103839
	RS1039987	SCOC	chr4	141262660	1.27223	0.322795	15.5338	8.10447e-05	0.0104029
	RS157407	ULK2	chr17	19714205	1.21219	0.307563	15.5335	8.10558e-05	0.0104029
	RS4452278	GOLGA4	chr3	37346318	1.49747	0.380015	15.5279	8.1298e-05	0.0104243
	RS12198566	PARK2	chr6	161963891	-1.12019	0.284326	15.522	8.15489e-05	0.0104467
	RS1657546	CDH13	chr16	83767907	1.17898	0.299481	15.4979	8.25949e-05	0.0105704
	RS13279934	KCNB2	chr8	73813299	-1.19422	0.30337	15.4963	8.26687e-05	0.0105704
	RS6434859	HECW2	chr2	197292382	1.1405	0.289866	15.481	8.33385e-05	0.0106462
	RS10907335	IGSF21	chr1	18481002	-1.14719	0.291653	15.4716	8.37533e-05	0.0106892
	RS3026116	RABEP1	chr17	5286524	-1.19757	0.304605	15.4571	8.44011e-05	0.0107619
	RS1557069	ABCC4	chr13	95839295	-0.999414	0.254242	15.4524	8.46089e-05	0.0107784
	RS16942270	RPH3A	chr12	113280972	-1.12308	0.285721	15.4503	8.47052e-05	0.0107807
	RS6558872	CSMD1	chr8	4238138	1.01692	0.258765	15.4441	8.49819e-05	0.0108059
	RS4530817	GRIA1	chr5	153075103	-1.18625	0.302025	15.4265	8.57747e-05	0.010882
	RS1745813	TP73	chr1	3647961	1.06849	0.272099	15.4199	8.60761e-05	0.010882
	RS708868	TAOK3	chr12	118629768	1.40697	0.358303	15.4195	8.60944e-05	0.010882
	RS4773145	COL4A2	chr13	110963030	0.893961	0.227665	15.4186	8.61353e-05	0.010882
	RS11657479	TBX21	chr17	45822900	1.64116	0.417961	15.4181	8.61586e-05	0.010882
	RS131065	SYN3	chr22	33042208	2.20458	0.561491	15.4159	8.62613e-05	0.010882
	RS849371	PIK3CG	chr7	106520604	-1.42404	0.362697	15.4155	8.62782e-05	0.010882
	RS2235646	IFT140	chr16	1601286	-1.07201	0.273048	15.4141	8.63421e-05	0.010882
	RS9458392	PARK2	chr6	162244324	0.996466	0.253812	15.4135	8.63686e-05	0.010882
	RS10796910	MEAF6	chr1	37981203	-1.29906	0.330887	15.4134	8.63723e-05	0.010882
	RS2182665	KLF12	chr13	74462921	1.12293	0.28609	15.4064	8.66952e-05	0.0109127
	RS2239535	YWHAB	chr20	43516155	1.12431	0.286485	15.4018	8.69076e-05	0.0109195
	RS6031849	YWHAB	chr20	43514336	1.12431	0.286485	15.4018	8.69076e-05	0.0109195
	RS11129152	THRB	chr3	24434523	1.84661	0.470562	15.3998	8.69976e-05	0.0109208
	RS6987816	NRG1	chr8	31896195	0.970943	0.247441	15.3972	8.71159e-05	0.0109233
	RS9572363	KLHL1	chr13	70664207	1.36104	0.346872	15.3959	8.71768e-05	0.0109233
	RS2170406	ADRA1A	chr8	26694793	-1.5163	0.386471	15.3934	8.72925e-05	0.0109279
	RS11564103	NUP188	chr9	131741632	-1.33079	0.339266	15.3865	8.76136e-05	0.0109581
	RS12445729	CDH13	chr16	83643789	1.17232	0.29889	15.384	8.77267e-05	0.0109588
	RS12946701	PLXDC1	chr17	37303197	1.20123	0.306277	15.3824	8.78019e-05	0.0109588
	RS860395	FAM46C	chr1	118163456	1.78203	0.454407	15.3795	8.7938e-05	0.0109588
	RS865443	FAM46C	chr1	118165576	1.78203	0.454407	15.3795	8.7938e-05	0.0109588
	RS1644510	CAMK4	chr5	110632242	1.32401	0.337679	15.3737	8.82071e-05	0.0109736
	RS925030	DOCK5	chr8	25242600	-1.0642	0.271418	15.3735	8.82163e-05	0.0109736
	RS28210	CTNND2	chr5	11302151	1.37804	0.351501	15.37	8.83805e-05	0.010984
	RS11641086	CDH13	chr16	83164562	-1.32351	0.337629	15.3665	8.85432e-05	0.0109943
	RS6727307	ANTXR1	chr2	69297282	-1.25014	0.318943	15.3635	8.86847e-05	0.0110019
	RS7618355	ROBO2	chr3	77297959	1.14019	0.291015	15.3506	8.92938e-05	0.0110588
	RS4950025	DPYD	chr1	97717278	1.22044	0.311499	15.3504	8.93041e-05	0.0110588
	RS11764337	MAD1L1	chr7	1892308	2.12388	0.542202	15.344	8.96064e-05	0.0110863
	RS10275110	WBSCR17	chr7	71165832	-1.59476	0.407477	15.3174	9.08754e-05	0.0112267
	RS2993549	DTL	chr1	212215829	2.00002	0.511092	15.3134	9.10679e-05	0.0112267
	RS1017979	DTL	chr1	212246955	2.00002	0.511092	15.3134	9.10679e-05	0.0112267
	RS10863938	DTL	chr1	212262466	2.00002	0.511092	15.3134	9.10679e-05	0.0112267
	RS7176565	DENND4A	chr15	65998701	1.2123	0.309835	15.3094	9.12594e-05	0.0112402
	RS1048672	ITSN1	chr21	35210183	-1.29353	0.33078	15.2925	9.2082e-05	0.0113314
	RS16846127	ERBB4	chr2	212285784	-2.06449	0.528102	15.2823	9.25797e-05	0.0113758
	RS12588339	TRAF3	chr14	103349175	1.81465	0.464216	15.2808	9.26519e-05	0.0113758
	RS4951491	KCNH1	chr1	211203216	1.6612	0.424972	15.28	9.26915e-05	0.0113758
	RS4292439	TNIP1	chr5	150428194	0.948342	0.242637	15.2762	9.28804e-05	0.0113888
	RS2936501	MCPH1	chr8	6474135	0.930033	0.238067	15.2615	9.36055e-05	0.0114573
	RS2454516	MCPH1	chr8	6474472	0.930033	0.238067	15.2615	9.36055e-05	0.0114573
	RS6767047	EPHB1	chr3	134609875	2.14732	0.549846	15.2515	9.41033e-05	0.011508
	RS4809563	KCNQ2	chr20	62077529	1.4299	0.366205	15.2463	9.43636e-05	0.0115295
	RS3918352	LUC7L	chr16	247887	-1.47986	0.379027	15.244	9.44767e-05	0.0115331
	RS2182078	MGAT2	chr14	50090445	1.43787	0.368367	15.2364	9.48592e-05	0.0115606
	RS11650393	ZNF232	chr17	5020531	1.59145	0.407713	15.2361	9.48701e-05	0.0115606
	RS9498038	SASH1	chr6	148761602	1.31039	0.33573	15.2343	9.49648e-05	0.0115619
	RS10804521	LSAMP	chr3	115910587	-1.37602	0.352683	15.2223	9.55676e-05	0.011625
	RS5030060	KNG1	chr3	186452916	1.61841	0.41502	15.2068	9.63552e-05	0.0117104
	RS1778327	PIP4K2A	chr10	22920619	-1.28993	0.330844	15.2016	9.66237e-05	0.0117327
	RS2292462	NMB	chr15	85200753	-1.14187	0.292908	15.1973	9.68426e-05	0.0117489
	RS7770824	SENP6	chr6	76408188	-1.19715	0.307124	15.1938	9.70237e-05	0.0117605
	RS685725	GRIA4	chr11	105754801	1.27198	0.326393	15.1873	9.73538e-05	0.0117797
	RS1939153	GRIA4	chr11	105751725	1.27198	0.326393	15.1873	9.73538e-05	0.0117797
	RS3750229	PRDM14	chr8	70981310	1.27298	0.326673	15.1851	9.74691e-05	0.0117833
	RS579238	CD300E	chr17	72608833	-1.09473	0.280972	15.1805	9.77048e-05	0.0118014
	RS2393326	KSR2	chr12	118253344	1.48045	0.380048	15.1744	9.80244e-05	0.0118296
	RS12049199	RGS7	chr1	240959189	0.906983	0.232916	15.1635	9.85916e-05	0.0118876
	RS1749541	ABCD3	chr1	94958377	-1.42154	0.365126	15.1575	9.8902e-05	0.0119146
	RS10519929	MEGF10	chr5	126625757	-1.71113	0.439585	15.1523	9.91786e-05	0.0119375
	RS7712809	ADCY2	chr5	7459042	1.28124	0.329217	15.1461	9.95053e-05	0.0119528
	RS12449538	STXBP4	chr17	53111120	-0.985891	0.253353	15.1428	9.96759e-05	0.0119528
	RS318481	SERPINB9	chr6	2888212	1.15928	0.297936	15.1402	9.98132e-05	0.0119528
	RS5981021	TEX11	chrX	70104786	-1.50948	0.387943	15.1398	9.98361e-05	0.0119528
	RS5745616	HGF	chr7	81398355	1.44398	0.371144	15.137	9.99834e-05	0.0119528
	RS6763591	LPP	chr3	188455970	1.4003	0.359953	15.1338	0.000100155	0.0119528
	RS9866839	LPP	chr3	188452556	1.4003	0.359953	15.1338	0.000100155	0.0119528
	RS16935322	PARD3	chr10	34617045	1.19585	0.307401	15.1336	0.000100165	0.0119528
	RS7877637	DMD	chrX	33025068	-1.04618	0.268953	15.1307	0.000100317	0.0119528
	RS16898684	CDK7	chr5	68556604	-1.71585	0.441115	15.1306	0.000100325	0.0119528
	RS1219703	CPXM2	chr10	125585749	-1.23054	0.316356	15.1301	0.00010035	0.0119528
	RS1219707	CPXM2	chr10	125584892	-1.23054	0.316356	15.1301	0.00010035	0.0119528
	RS11231193	BSCL2	chr11	62466991	1.13868	0.292786	15.1253	0.000100604	0.0119657
	RS11659412	LAMA1	chr18	7063531	-1.85731	0.477586	15.1239	0.000100681	0.0119657
	RS9376267	IFNGR1	chr6	137531030	-2.02779	0.521437	15.1232	0.000100719	0.0119657
	RS11033026	CD44	chr11	35223302	1.15661	0.29746	15.1189	0.000100946	0.0119803
	RS3746660	MAVS	chr20	3846842	1.63114	0.419526	15.1169	0.000101052	0.0119803
	RS1400786	SLCO3A1	chr15	92586138	1.20349	0.309555	15.1151	0.000101152	0.0119803
	RS727145	KCNQ4	chr1	41272532	1.07083	0.275465	15.1115	0.000101342	0.0119803
	RS858338	ENPP1	chr6	132153206	1.31886	0.339273	15.1112	0.000101362	0.0119803
	RS1850440	STK39	chr2	169012501	1.05374	0.271084	15.1098	0.000101435	0.0119803
	RS10906191	CAMK1D	chr10	12680782	1.57619	0.405501	15.109	0.000101477	0.0119803
	RS17768548	2008-03-01	chr10	46052916	1.95781	0.503695	15.1079	0.000101539	0.0119803
	RS10778204	PAH	chr12	103263601	-1.78553	0.459443	15.1032	0.000101788	0.0119994
	RS2433150	MCPH1	chr8	6502151	1.41676	0.364588	15.1003	0.000101945	0.0120076
	RS10166174	HS1BP3	chr2	20839002	-1.17424	0.302241	15.0941	0.00010228	0.0120367
	RS10999864	CDH23	chr10	73285390	1.12207	0.288865	15.0887	0.000102576	0.0120513
	RS8034402	RSL24D1	chr15	55480932	1.41654	0.364674	15.0886	0.000102579	0.0120513
	RS6433021	STK39	chr2	168854905	1.66664	0.429093	15.0862	0.000102713	0.0120568
	RS10817270	SUSD1	chr9	114912751	1.19326	0.307271	15.0808	0.000103006	0.0120741
	RS10163481	SEC14L1	chr17	75148740	-1.60455	0.41319	15.0802	0.000103037	0.0120741
	RS11026723	GAS2	chr11	22689883	-1.89398	0.487764	15.0775	0.000103185	0.0120812
	RS151181	CLN3	chr16	28490516	-1.7072	0.439713	15.0741	0.00010337	0.0120914
	RS4243315	DOK6	chr18	67333845	0.950122	0.244728	15.0727	0.000103449	0.0120914
	RS6089256	CDH4	chr20	60238425	-1.02487	0.264016	15.0688	0.000103665	0.0121003
	RS4384617	A2BP1	chr16	7262891	1.41608	0.364802	15.0681	0.000103701	0.0121003
	RS3888059	ST6GAL1	chr3	186710784	0.976895	0.25171	15.0624	0.000104014	0.0121039
	RS674374	PPFIA1	chr11	70139664	-1.24732	0.321391	15.0621	0.000104029	0.0121039
	RS552282	PPFIA1	chr11	70229170	-1.24732	0.321391	15.0621	0.000104029	0.0121039
	RS2023823	KIF3A	chr5	132032805	-1.22699	0.316165	15.0611	0.000104084	0.0121039
	RS4301434	TG	chr8	134087449	1.1522	0.296944	15.056	0.000104369	0.0121166
	RS4301434	SLA	chr8	134087449	1.1522	0.296944	15.056	0.000104369	0.0121166
	RS2215461	SEMA3E	chr7	83187245	1.49235	0.38475	15.0447	0.000104995	0.0121639
	RS7066054	IL1RAPL1	chrX	29847122	-1.94551	0.501587	15.0444	0.000105013	0.0121639
	RS4959167	GMDS	chr6	2145135	1.14981	0.296447	15.0438	0.000105042	0.0121639
	RS937304	RYR3	chr15	33911732	1.42208	0.366699	15.0394	0.00010529	0.0121706
	RS4598239	NSMAF	chr8	59532706	1.86328	0.480477	15.0388	0.000105323	0.0121706
	RS342418	EDIL3	chr5	83511805	1.45629	0.375569	15.0354	0.000105511	0.0121706
	RS519825	PVRL2	chr19	45366778	1.42479	0.367451	15.0349	0.000105542	0.0121706
	RS1039549	KCNIP4	chr4	21629864	1.25843	0.324548	15.0349	0.000105543	0.0121706
	RS1388744	ANKS1B	chr12	99669819	0.94559	0.243885	15.0327	0.000105665	0.0121745
	RS13269697	CSMD1	chr8	3257105	-1.79984	0.464288	15.0277	0.000105945	0.0121965
	RS12438371	CPEB1	chr15	83271069	-1.49709	0.386233	15.0243	0.000106133	0.012208
	RS9896857	CANT1	chr17	76996743	-1.21424	0.313283	15.0222	0.000106253	0.0122115
	RS2903745	BMP3	chr4	81968361	-1.33107	0.343486	15.017	0.000106547	0.0122291
	RS561060	MTHFD1L	chr6	151319826	-1.75529	0.453008	15.0137	0.000106733	0.0122291
	RS10406307	CEACAM8	chr19	43092774	1.29807	0.335049	15.0101	0.00010694	0.0122291
	RS10402245	CEACAM8	chr19	43095779	1.29807	0.335049	15.0101	0.00010694	0.0122291
	RS6468929	DPYS	chr8	105471131	-1.97724	0.510369	15.0089	0.000107005	0.0122291
	RS1565901	LPHN3	chr4	62407326	-1.23206	0.31803	15.0081	0.000107052	0.0122291
	RS6813884	LPHN3	chr4	62398937	-1.23206	0.31803	15.0081	0.000107052	0.0122291
	RS12600505	RABEP1	chr17	5233816	1.7568	0.453535	15.0046	0.000107248	0.0122291
	RS4862417	ACSL1	chr4	185690600	1.42302	0.367367	15.0045	0.000107254	0.0122291
	RS2951916	FILIP1	chr6	76174856	-1.10091	0.284217	15.0038	0.000107295	0.0122291
	RS3016282	FEZ1	chr11	125352934	-1.23303	0.318361	15.0005	0.000107481	0.0122402
	RS17692597	ZFHX3	chr16	73022272	1.82912	0.472308	14.998	0.000107625	0.0122463
	RS614287	NRG3	chr10	83931936	-1.1035	0.284993	14.9925	0.000107937	0.0122628
	RS703680	CHST11	chr12	105140644	-1.28218	0.331141	14.9923	0.000107948	0.0122628
	RS3891034	DLX3	chr17	48070224	2.10358	0.543387	14.9865	0.000108284	0.0122779
	RS11079883	DLX3	chr17	48071690	2.10358	0.543387	14.9865	0.000108284	0.0122779
	RS136369	OSBP2	chr22	31123291	1.0877	0.280981	14.9854	0.000108349	0.0122779
	RS3760506	RCVRN	chr17	9809218	-1.17595	0.303804	14.9826	0.000108506	0.0122856
	RS7630953	PLCL2	chr3	16990118	1.72612	0.446034	14.9763	0.00010887	0.0123166
	RS17122466	CDKL1	chr14	50844471	1.66357	0.42993	14.9723	0.000109102	0.0123327
	RS11878780	SLC8A2	chr19	47945594	-1.22118	0.315681	14.9644	0.000109558	0.012373
	RS1866159	ZMIZ1	chr10	80883082	-1.17091	0.302702	14.963	0.000109638	0.012373
	RS2916741	MCPH1	chr8	6319762	-1.15074	0.297661	14.9456	0.000110655	0.0124775
	RS17641121	KCNJ3	chr2	155665751	-1.2136	0.314138	14.9248	0.000111885	0.0126058
	RS1813202	UGCG	chr9	114688102	-1.68573	0.436456	14.9174	0.000112324	0.0126449
	RS2837383	DSCAM	chr21	41417847	1.38798	0.359431	14.9121	0.000112639	0.0126701
	RS7694627	FGF2	chr4	123788494	1.47016	0.380908	14.8966	0.000113567	0.012764
	RS4784311	RBL2	chr16	53480111	-1.31729	0.341405	14.8876	0.000114108	0.0128144
	RS11846004	RIN3	chr14	93016450	-1.73247	0.4491	14.8814	0.000114487	0.0128421
	RS11016875	MGMT	chr10	131484409	-1.42549	0.369534	14.8805	0.000114542	0.0128421
	RS6892282	ADRA1B	chr5	159360484	-1.44751	0.375282	14.8775	0.000114725	0.0128521
	RS7758170	STX7	chr6	132825981	-1.46086	0.378792	14.8736	0.000114963	0.012865
	RS2028229	CSMD1	chr8	4655994	1.02045	0.264607	14.8725	0.000115027	0.012865
	RS8050662	CFDP1	chr16	75360733	1.90819	0.49489	14.8671	0.000115359	0.0128916
	RS4072813	LDB2	chr4	16585916	-1.53142	0.39721	14.8645	0.000115517	0.0128963
	RS1369702	DPP10	chr2	115471141	1.36554	0.354199	14.8633	0.000115588	0.0128963
	RS4473376	STAM2	chr2	152984564	1.2802	0.332087	14.8612	0.000115718	0.0129003
	RS4796604	HAP1	chr17	39890875	-1.24563	0.323148	14.8584	0.00011589	0.012909
	RS9363963	BAI3	chr6	69439106	-1.50266	0.389879	14.8547	0.000116118	0.0129144
	RS568008	NFIB	chr9	14380527	-1.46242	0.37944	14.8546	0.000116127	0.0129144
	RS2981092	KCNB2	chr8	73835918	1.01307	0.262899	14.8492	0.000116455	0.0129404
	RS2283647	CLTCL1	chr22	19274143	-1.64212	0.426246	14.8418	0.000116914	0.0129702
	RS1564508	CTBP1	chr4	1244878	1.2779	0.331739	14.8388	0.000117101	0.0129702
	RS2878539	CTBP1	chr4	1243876	1.2779	0.331739	14.8388	0.000117101	0.0129702
	RS4974541	CTBP1	chr4	1244036	1.2779	0.331739	14.8388	0.000117101	0.0129702
	RS4438612	GLB1	chr3	33099187	-0.966234	0.250864	14.835	0.000117337	0.0129822
	RS497916	CXCR5	chr11	118758088	1.1198	0.290743	14.834	0.000117398	0.0129822
	RS527644	CDC14A	chr1	100818285	1.19329	0.309867	14.83	0.000117646	0.0129992
	RS3748212	PAEP	chr9	138458569	1.53593	0.398953	14.8216	0.000118173	0.0130189
	RS4841882	PAEP	chr9	138452971	1.53593	0.398953	14.8216	0.000118173	0.0130189
	RS10858123	PAEP	chr9	138452025	1.53593	0.398953	14.8216	0.000118173	0.0130189
	RS4292945	RGS7	chr1	240961683	1.44345	0.37494	14.8211	0.000118203	0.0130189
	RS1046675	TNFAIP6	chr2	152236397	-1.27316	0.330811	14.8116	0.000118802	0.0130728
	RS10124570	ABL1	chr9	133726993	-1.38016	0.358643	14.8093	0.000118945	0.0130728
	RS2583839	ABL1	chr9	133593938	-1.31125	0.340743	14.8088	0.000118978	0.0130728
	RS1234428	MBD5	chr2	148817542	-1.55852	0.405037	14.8059	0.000119164	0.0130828
	RS6996823	CSMD1	chr8	3274214	-1.81585	0.472016	14.7995	0.000119569	0.0131035
	RS326232	MKLN1	chr7	130873952	-1.38097	0.358985	14.7984	0.00011964	0.0131035
	RS13159176	COL23A1	chr5	177899269	-1.53993	0.400322	14.7974	0.0001197	0.0131035
	RS12424618	PEX5	chr12	7344801	-1.66137	0.431909	14.7962	0.000119778	0.0131035
	RS6509510	KLK10	chr19	51515667	-1.38303	0.359579	14.7936	0.000119939	0.0131035
	RS10888976	PPAP2B	chr1	56961353	1.33471	0.347028	14.7926	0.000120007	0.0131035
	RS4352548	BTC	chr4	75683593	1.48007	0.384842	14.7911	0.000120103	0.0131035
	RS13385922	INPP5D	chr2	234081323	-1.72441	0.448382	14.7906	0.000120132	0.0131035
	RS4670688	PRKD3	chr2	37541059	-1.61571	0.420134	14.7894	0.00012021	0.0131035
	RS12276132	CNTN5	chr11	99791994	0.960189	0.249734	14.7828	0.000120628	0.0131282
	RS4846479	TGFB2	chr1	218598409	-1.37575	0.357818	14.7828	0.000120628	0.0131282
	RS1957356	SAMD4A	chr14	55218993	1.33477	0.347201	14.7792	0.000120862	0.0131433
	RS4740359	ABL1	chr9	133595218	-1.26462	0.329028	14.7725	0.000121293	0.0131797
	RS7718177	ARL15	chr5	53468275	-1.26662	0.329567	14.7708	0.000121403	0.0131812
	RS7607076	MSH2	chr2	47671564	-0.961746	0.250263	14.7681	0.000121572	0.0131892
	RS1119059	CNTN1	chr12	41198903	-1.65633	0.431048	14.7653	0.000121753	0.0131984
	RS7235010	CABLES1	chr18	20724809	1.56528	0.407436	14.7593	0.000122143	0.0132302
	RS1542519	EXT1	chr8	118938993	1.1521	0.299913	14.7567	0.000122311	0.013238
	RS2791738	ABL1	chr9	133633506	-1.47535	0.38413	14.7513	0.000122661	0.013256
	RS4800452	CABLES1	chr18	20727610	1.54962	0.403493	14.7495	0.000122782	0.013256
	RS2932538	MOV10	chr1	113216542	-1.60266	0.417342	14.7467	0.000122959	0.013256
	RS2932539	MOV10	chr1	113215785	-1.60266	0.417342	14.7467	0.000122959	0.013256
	RS1238	CAPZA1	chr1	113214096	-1.60266	0.417342	14.7467	0.000122959	0.013256
	RS672455	ZBTB16	chr11	114086946	-1.23773	0.322403	14.7386	0.000123493	0.0133031
	RS3746820	PREX1	chr20	47307617	-1.54726	0.403068	14.7357	0.000123679	0.0133127
	RS7724207	SLIT3	chr5	168398540	1.36774	0.35642	14.726	0.000124319	0.0133711
	RS7528114	DNAJC6	chr1	65805143	-1.3515	0.352285	14.7179	0.000124857	0.0133726
	RS540519	COL4A1	chr13	110922194	0.736718	0.192035	14.7178	0.000124863	0.0133726
	RS7197967	PKD1L3	chr16	72007231	1.22099	0.318281	14.7165	0.000124948	0.0133726
	RS12344926	PTPRD	chr9	10286985	-1.2172	0.317312	14.7148	0.000125063	0.0133726
	RS10959016	PTPRD	chr9	10283450	-1.2172	0.317312	14.7148	0.000125063	0.0133726
	RS616040	PTPRD	chr9	10295911	-1.2172	0.317312	14.7148	0.000125063	0.0133726
	RS7190521	DNASE1	chr16	3705014	1.38887	0.362067	14.7144	0.000125085	0.0133726
	RS12286258	NAV2	chr11	19494386	-1.58229	0.412496	14.714	0.000125112	0.0133726
	RS2274473	MELK	chr9	36674841	1.24106	0.323585	14.7098	0.000125392	0.0133841
	RS6951637	OSBPL3	chr7	24970804	1.57964	0.411895	14.7077	0.000125533	0.0133841
	RS2994949	SSX2IP	chr1	85113202	1.2033	0.313765	14.7075	0.000125546	0.0133841
	RS11247593	ARID1A	chr1	27052079	1.71708	0.447769	14.7054	0.000125688	0.0133841
	RS610088	ABCD3	chr1	94899681	1.51843	0.395969	14.7051	0.000125706	0.0133841
	RS12693396	ZNF804A	chr2	185719173	0.928026	0.242062	14.6983	0.000126157	0.0134114
	RS696619	F3	chr1	95005219	-2.07254	0.540646	14.6954	0.000126353	0.0134114
	RS258787	ARHGAP26	chr5	142542915	-1.4164	0.3695	14.6941	0.00012644	0.0134114
	RS258790	ARHGAP26	chr5	142541976	-1.4164	0.3695	14.6941	0.00012644	0.0134114
	RS290986	SYK	chr9	93563535	-2.14199	0.558834	14.6917	0.000126605	0.0134114
	RS3766916	EFNA3	chr1	155049401	-1.04419	0.272445	14.6893	0.000126762	0.0134114
	RS1053467	ATP10B	chr5	159990278	1.17586	0.306801	14.6892	0.000126768	0.0134114
	RS9298651	PTPRD	chr9	10076275	0.971966	0.253602	14.6891	0.000126775	0.0134114
	RS2114593	ZEB2	chr2	145222762	1.07515	0.280535	14.6882	0.00012684	0.0134114
	RS2653496	CNTN4	chr3	2486960	-1.88037	0.490664	14.6865	0.000126955	0.0134133
	RS7920818	SGMS1	chr10	52265264	-1.18326	0.308777	14.6848	0.000127065	0.0134145
	RS16879886	NRG1	chr8	32584856	1.60084	0.417909	14.6735	0.000127828	0.0134847
	RS4658333	LRRC8D	chr1	90297095	1.99806	0.521793	14.6629	0.000128553	0.0135508
	RS1662172	RRM1	chr11	4117154	1.21679	0.31782	14.6578	0.000128897	0.0135675
	RS2912191	ASAP1	chr8	131300035	-1.28745	0.336277	14.6577	0.000128909	0.0135675
	RS2282527	RRP1B	chr21	45081425	-1.51251	0.3951	14.6549	0.000129097	0.013574
	RS7037255	ROR2	chr9	94696953	-1.91963	0.501466	14.6539	0.000129168	0.013574
	RS4938009	TTC12	chr11	113230927	-1.18117	0.30858	14.6518	0.00012931	0.0135785
	RS6130677	WISP2	chr20	43347290	-2.13496	0.557872	14.6458	0.000129726	0.0136118
	RS6593335	COBL	chr7	51201877	-1.2042	0.314766	14.6361	0.000130394	0.0136704
	RS10895372	MMP13	chr11	102819573	1.75113	0.457766	14.6336	0.000130565	0.0136704
	RS4439140	CHMP7	chr8	23113907	-1.42863	0.373464	14.6334	0.000130583	0.0136704
	RS9313564	FBXW11	chr5	171341848	-1.44054	0.376626	14.6295	0.000130849	0.0136878
	RS6769942	ERC2	chr3	55673414	1.55531	0.406653	14.6281	0.000130951	0.0136881
	RS2741863	NUP98	chr11	3698842	1.06259	0.277842	14.6264	0.000131066	0.0136897
	RS10787637	GFRA1	chr10	117991692	-0.98481	0.257537	14.6227	0.000131326	0.0137065
	RS4768413	PRICKLE1	chr12	42869155	-1.12566	0.294439	14.6158	0.000131802	0.0137457
	RS4905905	EML1	chr14	100317471	1.90885	0.499457	14.6065	0.000132455	0.0138033
	RS10903010	IFT140	chr16	1624141	1.54192	0.403585	14.5967	0.000133147	0.013865
	RS12240947	SORCS1	chr10	108850982	-1.18487	0.310249	14.5855	0.000133939	0.0139144
	RS2390106	SLC15A1	chr13	99343890	-1.4529	0.380436	14.5851	0.00013397	0.0139144
	RS17144546	SP4	chr7	21548378	-1.36259	0.356787	14.5851	0.000133971	0.0139144
	RS4742545	DMRT1	chr9	907560	-1.39302	0.364766	14.5843	0.000134027	0.0139144
	RS939587	ACAN	chr15	89378394	-1.76493	0.462225	14.5797	0.000134354	0.0139319
	RS9333156	ITGA8	chr10	15650742	-1.11466	0.291939	14.578	0.000134476	0.0139319
	RS6752743	LRP1B	chr2	141348477	1.38553	0.362915	14.5755	0.000134655	0.0139319
	RS9351900	RIMS1	chr6	72918619	1.98824	0.52079	14.5751	0.00013468	0.0139319
	RS633275	ZNF609	chr15	64895318	1.15259	0.301908	14.5748	0.000134702	0.0139319
	RS12477274	IMMT	chr2	86398784	-1.52333	0.399127	14.5668	0.000135277	0.0139629
	RS9309632	IMMT	chr2	86422659	-1.52333	0.399127	14.5668	0.000135277	0.0139629
	RS2239307	ADCY9	chr16	4042448	1.15659	0.303044	14.5664	0.000135307	0.0139629
	RS11972454	SDK1	chr7	3448580	-1.48033	0.387907	14.5633	0.000135529	0.0139753
	RS10205606	ASB3	chr2	53991740	-0.901107	0.236181	14.5567	0.000136001	0.0140135
	RS2063320	GAB3	chrX	153968859	-1.01884	0.267085	14.5515	0.000136379	0.0140357
	RS679153	EMILIN2	chr18	2869915	1.21723	0.3191	14.5509	0.000136421	0.0140357
	RS923820	FGF12	chr3	192066028	2.08876	0.547641	14.5474	0.000136677	0.0140516
	RS4819351	AGPAT3	chr21	45361043	-0.939864	0.246456	14.5429	0.000137001	0.0140743
	RS11129756	GOLGA4	chr3	37344179	1.23341	0.323554	14.5319	0.000137807	0.0141466
	RS35322156	SNTG1	chr8	51195150	-1.31068	0.34388	14.5272	0.000138154	0.0141716
	RS327327	NRG1	chr8	31851559	1.47522	0.38709	14.5241	0.000138379	0.0141731
	RS2702319	AVEN	chr15	34310420	-1.72079	0.451548	14.5227	0.000138478	0.0141731
	RS2702319	CHRM5	chr15	34310420	-1.72079	0.451548	14.5227	0.000138478	0.0141731
	RS900475	UST	chr6	149131351	1.88616	0.495086	14.5144	0.000139096	0.0142257
	RS7009652	CSMD1	chr8	4453384	-0.782649	0.205442	14.513	0.000139199	0.0142258
	RS4981029	STAB2	chr12	104133354	1.36755	0.359175	14.4969	0.000140392	0.0143292
	RS3759171	TBC1D15	chr12	72307615	1.81837	0.477586	14.4965	0.00014042	0.0143292
	RS984007	USP22	chr17	20922267	-1.36978	0.359943	14.4823	0.000141485	0.0144164
	RS34311889	RAB17	chr2	238483750	-1.03401	0.271739	14.4791	0.000141724	0.0144164
	RS7203798	CDH13	chr16	83516485	-1.27683	0.335557	14.4788	0.000141743	0.0144164
	RS9408615	KANK1	chr9	534064	-1.18767	0.31213	14.4785	0.00014177	0.0144164
	RS17247243	PPEF1	chrX	18707856	-1.30338	0.342544	14.4781	0.000141799	0.0144164
	RS9328084	GMDS	chr6	2163943	1.1441	0.300703	14.4761	0.000141946	0.0144207
	RS720202	CDH13	chr16	83474470	-1.49936	0.394136	14.4716	0.000142288	0.0144434
	RS11785707	CSMD1	chr8	3332677	1.28773	0.33853	14.4695	0.000142447	0.0144434
	RS3847108	MKLN1	chr7	131101948	1.60038	0.420729	14.469	0.000142485	0.0144434
	RS11776490	CSMD1	chr8	4062909	1.63147	0.428971	14.4645	0.000142827	0.0144674
	RS7810678	PTPRN2	chr7	158164770	1.36832	0.35984	14.4595	0.000143205	0.0144911
	RS1821139	ITGAE	chr17	3618530	0.90596	0.238268	14.4573	0.000143377	0.0144911
	RS2567880	ITGAE	chr17	3618739	0.90596	0.238268	14.4573	0.000143377	0.0144911
	RS8191497	CDT1	chr16	88876058	1.92579	0.506682	14.446	0.000144237	0.0145566
	RS8191497	APRT	chr16	88876058	1.92579	0.506682	14.446	0.000144237	0.0145566
	RS6493316	SLC12A1	chr15	48567476	-1.02167	0.268821	14.4444	0.000144361	0.0145584
	RS6966495	CHN2	chr7	29388866	-1.13955	0.29989	14.4393	0.000144748	0.0145777
	RS3847420	CUGBP2	chr10	11293944	1.24201	0.32686	14.4387	0.000144792	0.0145777
	RS7066917	TSR2	chrX	54467064	-1.50173	0.395222	14.4377	0.000144871	0.0145777
	RS1412125	HMGB1	chr13	31041594	0.943833	0.248419	14.4351	0.000145071	0.0145867
	RS383673	WWOX	chr16	79232445	-1.80176	0.47425	14.4337	0.000145179	0.0145867
	RS180193	TG	chr8	133877261	1.22083	0.321362	14.4319	0.000145322	0.0145867
	RS10954650	HIPK2	chr7	139326551	0.785987	0.206903	14.4311	0.000145384	0.0145867
	RS1503839	ABI3BP	chr3	100506058	1.62163	0.427069	14.4182	0.000146384	0.0146763
	RS10274344	CDK14	chr7	90838105	1.15591	0.304432	14.4166	0.000146503	0.0146775
	RS7775226	AKIRIN2	chr6	88384529	1.18195	0.311344	14.4118	0.000146879	0.0146954
	RS8192719	CYP2B6	chr19	41518772	-1.04942	0.276438	14.4113	0.000146918	0.0146954
	RS11157865	GNG2	chr14	52367074	-1.05544	0.278051	14.4084	0.000147146	0.0146954
	RS2908297	GCK	chr7	44193403	-1.27582	0.33612	14.4076	0.000147208	0.0146954
	RS220590	GRIN2B	chr12	13964966	-1.38314	0.364395	14.4075	0.000147216	0.0146954
	RS1614419	NELL1	chr11	20743432	-1.17532	0.309661	14.4058	0.000147344	0.0146975
	RS6883997	DOCK2	chr5	169093678	1.36289	0.35926	14.3914	0.000148479	0.0148
	RS13248971	NRG1	chr8	32277017	-1.30488	0.344104	14.38	0.000149378	0.0148788
	RS661198	PTPRD	chr9	10299083	-1.19738	0.315777	14.3782	0.000149526	0.0148828
	RS11702444	DSCAM	chr21	41390970	-2.11807	0.558617	14.3765	0.000149658	0.0148851
	RS6580799	TFCP2	chr12	51568504	0.9759	0.257414	14.373	0.000149937	0.0148917
	RS845550	EGFR	chr7	55236773	1.10321	0.291001	14.3723	0.00014999	0.0148917
	RS2271363	EIF3A	chr10	120810278	-1.76944	0.466765	14.3707	0.000150123	0.0148917
	RS8028846	ANXA2	chr15	60684433	1.19812	0.316059	14.3702	0.000150158	0.0148917
	RS2741228	TG	chr8	133962413	-1.5277	0.403127	14.3612	0.000150878	0.0149524
	RS12371268	TESC	chr12	117523872	1.45547	0.384103	14.3586	0.000151092	0.0149541
	RS16839034	CHRM3	chr1	240060327	1.53812	0.405919	14.3583	0.000151113	0.0149541
	RS2283208	KCNQ1	chr11	2743858	-1.07825	0.284602	14.3538	0.000151471	0.0149742
	RS11124737	SLC8A1	chr2	40471406	-1.00371	0.264934	14.3531	0.000151534	0.0149742
	RS6446159	FHIT	chr3	60877991	-0.963308	0.254297	14.3499	0.00015179	0.0149887
	RS17086075	TIAM2	chr6	155553332	1.4515	0.383202	14.3475	0.00015198	0.0149967
	RS6740224	STAM2	chr2	153032789	-1.32164	0.348961	14.344	0.000152265	0.0150122
	RS2241726	MLL2	chr12	49444544	1.13481	0.299643	14.3429	0.000152355	0.0150122
	RS6918675	FARS2	chr6	5680005	-1.69145	0.446665	14.3402	0.000152569	0.0150225
	RS3780293	GNA14	chr9	80076246	-1.62892	0.430212	14.3362	0.000152893	0.0150436
	RS16918093	RB1CC1	chr8	53602317	1.37742	0.363842	14.3319	0.000153245	0.0150674
	RS1504925	KCNIP1	chr5	169851642	-1.42956	0.377638	14.3301	0.00015339	0.015071
	RS9333145	ITGA8	chr10	15659010	1.39115	0.367695	14.3143	0.000154688	0.0151876
	RS7766597	IPCEF1	chr6	154590431	-1.22825	0.324672	14.3115	0.000154916	0.0151991
	RS9425291	DNM3	chr1	172312768	-1.37528	0.363665	14.3014	0.000155752	0.0152702
	RS11918968	ARHGEF3	chr3	57086122	1.31754	0.348424	14.2991	0.000155942	0.015278
	RS7601870	NBAS	chr2	15384391	-1.42731	0.377501	14.2956	0.000156233	0.0152956
	RS3818177	PDE10A	chr6	165808428	-1.24229	0.328637	14.2894	0.000156746	0.0153321
	RS10496903	LRP1B	chr2	142608782	1.01317	0.268033	14.2884	0.000156829	0.0153321
	RS7597593	ZNF804A	chr2	185533579	1.17443	0.31087	14.2725	0.000158163	0.0154515
	RS2077198	MYO7A	chr11	76888206	-1.46554	0.388002	14.2669	0.000158628	0.0154859
	RS1203977	LUC7L	chr16	256277	1.10556	0.29272	14.2645	0.000158833	0.015495
	RS816951	TCEA2	chr20	62687167	-1.26375	0.334641	14.2614	0.000159093	0.0155093
	RS2271660	ATP6V0A2	chr12	124220054	-0.948375	0.25133	14.2388	0.000161017	0.0156858
	RS11223496	OPCML	chr11	133403065	2.00707	0.531941	14.2363	0.000161234	0.0156957
	RS1787422	KCNJ6	chr21	39076960	1.00125	0.265462	14.2259	0.000162123	0.0157712
	RS9566939	DGKH	chr13	42782886	0.884177	0.234501	14.2163	0.000162951	0.0158405
	RS8079768	KCNJ16	chr17	68114958	-1.08968	0.289039	14.213	0.000163236	0.0158523
	RS2874037	PCYT1B	chrX	24587668	1.04853	0.278139	14.2115	0.000163369	0.0158523
	RS2282456	FAM46C	chr1	118169462	-1.37973	0.366005	14.2108	0.000163433	0.0158523
	RS1148476	TNFRSF8	chr1	12186796	-0.947275	0.251296	14.2096	0.000163534	0.0158523
	RS7213609	OR1D2	chr17	2995017	1.07436	0.285065	14.204	0.000164018	0.015887
	RS6476514	RECK	chr9	36046595	-1.21184	0.321562	14.2024	0.000164159	0.015887
	RS7791225	CYTH3	chr7	6261682	1.54223	0.409244	14.2015	0.000164239	0.015887
	RS7966866	GRIN2B	chr12	13854255	1.55342	0.41226	14.1983	0.000164518	0.0159028
	RS12694814	DNER	chr2	230308905	-1.02514	0.272094	14.1946	0.00016484	0.0159165
	RS1109527	ITGA2	chr5	52387149	1.68005	0.445957	14.1925	0.000165029	0.0159165
	RS12975875	CIRBP	chr19	1268177	1.14262	0.303307	14.192	0.000165074	0.0159165
	RS11753634	PACSIN1	chr6	34482266	-1.76793	0.469301	14.1914	0.000165123	0.0159165
	RS6898870	ARL15	chr5	53293106	-1.25099	0.332163	14.1843	0.000165749	0.0159557
	RS2291029	NUP85	chr17	73221438	-1.70765	0.453417	14.1841	0.000165762	0.0159557
	RS10859685	PLXNC1	chr12	94594636	1.51408	0.402054	14.1817	0.000165979	0.0159655
	RS11603378	IGF2	chr11	2165172	-1.46405	0.388886	14.1731	0.000166735	0.0160061
	RS8192166	SRD5A1	chr5	6642355	-1.22077	0.324279	14.1719	0.000166844	0.0160061
	RS2680856	EPHA4	chr2	222410330	-1.4777	0.392533	14.1717	0.000166862	0.0160061
	RS12443878	CDH13	chr16	82659932	-1.37702	0.36579	14.1716	0.000166868	0.0160061
	RS2140508	CUL3	chr2	225355838	-2.04512	0.543289	14.1702	0.000166991	0.0160068
	RS3730017	NOS2	chr17	26109101	1.19769	0.318232	14.1645	0.000167497	0.0160441
	RS6995735	MCPH1	chr8	6270095	1.28258	0.340919	14.1537	0.000168469	0.016126
	RS12494732	PPM1L	chr3	160578373	-1.23571	0.328477	14.1521	0.00016861	0.0161283
	RS223869	COQ9	chr16	57494991	-1.4456	0.38431	14.1492	0.000168869	0.0161305
	RS223869	POLR2C	chr16	57494991	-1.4456	0.38431	14.1492	0.000168869	0.0161305
	RS12212773	IPCEF1	chr6	154551117	1.86644	0.496275	14.1443	0.000169307	0.0161611
	RS11875837	CABLES1	chr18	20783722	2.01417	0.5356	14.142	0.000169517	0.01617
	RS1525093	DGKB	chr7	14657094	1.24116	0.330176	14.1308	0.000170529	0.0162552
	RS4855660	DZIP3	chr3	108364391	1.18374	0.31492	14.129	0.00017069	0.0162587
	RS7898017	PAPSS2	chr10	89437359	1.62751	0.433013	14.1268	0.000170895	0.0162587
	RS1219648	FGFR2	chr10	123346189	1.24456	0.331198	14.1207	0.000171445	0.0162587
	RS13009016	STK36	chr2	219536126	1.24535	0.331414	14.1202	0.000171492	0.0162587
	RS13009016	RNF25	chr2	219536126	1.24535	0.331414	14.1202	0.000171492	0.0162587
	RS2303563	RNF25	chr2	219529837	1.24535	0.331414	14.1202	0.000171492	0.0162587
	RS16859170	RNF25	chr2	219533377	1.24535	0.331414	14.1202	0.000171492	0.0162587
	RS3850290	SLC7A7	chr14	23245300	-1.27467	0.339218	14.12	0.000171511	0.0162587
	RS4261264	OSBPL5	chr11	3178234	-1.63862	0.436182	14.1131	0.00017214	0.0162887
	RS2074930	COQ6	chr14	74427999	1.65797	0.441338	14.1128	0.00017217	0.0162887
	RS4319175	COL5A1	chr9	137596270	1.19048	0.316899	14.1124	0.000172208	0.0162887
	RS4624520	GOLGA4	chr3	37403412	1.14185	0.303981	14.11	0.00017242	0.0162887
	RS3774762	GOLGA4	chr3	37403262	1.14185	0.303981	14.11	0.00017242	0.0162887
	RS28924721	SPRR3	chr1	152974253	-1.66129	0.442285	14.1087	0.000172545	0.0162893
	RS246637	ARHGAP26	chr5	142410182	-1.03785	0.276331	14.1062	0.000172775	0.0162998
	RS12141084	HIVEP3	chr1	42117736	-0.966431	0.257419	14.0949	0.000173814	0.0163866
	RS10850905	KSR2	chr12	118256852	1.2834	0.341881	14.092	0.000174085	0.0164008
	RS2140296	TG	chr8	133967080	-1.2741	0.339438	14.0891	0.000174354	0.016415
	RS520720	ZP4	chr1	238050135	1.22906	0.327497	14.0843	0.000174794	0.0164451
	RS7214730	GAS7	chr17	9883914	1.35191	0.360276	14.0807	0.000175133	0.0164657
	RS11866570	GRIN2A	chr16	10206174	-1.294	0.344869	14.0786	0.000175329	0.0164729
	RS851651	CNTNAP2	chr7	147458894	0.905487	0.241375	14.0727	0.000175876	0.016513
	RS521144	SOX5	chr12	24514179	-1.41412	0.377072	14.0644	0.000176653	0.0165747
	RS3117851	ATP8A2	chr13	26296149	1.17849	0.314285	14.0607	0.000177006	0.0165868
	RS4632959	LFNG	chr7	2560776	1.19478	0.31863	14.0605	0.000177024	0.0165868
	RS159159	BRPF1	chr3	9777157	1.11899	0.298494	14.0535	0.000177685	0.0166374
	RS3768815	MAP2	chr2	210552161	1.36053	0.363009	14.047	0.000178294	0.016683
	RS4563584	HNRNPH1	chr5	179049328	1.49762	0.399632	14.0438	0.000178602	0.0166971
	RS7872570	CTNNAL1	chr9	111713864	1.69913	0.453418	14.0429	0.000178687	0.0166971
	RS780176	CDH12	chr5	22842455	-1.34239	0.358247	14.0408	0.000178883	0.0167041
	RS9936998	CDH13	chr16	82865784	1.49695	0.399603	14.0333	0.000179604	0.01676
	RS2795492	CORO2A	chr9	100913375	-1.46103	0.390074	14.029	0.000180018	0.0167872
	RS1627787	FAM46C	chr1	118165972	0.952294	0.254301	14.0231	0.000180575	0.0168164
	RS3767812	FAM46C	chr1	118155619	0.952294	0.254301	14.0231	0.000180575	0.0168164
	RS6855619	RGS12	chr4	3375721	-1.09	0.291125	14.0182	0.000181051	0.016835
	RS354694	ARHGAP15	chr2	143925516	2.08141	0.555921	14.0182	0.000181051	0.016835
	RS4899100	KCNH5	chr14	63356624	-1.66496	0.444726	14.0159	0.00018127	0.016835
	RS3926888	RABL4	chr22	37159349	-1.29285	0.345344	14.0151	0.000181351	0.016835
	RS34242711	TACR1	chr2	75321179	-2.1261	0.567925	14.0147	0.000181388	0.016835
	RS331086	FBN2	chr5	127759777	-1.06149	0.283561	14.0133	0.000181523	0.0168362
	RS9290049	SCHIP1	chr3	159552194	1.55724	0.416234	13.997	0.000183106	0.0169715
	RS283380	GAP43	chr3	115410990	1.32195	0.353396	13.9929	0.000183505	0.0169863
	RS1413235	DPYD	chr1	97686035	-1.9164	0.512311	13.9928	0.000183513	0.0169863
	RS2957865	NUP98	chr11	3717119	1.23068	0.329057	13.9877	0.000184011	0.017021
	RS938815	ARHGAP15	chr2	144371603	1.64819	0.440752	13.9839	0.000184381	0.0170216
	RS11870075	ACLY	chr17	40057682	-1.51156	0.404214	13.9838	0.000184388	0.0170216
	RS11658553	ACLY	chr17	40039129	-1.51156	0.404214	13.9838	0.000184388	0.0170216
	RS13044564	SNRPB	chr20	2449724	1.37548	0.367875	13.98	0.000184766	0.0170416
	RS9329469	IGSF21	chr1	18473342	1.26492	0.338322	13.9786	0.000184904	0.0170416
	RS12576387	OR51E2	chr11	4703761	1.57661	0.421714	13.9769	0.000185068	0.0170416
	RS13424854	GPC1	chr2	241385786	1.53806	0.411409	13.9766	0.000185101	0.0170416
	RS918981	MRVI1	chr11	10599947	-1.25652	0.336126	13.9744	0.000185317	0.01705
	RS17171026	ELMO1	chr7	37444727	1.60854	0.430328	13.9722	0.000185533	0.0170559
	RS2275710	CORO2A	chr9	100935049	-1.39882	0.374236	13.9712	0.000185629	0.0170559
	RS3886489	CDH17	chr8	95208322	-1.30994	0.35049	13.9685	0.000185895	0.017069
	RS2297210	TBC1D4	chr13	75898595	-1.20953	0.323825	13.9512	0.000187617	0.0171996
	RS1344836	HS1BP3	chr2	20841181	-0.997986	0.267192	13.9509	0.000187645	0.0171996
	RS10951731	HECW1	chr7	43451777	1.43134	0.383222	13.9504	0.000187694	0.0171996
	RS12444181	CDH13	chr16	83305222	-1.22686	0.328499	13.9484	0.000187897	0.0172068
	RS283943	TBC1D5	chr3	17346354	-1.02733	0.275091	13.9464	0.000188094	0.0172133
	RS1454583	SGCZ	chr8	14975142	1.48011	0.396415	13.9409	0.000188653	0.0172188
	RS202044	PHACTR1	chr6	13275949	-0.857023	0.229537	13.9406	0.000188682	0.0172188
	RS10923360	FAM46C	chr1	118166876	-1.18605	0.317661	13.9405	0.000188691	0.0172188
	RS11144756	PCSK5	chr9	78740234	-1.60084	0.428763	13.9399	0.00018875	0.0172188
	RS17628	RPS16	chr19	39926508	1.06445	0.285127	13.9371	0.00018903	0.0172188
	RS530411	RPS16	chr19	39927539	1.06445	0.285127	13.9371	0.00018903	0.0172188
	RS640000	RPS16	chr19	39926600	1.06445	0.285127	13.9371	0.00018903	0.0172188
	RS3792093	SAG	chr2	234244317	1.02503	0.274613	13.9326	0.000189483	0.0172486
	RS10942685	RGNEF	chr5	72987409	1.39801	0.374598	13.928	0.000189948	0.0172795
	RS7266098	TTPAL	chr20	43122115	1.37022	0.367187	13.9254	0.000190216	0.0172924
	RS10044956	TCERG1	chr5	145834528	1.36023	0.364554	13.922	0.000190553	0.0173077
	RS7186654	HN1L	chr16	1726950	1.41953	0.380459	13.9212	0.000190636	0.0173077
	RS4843599	FBXO31	chr16	87383708	1.17994	0.316269	13.919	0.000190861	0.0173167
	RS33917740	SERPINI1	chr3	167506936	-1.66441	0.446183	13.9153	0.000191233	0.0173327
	RS1347992	SCN3A	chr2	165961864	-1.76835	0.47406	13.9146	0.000191302	0.0173327
	RS4725120	NXPH1	chr7	8739544	1.5282	0.409721	13.9119	0.000191582	0.0173327
	RS10900382	BCL9	chr1	147058796	-1.35813	0.364129	13.9114	0.000191636	0.0173327
	RS2281230	IFT140	chr16	1601766	-1.02656	0.275236	13.9111	0.000191668	0.0173327
	RS6994630	CSMD1	chr8	2859316	2.14051	0.573943	13.909	0.000191874	0.01734
	RS1152431	RPS6KA5	chr14	91373289	-1.09529	0.293737	13.904	0.000192385	0.0173662
	RS3786329	VPS4B	chr18	61081154	1.18242	0.317114	13.903	0.000192488	0.0173662
	RS13142985	CRIPAK	chr4	1386569	-1.54991	0.415681	13.9025	0.000192544	0.0173662
	RS11908878	DSCAM	chr21	41674987	1.7294	0.463913	13.8969	0.000193113	0.0174061
	RS2242589	COL9A1	chr6	71011830	-0.962363	0.258176	13.8946	0.000193357	0.0174167
	RS13162227	ARHGAP26	chr5	142415897	1.13001	0.303321	13.8791	0.000194955	0.0175394
	RS2965797	KATNB1	chr16	57786516	1.8175	0.487863	13.8789	0.000194975	0.0175394
	RS1555553	NFIB	chr9	14241816	-1.26752	0.340339	13.8704	0.000195857	0.0176072
	RS12891473	SRP54	chr14	35452256	1.08771	0.292096	13.8667	0.000196242	0.0176143
	RS2673801	MYPN	chr10	69909512	-0.994506	0.267071	13.8663	0.000196284	0.0176143
	RS2288839	KCNMA1	chr10	78649601	-1.57558	0.423123	13.866	0.00019632	0.0176143
	RS2283822	TPST2	chr22	26924311	-1.15596	0.310457	13.8637	0.000196557	0.0176241
	RS389293	CD1A	chr1	158228391	-1.15459	0.310108	13.862	0.000196735	0.0176285
	RS6801157	ERC2	chr3	56399338	-1.23935	0.33289	13.8607	0.000196876	0.0176297
	RS17068727	CSMD1	chr8	3903904	1.57107	0.422131	13.8515	0.000197841	0.0177046
	RS10797919	RGL1	chr1	183852913	1.28878	0.346364	13.8449	0.000198532	0.0177433
	RS11585126	RGL1	chr1	183850900	1.28878	0.346364	13.8449	0.000198532	0.0177433
	RS2303812	THEG	chr19	372774	1.28807	0.346222	13.841	0.000198949	0.017769
	RS9849318	FHIT	chr3	60871881	-0.969216	0.26054	13.8386	0.000199201	0.01778
	RS12524967	RHAG	chr6	49587226	-1.0273	0.276174	13.8367	0.000199404	0.0177865
	RS16861227	RAPGEF4	chr2	173906464	-1.80733	0.485905	13.8348	0.000199603	0.0177881
	RS1124686	IMMT	chr2	86376473	-1.40736	0.378382	13.8341	0.00019968	0.0177881
	RS6837717	EGF	chr4	110881800	-1.2537	0.337111	13.8306	0.000200054	0.0178099
	RS13267318	GATA4	chr8	11569320	-1.71988	0.462555	13.8251	0.000200638	0.0178502
	RS4079590	ARHGAP20	chr11	110453008	1.015	0.273003	13.8229	0.000200878	0.0178601
	RS1911481	CTNNA3	chr10	68152744	-1.22323	0.329053	13.8194	0.000201253	0.0178712
	RS4709595	PARK2	chr6	162729380	-1.35061	0.363318	13.8193	0.000201263	0.0178712
	RS2652442	KCNJ3	chr2	155648520	-1.51745	0.408264	13.8149	0.000201733	0.0179013
	RS10764442	KIAA1217	chr10	24285289	-1.27099	0.342028	13.8088	0.000202381	0.0179473
	RS341277	EFNA5	chr5	106869641	1.89347	0.509655	13.8028	0.000203036	0.0179937
	RS12939209	MYH13	chr17	10240131	1.26797	0.341377	13.7958	0.000203786	0.0180486
	RS6130062	PTPRT	chr20	40789675	-1.52696	0.411198	13.7897	0.000204457	0.0180964
	RS7590328	WIPF1	chr2	175487266	1.3773	0.370926	13.7874	0.000204706	0.0180967
	RS7219521	TBCD	chr17	80801744	1.39836	0.3766	13.7872	0.000204724	0.0180967
	RS3821550	GBE1	chr3	81723008	1.00639	0.271062	13.7847	0.000205003	0.0180994
	RS11037667	HSD17B12	chr11	43863342	1.47932	0.398443	13.7845	0.000205018	0.0180994
	RS7082499	PAPSS2	chr10	89456923	1.64705	0.443693	13.7799	0.00020552	0.0181321
	RS10439230	ASAP2	chr2	9417333	-2.02845	0.546529	13.7754	0.00020602	0.0181645
	RS17148812	NTNG2	chr9	135109832	-1.27365	0.343232	13.7697	0.000206644	0.0181705
	RS12536620	PIK3CG	chr7	106545227	1.3645	0.367718	13.7694	0.000206674	0.0181705
	RS9471829	TRERF1	chr6	42243756	1.48334	0.39978	13.767	0.000206944	0.0181705
	RS7869201	PDCD1LG2	chr9	5551260	-1.1042	0.297598	13.7667	0.00020697	0.0181705
	RS16834597	RGS13	chr1	192626760	1.39035	0.374722	13.7667	0.000206972	0.0181705
	RS7295931	CRADD	chr12	94218859	1.60686	0.433083	13.7662	0.000207025	0.0181705
	RS10786848	SORCS3	chr10	106935208	1.19522	0.322137	13.7661	0.00020704	0.0181705
	RS10494931	KCNH1	chr1	211187729	1.38956	0.374529	13.7651	0.000207146	0.0181705
	RS12188786	PRLR	chr5	35197381	1.13214	0.305175	13.7626	0.000207429	0.0181766
	RS452943	VAV2	chr9	136832576	0.905666	0.244132	13.7621	0.00020748	0.0181766
	RS12973948	GRIN3B	chr19	1005530	-1.92059	0.517792	13.758	0.000207929	0.0182044
	RS17157128	RELN	chr7	103538332	1.96006	0.528557	13.7517	0.000208633	0.0182544
	RS749425	COL23A1	chr5	177751750	-1.49892	0.404365	13.7408	0.000209846	0.0183488
	RS1370218	WDR7	chr18	54540794	1.14286	0.308328	13.7391	0.00021004	0.0183542
	RS666825	CNTN5	chr11	99574688	-1.1629	0.313764	13.7365	0.000210322	0.0183596
	RS1879123	DPP10	chr2	115649873	-1.24493	0.335903	13.7361	0.000210369	0.0183596
	RS17566780	LTBP1	chr2	33410087	-1.46293	0.394777	13.7323	0.000210797	0.0183695
	RS1065324	LTBP1	chr2	33412076	-1.46293	0.394777	13.7323	0.000210797	0.0183695
	RS7687232	RNF150	chr4	141963285	1.97939	0.53416	13.7315	0.000210884	0.0183695
	RS9534262	BRCA2	chr13	32936645	0.855849	0.230997	13.7272	0.000211376	0.0183957
	RS3020285	MCPH1	chr8	6334100	1.65056	0.445504	13.7265	0.000211452	0.0183957
	RS4149442	SULT4A1	chr22	44236863	-1.41493	0.381923	13.7252	0.000211594	0.0183964
	RS4575303	NUP98	chr11	3706445	1.21626	0.328334	13.7222	0.000211933	0.0184022
	RS4659577	RGS7	chr1	240951490	1.13406	0.30615	13.7216	0.000212001	0.0184022
	RS7761230	FYN	chr6	112126302	1.13242	0.305716	13.7209	0.000212082	0.0184022
	RS12971516	FFAR2	chr19	35939533	-0.857891	0.23161	13.7199	0.000212196	0.0184022
	RS9472446	PHACTR1	chr6	12734890	1.10376	0.298003	13.7185	0.000212355	0.0184043
	RS4762966	PDE3A	chr12	20645547	-1.17888	0.318311	13.7162	0.000212614	0.0184151
	RS161974	BICD1	chr12	32370965	1.41358	0.381703	13.7147	0.000212783	0.0184181
	RS17376767	FHIT	chr3	60080886	-1.41488	0.382163	13.7069	0.000213665	0.0184829
	RS1997699	PLCB4	chr20	9270985	-1.6885	0.456152	13.7019	0.000214239	0.0185209
	RS6506090	MYL12A	chr18	3254794	-1.54445	0.417291	13.6983	0.000214645	0.0185443
	RS9744294	SLCO3A1	chr15	92713709	-0.951239	0.257033	13.6962	0.000214885	0.0185443
	RS11600301	DLG2	chr11	84642162	-1.25859	0.340086	13.696	0.000214914	0.0185443
	RS2225483	MPDZ	chr9	13164433	-1.50503	0.406737	13.6919	0.000215381	0.0185729
	RS11990676	PREX2	chr8	69040369	-1.59657	0.431538	13.688	0.000215827	0.0185997
	RS6981656	DLC1	chr8	13002823	1.19492	0.323017	13.6844	0.00021624	0.0186236
	RS3742106	ABCC4	chr13	95673790	1.37492	0.371748	13.6791	0.000216849	0.0186644
	RS2926244	NUDCD1	chr8	110345260	-1.40715	0.380532	13.674	0.000217447	0.0186962
	RS1416527	ESRRG	chr1	217236800	0.978233	0.264552	13.673	0.000217561	0.0186962
	RS3818663	KIAA0564	chr13	42293965	1.48444	0.401457	13.6724	0.000217627	0.0186962
	RS1439112	MGAT5	chr2	135062597	1.44372	0.390479	13.6702	0.00021789	0.0187071
	RS1013467	MYRIP	chr3	39884819	-1.03434	0.279784	13.6673	0.000218219	0.0187113
	RS10146437	KCNH5	chr14	63392766	1.75979	0.476035	13.666	0.00021837	0.0187113
	RS802432	GRM3	chr7	86284432	1.31725	0.356348	13.6643	0.000218567	0.0187113
	RS6962291	TBXAS1	chr7	139671116	0.809097	0.218884	13.6639	0.000218622	0.0187113
	RS7609846	CNTN4	chr3	2624672	-1.49581	0.404693	13.6615	0.000218891	0.0187113
	RS1663501	ADAMTS1	chr21	28219306	-1.34966	0.365152	13.6615	0.000218895	0.0187113
	RS1044410	USP22	chr17	20904668	-1.35832	0.367514	13.6602	0.000219043	0.0187113
	RS1044414	USP22	chr17	20904450	-1.35832	0.367514	13.6602	0.000219043	0.0187113
	RS9347621	PARK2	chr6	162750425	-1.51141	0.40895	13.6592	0.000219164	0.0187113
	RS2911418	HSD17B2	chr16	82123294	1.37549	0.372527	13.6332	0.000222222	0.0189606
	RS2910260	GRIA1	chr5	153020029	-1.8367	0.497501	13.6298	0.000222624	0.0189827
	RS6994178	PRDM14	chr8	70979432	1.10525	0.299386	13.6287	0.000222758	0.0189827
	RS1884310	TNFRSF21	chr6	47214716	1.38403	0.374938	13.6261	0.000223059	0.0189966
	RS12588074	VSX2	chr14	74728200	1.3762	0.372837	13.6246	0.000223235	0.0189999
	RS4951436	DTL	chr1	212236156	1.81572	0.491959	13.622	0.000223548	0.0190147
	RS221423	NRXN3	chr14	80056003	-1.42495	0.3861	13.6207	0.000223711	0.0190168
	RS221924	PCNX	chr14	71580777	-1.10937	0.300609	13.619	0.000223906	0.0190216
	RS654718	MRE11A	chr11	94190114	1.58799	0.430381	13.6142	0.000224483	0.0190545
	RS679455	CTTN	chr11	70257668	-1.21938	0.330487	13.6135	0.00022457	0.0190545
	RS12512637	OCIAD1	chr4	48860816	-1.55676	0.422212	13.5951	0.000226782	0.0192212
	RS303435	MAP3K8	chr10	30731490	-0.89316	0.24224	13.5946	0.000226839	0.0192212
	RS2293446	MLL2	chr12	49412708	0.953066	0.258517	13.5915	0.000227215	0.0192212
	RS2293446	PRKAG1	chr12	49412708	0.953066	0.258517	13.5915	0.000227215	0.0192212
	RS11712543	MAGI1	chr3	65399948	-1.11438	0.302276	13.5913	0.000227234	0.0192212
	RS759602	ST6GAL1	chr3	186708803	1.31809	0.357618	13.5848	0.000228019	0.0192757
	RS12014045	KDM6A	chrX	44782356	-1.04235	0.282848	13.5807	0.000228521	0.0192875
	RS1547953	A2BP1	chr16	6419821	1.00617	0.273029	13.5807	0.000228521	0.0192875
	RS167510	CHST11	chr12	104975208	-1.10843	0.300785	13.5802	0.000228579	0.0192875
	RS2535370	SEMA3E	chr7	83147704	-1.00924	0.273903	13.5768	0.000229	0.0193112
	RS12704795	PON2	chr7	95054006	-1.78904	0.485695	13.5679	0.000230088	0.0193652
	RS11981433	PON2	chr7	95054339	-1.78904	0.485695	13.5679	0.000230088	0.0193652
	RS800899	TRPS1	chr8	116425859	-1.22174	0.331683	13.5678	0.000230094	0.0193652
	RS4131220	TLE4	chr9	82248069	1.89021	0.513179	13.5669	0.000230205	0.0193652
	RS11577669	TBCE	chr1	235571401	1.36142	0.369677	13.5625	0.000230746	0.0193717
	RS12745648	TBCE	chr1	235539019	1.36142	0.369677	13.5625	0.000230746	0.0193717
	RS10925630	TBCE	chr1	235571661	1.36142	0.369677	13.5625	0.000230746	0.0193717
	RS4723046	ADCYAP1R1	chr7	31139199	1.22029	0.33139	13.5596	0.000231107	0.0193717
	RS1873737	THNSL1	chr10	25304932	1.12941	0.306725	13.5583	0.000231266	0.0193717
	RS1054067	SEC61A2	chr10	12211760	1.31621	0.357531	13.5526	0.000231972	0.0193717
	RS9633765	SEC61A2	chr10	12211589	1.31621	0.357531	13.5526	0.000231972	0.0193717
	RS1053403	SEC61A2	chr10	12208306	1.31621	0.357531	13.5526	0.000231972	0.0193717
	RS2280619	SEC61A2	chr10	12209398	1.31621	0.357531	13.5526	0.000231972	0.0193717
	RS9633765	NUDT5	chr10	12211589	1.31621	0.357531	13.5526	0.000231972	0.0193717
	RS2280619	NUDT5	chr10	12209398	1.31621	0.357531	13.5526	0.000231972	0.0193717
	RS1054067	NUDT5	chr10	12211760	1.31621	0.357531	13.5526	0.000231972	0.0193717
	RS6565479	RPTOR	chr17	78712422	1.46715	0.398654	13.5444	0.000232988	0.0194447
	RS641782	NELL2	chr12	45115633	-0.953949	0.259277	13.537	0.000233903	0.0195092
	RS2121344	MBD5	chr2	149243259	1.21797	0.33109	13.5326	0.000234454	0.0195433
	RS12014135	DMD	chrX	31911407	-0.976158	0.265381	13.5301	0.000234765	0.0195574
	RS616511	LRRC7	chr1	70541126	-0.960983	0.261284	13.5271	0.000235141	0.0195768
	RS11666752	NPAS1	chr19	47527025	1.16467	0.316711	13.5231	0.000235645	0.0195935
	RS6055810	PLCB1	chr20	8409340	-1.19651	0.325376	13.5226	0.000235709	0.0195935
	RS2429909	SGSM2	chr17	2270283	1.1501	0.312762	13.5221	0.000235769	0.0195935
	RS2586240	ABR	chr17	981611	1.10905	0.301618	13.5204	0.000235984	0.0195995
	RS13188259	FYB	chr5	39220054	1.65284	0.449604	13.5146	0.000236712	0.0196226
	RS2296952	RAPGEF1	chr9	134467313	1.26501	0.344109	13.5144	0.000236735	0.0196226
	RS11753329	USP49	chr6	41788379	-1.36532	0.371405	13.5136	0.00023684	0.0196226
	RS2012869	ZMIZ1	chr10	80853406	-0.995973	0.270937	13.5132	0.000236886	0.0196226
	RS17204959	RORA	chr15	61481101	-1.5754	0.428572	13.5125	0.000236976	0.0196226
	RS12677755	DERL1	chr8	124038044	1.00485	0.273388	13.5096	0.000237343	0.0196411
	RS1795263	LSAMP	chr3	116166377	-1.29404	0.35211	13.5064	0.000237755	0.0196634
	RS11188311	SORBS1	chr10	97154697	1.13336	0.308418	13.5037	0.000238095	0.0196648
	RS713233	TTC12	chr11	113234465	1.15622	0.314642	13.5035	0.000238124	0.0196648
	RS12360087	ADK	chr10	76373903	1.58142	0.430372	13.5023	0.000238268	0.0196648
	RS1444646	PDE3A	chr12	20568948	0.813651	0.221443	13.5006	0.000238487	0.0196648
	RS1444644	PDE3A	chr12	20565959	0.813651	0.221443	13.5006	0.000238487	0.0196648
	RS10206434	EPAS1	chr2	46593535	1.31017	0.356669	13.4936	0.000239384	0.0197181
	RS6555228	AHRR	chr5	389660	-1.34553	0.366315	13.4922	0.000239563	0.0197181
	RS872848	AHRR	chr5	402320	-1.34553	0.366315	13.4922	0.000239563	0.0197181
	RS11783651	LRP12	chr8	105545807	1.43219	0.389947	13.4893	0.000239929	0.0197349
	RS2540923	STRN	chr2	37094944	0.87269	0.237619	13.4883	0.000240055	0.0197349
	RS10910829	PIAS3	chr1	145586779	-2.10749	0.573913	13.4846	0.000240525	0.0197542
	RS9789163	CDH7	chr18	63501907	1.28284	0.349349	13.4842	0.000240577	0.0197542
	RS11717816	PTPRG	chr3	62007035	1.20835	0.329132	13.4786	0.0002413	0.0197701
	RS4465744	NBAS	chr2	15410129	-1.07481	0.292759	13.4786	0.000241304	0.0197701
	RS6439279	NEK11	chr3	131009132	-1.30283	0.354902	13.4759	0.000241643	0.0197701
	RS1549600	NEK11	chr3	130972086	-1.30283	0.354902	13.4759	0.000241643	0.0197701
	RS1411956	PCSK5	chr9	78777936	-1.20781	0.329026	13.4753	0.00024173	0.0197701
	RS1493395	GRIA1	chr5	152911856	1.45118	0.395326	13.475	0.000241761	0.0197701
	RS6061834	CDH4	chr20	60379717	1.09885	0.299352	13.4746	0.000241813	0.0197701
	RS17174274	NSDHL	chrX	152012985	1.41374	0.385146	13.4738	0.000241922	0.0197701
	RS10246786	DBF4	chr7	87511395	1.42454	0.38813	13.4709	0.000242287	0.0197881
	RS2836026	KCNJ6	chr21	39236032	1.06147	0.28922	13.4698	0.00024243	0.0197881
	RS7924734	ARNTL	chr11	13350746	-2.03231	0.553782	13.468	0.000242662	0.0197953
	RS10994182	ANK3	chr10	61838119	1.29536	0.353108	13.4576	0.000244016	0.019894
	RS17108914	PNN	chr14	39643548	-1.78917	0.487765	13.4549	0.000244362	0.0199103
	RS1903620	CDH13	chr16	82862939	1.32851	0.362203	13.4533	0.00024458	0.0199114
	RS4923601	SLC6A5	chr11	20655238	-1.18685	0.323589	13.4526	0.000244664	0.0199114
	RS679633	GABRB2	chr5	160730391	1.18478	0.323053	13.4501	0.000244993	0.0199263
	RS2160102	FAM176A	chr2	75737550	1.10273	0.300713	13.4472	0.000245374	0.0199447
	RS2313090	ZNF143	chr11	9502591	-1.05963	0.288971	13.4462	0.000245509	0.0199447
	RS7364180	CCDC134	chr22	42218855	1.27721	0.348404	13.4387	0.000246484	0.0200121
	RS1052212	PI4K2A	chr10	99433607	1.06582	0.290889	13.4249	0.000248304	0.0201257
	RS1984685	DMGDH	chr5	78356435	1.80908	0.493746	13.4248	0.000248323	0.0201257
	RS7705204	DMGDH	chr5	78353946	1.80908	0.493746	13.4248	0.000248323	0.0201257
	RS10982592	2001-12-01	chr9	117932691	-1.76054	0.480703	13.4134	0.000249829	0.0202293
	RS2359467	GALNT8	chr12	4867140	1.35558	0.370137	13.4129	0.000249895	0.0202293
	RS8070753	STX8	chr17	9264727	-1.53156	0.418324	13.4042	0.000251056	0.0203058
	RS10437378	PRKG1	chr10	53454070	1.69478	0.46292	13.4033	0.000251177	0.0203058
	RS2072234	USH1C	chr11	17522809	-1.33279	0.364058	13.4023	0.000251313	0.0203058
	RS11781564	BOP1	chr8	145495577	-1.23842	0.338308	13.4002	0.000251601	0.0203058
	RS17058110	ATP10B	chr5	160106481	1.28439	0.35088	13.3991	0.000251743	0.0203058
	RS358689	ZNF644	chr1	91444532	1.46757	0.400934	13.3984	0.000251845	0.0203058
	RS1756867	AK3	chr9	4740647	-1.12828	0.308244	13.3981	0.000251874	0.0203058
	RS10408676	NOTCH3	chr19	15290006	1.80795	0.49398	13.3953	0.000252252	0.0203243
	RS1042713	ADRB2	chr5	148206439	-1.358	0.371108	13.3906	0.000252885	0.0203549
	RS10195629	MAP4K3	chr2	39476065	1.00927	0.275811	13.3903	0.000252928	0.0203549
	RS583035	LRRC7	chr1	70565510	0.900816	0.246199	13.3875	0.000253306	0.0203734
	RS2399786	NUDT5	chr10	12215179	1.2736	0.34814	13.3832	0.00025389	0.0203931
	RS369086	TXNDC5	chr6	7898874	-1.23033	0.336315	13.383	0.000253921	0.0203931
	RS2274490	SORBS1	chr10	97141522	1.07511	0.293891	13.3824	0.000253995	0.0203931
	RS7619590	CACNA2D3	chr3	54316175	0.946113	0.25864	13.3812	0.000254157	0.0203941
	RS4750544	FAM107B	chr10	14701668	1.52033	0.415723	13.3742	0.000255114	0.020459
	RS10776908	COL5A1	chr9	137703922	-1.28693	0.351927	13.3722	0.000255387	0.0204687
	RS7285082	MYO18B	chr22	26387298	1.1326	0.309738	13.3711	0.000255533	0.0204687
	RS1810321	CNTN4	chr3	2732235	1.91044	0.522571	13.3652	0.000256339	0.0205213
	RS10088	MRPL49	chr11	64895201	-1.3431	0.367425	13.3622	0.000256741	0.020526
	RS6574292	ESRRB	chr14	76866717	1.23223	0.337094	13.3622	0.000256742	0.020526
	RS2082881	CENPO	chr2	25038267	1.10343	0.301868	13.3615	0.000256846	0.020526
	RS1917154	GRID1	chr10	87536808	1.26751	0.346773	13.3602	0.000257016	0.0205277
	RS6023437	DOK5	chr20	53254814	1.16951	0.319977	13.3589	0.000257195	0.02053
	RS877985	DLG2	chr11	83579906	1.11324	0.304651	13.3527	0.000258049	0.0205862
	RS7755435	IGF2R	chr6	160420505	1.1599	0.317622	13.3359	0.000260372	0.0207595
	RS2314338	RAPGEFL1	chr17	38344484	0.89965	0.246407	13.3303	0.00026115	0.0208001
	RS7790889	PTPRN2	chr7	158102523	0.951344	0.260573	13.3295	0.000261257	0.0208001
	RS345363	ARHGAP24	chr4	86750698	1.98084	0.542608	13.3268	0.00026164	0.0208001
	RS10794583	ACADSB	chr10	124774438	-1.5368	0.420992	13.3256	0.000261805	0.0208001
	RS3806187	DUSP23	chr1	159750628	-1.72517	0.472596	13.3255	0.000261819	0.0208001
	RS1885133	PSMA3	chr14	58737401	-1.05296	0.288459	13.3247	0.00026194	0.0208001
	RS8009579	PSMA3	chr14	58713558	-1.05296	0.288459	13.3247	0.00026194	0.0208001
	RS4647014	JUN	chr1	59248220	-0.858463	0.23522	13.3197	0.000262631	0.0208429
	RS2850174	COL6A1	chr21	47413928	-1.25796	0.344702	13.3182	0.000262838	0.0208473
	RS11979133	MAGI2	chr7	78215345	1.56698	0.429406	13.3165	0.000263081	0.0208545
	RS2402539	KCND2	chr7	120268302	1.09036	0.298867	13.3102	0.000263964	0.0209125
	RS4129599	NTN4	chr12	96106942	0.954953	0.261768	13.3086	0.000264196	0.0209188
	RS7228827	ATP9B	chr18	76900410	-1.07398	0.294466	13.3021	0.000265108	0.0209775
	RS16874937	PTN	chr7	136984715	-1.63285	0.447714	13.3012	0.000265243	0.0209775
	RS12340876	PTPRD	chr9	8476993	1.1774	0.322913	13.2947	0.000266152	0.0210373
	RS1056685	ESPL1	chr12	53686702	1.38324	0.379468	13.2876	0.000267172	0.0210867
	RS1078336	DOCK1	chr10	129222060	-1.12928	0.309801	13.2872	0.000267225	0.0210867
	RS1810711	HSD17B3	chr9	99008557	0.98173	0.269332	13.2864	0.000267338	0.0210867
	RS2073898	LSR	chr19	35749562	1.56213	0.428567	13.286	0.00026739	0.0210867
	RS3744168	CANT1	chr17	76987762	-0.980576	0.269067	13.2814	0.000268059	0.0211274
	RS16928461	PRKG1	chr10	54013274	-1.18427	0.325093	13.2703	0.000269639	0.0212397
	RS10974179	GLIS3	chr9	3927403	1.70125	0.467115	13.2644	0.000270488	0.0212943
	RS17319624	CSMD1	chr8	3105799	1.20615	0.331277	13.2562	0.000271685	0.0213684
	RS11130215	BHLHE40	chr3	5026007	1.39463	0.383052	13.2558	0.00027174	0.0213684
	RS356168	SNCA	chr4	90674430	1.03221	0.283561	13.2509	0.000272454	0.0214123
	RS2245197	PRDM2	chr1	14139195	1.30598	0.35879	13.2493	0.000272682	0.021418
	RS8076290	NXN	chr17	828022	1.1456	0.314747	13.2477	0.000272916	0.0214242
	RS2027394	GLIS3	chr9	4069656	-0.988985	0.271753	13.2444	0.000273402	0.02145
	RS11944875	CPE	chr4	166299759	1.33306	0.36635	13.2405	0.000273959	0.0214815
	RS11196072	VTI1A	chr10	114476465	-0.98081	0.269565	13.2386	0.000274237	0.021491
	RS444279	MICAL3	chr22	18451592	1.03515	0.284525	13.2363	0.000274579	0.0215056
	RS11637031	USP8	chr15	50789124	1.6501	0.45365	13.2306	0.00027542	0.0215469
	RS10519278	USP8	chr15	50789162	1.6501	0.45365	13.2306	0.00027542	0.0215469
	RS16928871	PRKG1	chr10	54042781	-1.25035	0.343933	13.2165	0.000277498	0.0216971
	RS7768291	TTRAP	chr6	24656570	1.88017	0.517223	13.2141	0.000277854	0.0217002
	RS2143340	TTRAP	chr6	24659070	1.88017	0.517223	13.2141	0.000277854	0.0217002
	RS13816	DUS2L	chr16	68055494	-1.06268	0.292399	13.2085	0.000278677	0.021733
	RS2739166	TG	chr8	134091283	1.39503	0.383851	13.2081	0.000278747	0.021733
	RS2739166	SLA	chr8	134091283	1.39503	0.383851	13.2081	0.000278747	0.021733
	RS12905397	MAP2K5	chr15	68034149	-1.92553	0.529885	13.205	0.000279198	0.0217558
	RS344008	TIPARP	chr3	156406398	-1.37912	0.37955	13.2028	0.000279539	0.0217699
	RS10460527	PRKD3	chr2	37505104	1.66192	0.457399	13.2017	0.000279696	0.0217699
	RS17091138	PPHLN1	chr12	42775393	0.967243	0.266251	13.1974	0.000280333	0.0218071
	RS327028	NELL1	chr11	20792418	-1.3822	0.380512	13.1948	0.000280726	0.0218243
	RS17168050	DGKB	chr7	14331421	1.28292	0.353205	13.1931	0.000280978	0.0218243
	RS314137	KCNIP1	chr5	169827755	-1.32021	0.363476	13.1928	0.000281031	0.0218243
	RS1675108	INCENP	chr11	61918632	-1.38989	0.382688	13.1909	0.000281312	0.0218338
	RS2913824	COL23A1	chr5	177718888	-1.21381	0.334226	13.1892	0.000281563	0.021841
	RS1042589	TPO	chr2	1546326	-1.73508	0.47781	13.1865	0.00028198	0.021861
	RS334940	NRG4	chr15	76295730	1.42372	0.392091	13.1849	0.000282214	0.0218668
	RS4850437	MARS2	chr2	198569050	1.45397	0.400478	13.1812	0.000282777	0.0218981
	RS7894008	CAMK1D	chr10	12511932	-1.24445	0.342845	13.1753	0.000283657	0.0219539
	RS8021394	NRXN3	chr14	80266522	-1.10232	0.303718	13.1727	0.000284055	0.0219723
	RS4754647	CNTN5	chr11	99714231	-1.27818	0.352262	13.166	0.000285072	0.0220362
	RS10072668	AHRR	chr5	422751	-1.29969	0.358202	13.1652	0.000285202	0.0220362
	RS11662104	SERPINB5	chr18	61172410	0.916185	0.25255	13.1605	0.00028592	0.0220793
	RS16900918	SYTL3	chr6	159085980	1.51117	0.41663	13.1561	0.000286583	0.0221058
	RS7785899	SDK1	chr7	4026943	1.31003	0.361176	13.1561	0.000286585	0.0221058
	RS13004592	FN1	chr2	216276990	-1.8721	0.516195	13.1532	0.000287034	0.0221107
	RS12290915	CNTN5	chr11	99802261	1.08915	0.300341	13.1507	0.000287412	0.0221107
	RS12276726	CNTN5	chr11	99789453	1.08915	0.300341	13.1507	0.000287412	0.0221107
	RS2631731	ACOX3	chr4	8429816	1.90279	0.524728	13.1497	0.000287571	0.0221107
	RS13129450	TNIP3	chr4	122091232	0.925375	0.255193	13.1492	0.000287647	0.0221107
	RS10051099	SIL1	chr5	138498806	1.80478	0.49772	13.1486	0.000287729	0.0221107
	RS1197852	NBEA	chr13	35950998	0.91969	0.253633	13.1483	0.000287775	0.0221107
	RS2302320	MINK1	chr17	4796655	0.981695	0.270776	13.1442	0.000288411	0.0221472
	RS904661	PEBP1	chr12	118581859	1.15682	0.319124	13.1405	0.000288987	0.022179
	RS12339543	GNA14	chr9	80230605	1.23883	0.341876	13.1307	0.000290502	0.0222672
	RS4665273	ADCY3	chr2	25046354	1.16914	0.322653	13.1299	0.000290625	0.0222672
	RS1003064	CENPO	chr2	25037041	1.16914	0.322653	13.1299	0.000290625	0.0222672
	RS10225965	CDK6	chr7	92273577	1.14262	0.315347	13.1289	0.000290783	0.0222672
	RS7448707	RUFY1	chr5	179036356	1.21172	0.334468	13.1249	0.000291401	0.0222718
	RS11794729	CTNNAL1	chr9	111770034	1.46046	0.40313	13.1247	0.000291435	0.0222718
	RS7894466	ADK	chr10	76401364	1.54818	0.427344	13.1246	0.000291443	0.0222718
	RS8030627	SLCO3A1	chr15	92585477	-1.13461	0.313191	13.1243	0.000291492	0.0222718
	RS8014087	LTBP2	chr14	75049456	1.06281	0.293395	13.1223	0.0002918	0.022283
	RS1286127	RPS6KA5	chr14	91390340	-1.0288	0.284061	13.117	0.000292627	0.0223221
	RS9604013	MCF2L	chr13	113693518	1.65805	0.457836	13.1152	0.000292912	0.0223221
	RS8032914	SLCO3A1	chr15	92528363	1.27994	0.353454	13.1134	0.000293193	0.0223221
	RS1022357	SLCO3A1	chr15	92524555	1.27994	0.353454	13.1134	0.000293193	0.0223221
	RS2276719	MECOM	chr3	168833462	1.74891	0.482995	13.1114	0.0002935	0.0223221
	RS2047082	DSC3	chr18	28570547	-1.84706	0.510103	13.1113	0.000293516	0.0223221
	RS3855975	SSBP3	chr1	54831800	-1.96611	0.542993	13.1107	0.000293612	0.0223221
	RS2073109	SSBP3	chr1	54827553	-1.96611	0.542993	13.1107	0.000293612	0.0223221
	RS264590	TANC1	chr2	159975152	-1.57927	0.436234	13.1061	0.000294343	0.0223653
	RS930917	MYRIP	chr3	39889595	1.07692	0.29753	13.1011	0.000295124	0.0224123
	RS2514037	ACY3	chr11	67416189	-1.93885	0.535748	13.0969	0.000295784	0.02245
	RS11072	RNASEL	chr1	182543330	-1.31845	0.364357	13.094	0.000296243	0.0224724
	RS3819089	MMP13	chr11	102822732	1.78762	0.4941	13.0895	0.000296961	0.0225084
	RS1468615	ABCB4	chr7	87074963	-1.16015	0.320673	13.0889	0.000297052	0.0225084
	RS11077793	LLGL2	chr17	73548862	1.47478	0.407656	13.0879	0.000297209	0.0225084
	RS1535298	FARS2	chr6	5282949	1.22293	0.338113	13.0822	0.000298115	0.0225525
	RS8087266	GNAL	chr18	11688978	-1.04569	0.28912	13.0813	0.000298262	0.0225525
	RS959461	KCNIP1	chr5	169879779	1.22714	0.339292	13.0811	0.000298294	0.0225525
	RS10973013	MELK	chr9	36655647	1.24571	0.344439	13.0801	0.000298447	0.0225525
	RS12492126	EPHB1	chr3	134871574	-1.60503	0.443877	13.075	0.000299256	0.0226012
	RS2716609	LPIN1	chr2	11959904	-1.22953	0.340106	13.0693	0.000300172	0.0226371
	RS11220473	ST3GAL4	chr11	126271637	1.17493	0.325012	13.0685	0.000300296	0.0226371
	RS7662309	UGT2A1	chr4	70501979	1.66617	0.460929	13.0668	0.000300577	0.0226371
	RS6831971	PPP2R2C	chr4	6367466	-1.6785	0.464342	13.0668	0.000300584	0.0226371
	RS16958305	CDH13	chr16	82724239	-2.07623	0.574399	13.0655	0.00030079	0.0226371
	RS7206133	CDH13	chr16	83762105	-1.24754	0.34514	13.0652	0.000300836	0.0226371
	RS6715980	RTN4	chr2	55231840	1.1868	0.328357	13.0636	0.000301086	0.0226371
	RS2705347	SLC12A6	chr15	34548906	-0.994865	0.275257	13.0632	0.000301148	0.0226371
	RS11205882	OSBPL9	chr1	52202928	0.846079	0.234099	13.0624	0.000301288	0.0226371
	RS6065	GP1BA	chr17	4836380	-1.32403	0.366349	13.0618	0.000301378	0.0226371
	RS9427715	ELF3	chr1	201977826	-1.01843	0.281866	13.0549	0.000302485	0.0227079
	RS1059429	IRF2BP2	chr1	234743527	0.90495	0.250507	13.05	0.000303292	0.0227436
	RS14739	IRF2BP2	chr1	234743491	0.90495	0.250507	13.05	0.000303292	0.0227436
	RS2799362	RCAN2	chr6	46231369	-1.48177	0.410219	13.0475	0.000303681	0.022748
	RS6458499	RCAN2	chr6	46205341	-1.48177	0.410219	13.0475	0.000303681	0.022748
	RS4912936	NRG2	chr5	139293165	1.95534	0.541439	13.0421	0.00030457	0.0228021
	RS584383	DAB1	chr1	57705205	-2.03781	0.564338	13.0392	0.000305038	0.0228233
	RS9845965	CDGAP	chr3	119049070	-1.13591	0.314581	13.0383	0.000305185	0.0228233
	RS1548841	A2BP1	chr16	6363706	1.24961	0.346121	13.0346	0.000305796	0.0228535
	RS10189240	ARHGAP15	chr2	144484492	-2.13029	0.59007	13.0338	0.000305921	0.0228535
	RS10177045	BMPR2	chr2	203293995	1.911	0.529451	13.0277	0.000306912	0.0229079
	RS7185667	A2BP1	chr16	7009581	1.76882	0.490069	13.0273	0.000306983	0.0229079
	RS17115750	DAB1	chr1	57869429	-1.3641	0.377998	13.0232	0.00030766	0.022946
	RS7152059	ARHGAP5	chr14	32547723	1.56604	0.43411	13.0139	0.000309185	0.0230472
	RS6854888	KCNIP4	chr4	21057558	-1.20434	0.333969	13.0042	0.000310801	0.0231414
	RS3007030	RPL36AL	chr14	50086562	-1.15147	0.31932	13.0032	0.000310955	0.0231414
	RS3007030	MGAT2	chr14	50086562	-1.15147	0.31932	13.0032	0.000310955	0.0231414
	RS2882672	GALNT10	chr5	153787188	-1.26594	0.351099	13.0006	0.000311387	0.0231611
	RS10275374	PTPRN2	chr7	158147705	1.36853	0.379693	12.9911	0.000312975	0.0232551
	RS10497092	CACNB4	chr2	152870957	-1.23839	0.343587	12.991	0.000312989	0.0232551
	RS3739075	OTOF	chr2	26710420	-1.02503	0.28442	12.9882	0.000313455	0.0232712
	RS852394	RNF216	chr7	5721447	1.65128	0.458205	12.9874	0.000313587	0.0232712
	RS7203610	JPH3	chr16	87688567	-1.18729	0.329464	12.9867	0.000313714	0.0232712
	RS1790974	DOK6	chr18	67511644	-1.13003	0.313611	12.9837	0.000314217	0.0232959
	RS438254	WWOX	chr16	79244296	-1.78863	0.49656	12.9746	0.000315737	0.0233799
	RS294845	PTPRD	chr9	10139579	1.1152	0.309614	12.9737	0.000315896	0.0233799
	RS744910	SMAD3	chr15	67446784	-1.11627	0.30993	12.9722	0.000316154	0.0233799
	RS7973623	KRAS	chr12	25361073	-1.36888	0.380067	12.9721	0.00031616	0.0233799
	RS1979038	MBD5	chr2	149210897	1.13519	0.315192	12.9715	0.000316265	0.0233799
	RS7258479	ARHGEF18	chr19	7536768	1.29809	0.36043	12.9709	0.00031637	0.0233799
	RS10857520	CHAT	chr10	50842023	-0.956221	0.265562	12.9653	0.000317311	0.0234344
	RS7246135	MYH14	chr19	50807130	1.11034	0.308385	12.9635	0.000317619	0.0234344
	RS2161378	MYH14	chr19	50806322	1.11034	0.308385	12.9635	0.000317619	0.0234344
	RS13273515	CSMD1	chr8	3428651	-1.52683	0.42409	12.9619	0.000317901	0.0234405
	RS1912276	GRID1	chr10	87379080	1.47786	0.410509	12.9605	0.000318125	0.0234405
	RS7255434	EHD2	chr19	48244193	-1.18164	0.328246	12.959	0.000318383	0.0234405
	RS3745758	EHD2	chr19	48244568	-1.18164	0.328246	12.959	0.000318383	0.0234405
	RS1762067	GRIK3	chr1	37411892	1.1201	0.311196	12.9553	0.00031902	0.0234636
	RS17597288	TCF4	chr18	53177207	1.16058	0.322471	12.9529	0.000319419	0.0234636
	RS8122334	PTPRT	chr20	40941197	-1.27219	0.353485	12.9527	0.000319459	0.0234636
	RS10890160	HIVEP3	chr1	42120010	0.94475	0.262509	12.9523	0.00031953	0.0234636
	RS3750493	SPIN1	chr9	91002286	-1.33484	0.370901	12.9522	0.00031955	0.0234636
	RS997200	PTHLH	chr12	28119560	1.10817	0.307948	12.9495	0.000319999	0.0234839
	RS4124592	FREM1	chr9	14746260	-0.914881	0.254252	12.948	0.000320268	0.0234912
	RS9808685	IFNGR2	chr21	34785671	-1.40399	0.390198	12.9466	0.000320503	0.0234958
	RS881382	IGFBP7	chr4	57917345	1.11878	0.310973	12.9433	0.000321062	0.0235243
	RS2963820	PDE4D	chr5	59109013	1.84365	0.51263	12.9344	0.000322596	0.0236241
	RS187133	ARHGAP15	chr2	143920385	-1.307	0.363472	12.9302	0.000323315	0.0236641
	RS13250827	KCNB2	chr8	73809699	0.977626	0.271921	12.9259	0.000324073	0.0236954
	RS9293673	SV2C	chr5	75443463	1.57035	0.436798	12.9251	0.000324208	0.0236954
	RS1875978	KCNIP1	chr5	170043172	1.49457	0.415723	12.9248	0.000324259	0.0236954
	RS507211	ME3	chr11	86376738	-1.32673	0.369152	12.9168	0.000325654	0.0237847
	RS11681700	HPCAL1	chr2	10537346	1.30884	0.364198	12.9151	0.00032595	0.0237936
	RS5972694	DMD	chrX	32865790	2.08274	0.579692	12.9085	0.00032709	0.0238247
	RS13068081	ERC2	chr3	56292828	1.1729	0.326455	12.9085	0.0003271	0.0238247
	RS10401595	PLEKHG2	chr19	39906984	1.88363	0.524336	12.9054	0.000327629	0.0238247
	RS2277742	PLEKHG2	chr19	39906224	1.88363	0.524336	12.9054	0.000327629	0.0238247
	RS3822843	IGF2R	chr6	160425246	1.19633	0.333016	12.9054	0.000327641	0.0238247
	RS6455679	IGF2R	chr6	160428857	1.19633	0.333016	12.9054	0.000327641	0.0238247
	RS7828503	CHRNA2	chr8	27329480	1.43637	0.399867	12.9033	0.000328012	0.0238247
	RS679601	PKNOX2	chr11	125077914	-1.7023	0.473969	12.8995	0.000328677	0.0238247
	RS681017	PKNOX2	chr11	125078264	-1.7023	0.473969	12.8995	0.000328677	0.0238247
	RS622509	PKNOX2	chr11	125076649	-1.7023	0.473969	12.8995	0.000328677	0.0238247
	RS627711	PKNOX2	chr11	125076814	-1.7023	0.473969	12.8995	0.000328677	0.0238247
	RS687237	PKNOX2	chr11	125079332	-1.7023	0.473969	12.8995	0.000328677	0.0238247
	RS630018	PKNOX2	chr11	125077367	-1.7023	0.473969	12.8995	0.000328677	0.0238247
	RS17169957	TPK1	chr7	144241057	1.04809	0.291826	12.8987	0.000328802	0.0238247
	RS563778	CNTN5	chr11	100227346	-1.0281	0.286295	12.8956	0.000329355	0.0238522
	RS10110932	MTUS1	chr8	17616120	1.44038	0.401282	12.8841	0.000331386	0.0239805
	RS8019890	FLJ10357	chr14	21538066	0.988425	0.275383	12.8829	0.000331602	0.0239805
	RS6479374	ROR2	chr9	94594730	-1.29791	0.361616	12.8824	0.000331695	0.0239805
	RS1045176	DOCK2	chr5	169510019	-1.00287	0.279422	12.8816	0.000331825	0.0239805
	RS6819820	CLNK	chr4	10498829	1.11988	0.312094	12.8758	0.000332866	0.0240431
	RS11073664	SEC11A	chr15	85260310	-1.75857	0.490114	12.8744	0.000333113	0.0240484
	RS13060995	SRGAP3	chr3	9224102	-1.47598	0.41143	12.8698	0.000333934	0.0240949
	RS4461920	CSMD1	chr8	3285569	1.69902	0.473682	12.8654	0.000334718	0.0241388
	RS12700958	CHN2	chr7	29413387	-1.46637	0.408875	12.862	0.000335326	0.0241513
	RS483684	SOX5	chr12	24504284	-2.25897	0.629916	12.8605	0.000335593	0.0241513
	RS534738	SOX5	chr12	24509554	-2.25897	0.629916	12.8605	0.000335593	0.0241513
	RS542388	SOX5	chr12	24502515	-2.25897	0.629916	12.8605	0.000335593	0.0241513
	RS7696304	PKD2	chr4	88959997	-1.32307	0.369069	12.8515	0.000337208	0.0242548
	RS11244970	ADAM12	chr10	128068676	1.14754	0.320117	12.8504	0.000337404	0.0242562
	RS1345429	SLC6A2	chr16	55722849	1.25251	0.349452	12.8466	0.000338096	0.0242823
	RS2090394	DGKG	chr3	185894918	1.07657	0.300367	12.8465	0.00033812	0.0242823
	RS16855489	XRCC5	chr2	217018255	-1.4505	0.404727	12.8443	0.000338513	0.0242978
	RS9563936	RFC3	chr13	34502856	-1.15651	0.322746	12.8404	0.000339219	0.0243352
	RS216463	GOSR1	chr17	28853529	0.973386	0.271655	12.8391	0.000339456	0.0243352
	RS1014580	BMPER	chr7	34164658	-1.2849	0.358603	12.8385	0.000339565	0.0243352
	RS13158068	SPOCK1	chr5	136351986	1.67836	0.468444	12.8368	0.000339865	0.024344
	RS1640881	A2BP1	chr16	6391873	-1.12282	0.3134	12.8358	0.000340058	0.0243452
	RS13005619	SLC8A1	chr2	40558572	-1.25417	0.350152	12.8291	0.000341262	0.0244186
	RS1043509	ZNRF1	chr16	75144407	1.31304	0.366635	12.8259	0.000341854	0.0244419
	RS7897567	UPF2	chr10	11975661	1.2355	0.34499	12.8254	0.000341944	0.0244419
	RS1461100	SCHIP1	chr3	159462902	1.08804	0.303836	12.8237	0.000342264	0.0244455
	RS705532	ROR1	chr1	64508125	-1.20696	0.337049	12.8232	0.000342349	0.0244455
	RS1203974	LUC7L	chr16	277457	1.12462	0.31415	12.8155	0.00034376	0.0245274
	RS7679833	ARHGAP24	chr4	86397675	1.30499	0.364542	12.815	0.000343853	0.0245274
	RS475292	GRIK3	chr1	37410007	1.16193	0.324626	12.8112	0.000344554	0.0245647
	RS9868652	DGKG	chr3	186018202	1.28609	0.359358	12.8081	0.000345118	0.0245897
	RS17125349	SORL1	chr11	121324206	-1.31331	0.366987	12.8067	0.000345388	0.0245897
	RS1751021	ABCC4	chr13	95849596	-1.03058	0.287983	12.8064	0.000345441	0.0245897
	RS4875319	CSMD1	chr8	4162861	-1.46223	0.40863	12.8047	0.000345746	0.0245986
	RS4750895	DOCK1	chr10	128837067	-1.49773	0.418579	12.803	0.000346067	0.0246087
	RS1548691	MEOX2	chr7	15668525	-1.07749	0.301151	12.8014	0.000346357	0.0246166
	RS4751086	MGMT	chr10	131269507	-1.66045	0.464217	12.7941	0.000347707	0.0246745
	RS1006958	UBB	chr17	16282453	1.34115	0.374966	12.793	0.000347918	0.0246745
	RS9861287	CACNA2D3	chr3	54159217	1.90269	0.531986	12.792	0.000348113	0.0246745
	RS220379	ZNF263	chr16	3339434	-1.33194	0.372419	12.791	0.000348296	0.0246745
	RS12458945	KIAA0802	chr18	8810589	-1.58649	0.443601	12.7906	0.000348361	0.0246745
	RS6474754	MPDZ	chr9	13156270	-1.14851	0.321159	12.7887	0.000348714	0.0246745
	RS8045889	CDH13	chr16	82671408	1.1099	0.310365	12.7886	0.000348737	0.0246745
	RS2111034	ELMO1	chr7	37267937	-1.18229	0.330609	12.7884	0.000348772	0.0246745
	RS1026372	PKP2	chr12	32968189	-1.32234	0.369774	12.7883	0.000348787	0.0246745
	RS153607	CTNND2	chr5	11194839	-1.08742	0.304108	12.786	0.000349217	0.0246922
	RS7559470	VSNL1	chr2	17788427	1.4788	0.41368	12.7789	0.000350554	0.0247499
	RS7035962	GLIS3	chr9	4064136	-1.69674	0.474647	12.7788	0.000350574	0.0247499
	RS10758550	GLIS3	chr9	4065170	-1.69674	0.474647	12.7788	0.000350574	0.0247499
	RS7959214	NAV3	chr12	78514792	-1.73238	0.48468	12.7754	0.000351214	0.0247824
	RS9788896	CDH13	chr16	83082478	-1.14264	0.319751	12.7701	0.000352212	0.0248401
	RS11580608	FAM46C	chr1	118168233	-1.17391	0.328574	12.7645	0.000353255	0.0249008
	RS308054	GNA11	chr19	3105986	-1.82279	0.510319	12.7581	0.000354462	0.0249604
	RS308063	GNA11	chr19	3112022	-1.82279	0.510319	12.7581	0.000354462	0.0249604
	RS1497440	DMD	chrX	31753819	0.886855	0.248309	12.7561	0.000354842	0.0249743
	RS6884245	SEC24A	chr5	134063040	1.40211	0.39259	12.7552	0.00035503	0.0249747
	RS4535467	CDH6	chr5	31209366	-1.43201	0.40101	12.7521	0.000355614	0.025003
	RS9513113	FLT1	chr13	29007142	1.03721	0.290466	12.751	0.000355825	0.0250051
	RS7746985	F13A1	chr6	6201514	1.50321	0.420986	12.7498	0.000356047	0.0250079
	RS10131232	GCH1	chr14	55315907	0.945532	0.264836	12.7467	0.00035663	0.025036
	RS133368	NAGA	chr22	42463688	0.998363	0.279718	12.739	0.0003581	0.0251264
	RS7561371	LRP1B	chr2	142664726	1.1329	0.317477	12.734	0.000359076	0.0251562
	RS4782969	ATP2C2	chr16	84492253	1.47561	0.413526	12.7332	0.000359222	0.0251562
	RS987284	NDFIP2	chr13	80123983	1.11103	0.31137	12.7321	0.00035944	0.0251562
	RS1414156	NDFIP2	chr13	80124706	1.11103	0.31137	12.7321	0.00035944	0.0251562
	RS700396	NDFIP2	chr13	80127457	1.11103	0.31137	12.7321	0.00035944	0.0251562
	RS179974	ATXN1	chr6	16362245	1.60926	0.451105	12.7262	0.000360576	0.0252229
	RS7702834	RELL2	chr5	141015241	-1.63121	0.457359	12.7206	0.000361648	0.0252721
	RS7702834	HDAC3	chr5	141015241	-1.63121	0.457359	12.7206	0.000361648	0.0252721
	RS4508523	LDLR	chr19	11226943	1.21642	0.341119	12.7161	0.000362527	0.0253205
	RS11780580	CSMD1	chr8	3332289	1.09826	0.307996	12.715	0.000362733	0.0253205
	RS7954837	PTPRB	chr12	70959256	-1.06811	0.29955	12.7142	0.000362892	0.0253205
	RS9725656	IGSF21	chr1	18460525	-1.2347	0.346307	12.7115	0.000363409	0.0253437
	RS13239831	PTPRN2	chr7	157432192	1.2847	0.360361	12.7095	0.0003638	0.0253581
	RS10038500	MSX2	chr5	174157001	-1.63028	0.457319	12.7083	0.000364044	0.0253623
	RS10884462	NRG3	chr10	84040679	-1.13777	0.319203	12.7049	0.000364696	0.0253948
	RS4867609	KCNIP1	chr5	169943190	1.49172	0.418539	12.7029	0.000365091	0.0254094
	RS17035996	CHST11	chr12	105022005	1.69946	0.476943	12.6967	0.000366299	0.0254332
	RS7755553	GMDS	chr6	1696016	0.936718	0.262889	12.6961	0.000366413	0.0254332
	RS1824603	NBEA	chr13	35955343	0.944607	0.26511	12.6956	0.000366526	0.0254332
	RS487134	NBEA	chr13	35937948	0.944607	0.26511	12.6956	0.000366526	0.0254332
	RS2210009	NBEA	chr13	35942412	0.944607	0.26511	12.6956	0.000366526	0.0254332
	RS3743002	CAPN3	chr15	42691945	-1.34874	0.378535	12.6954	0.000366556	0.0254332
	RS1076664	CTNNBL1	chr20	36429222	-1.40877	0.395396	12.6945	0.000366728	0.0254332
	RS2242442	TBX3	chr12	115121188	-1.49203	0.418831	12.6905	0.000367524	0.0254756
	RS17767976	PTPRG	chr3	62043110	1.29371	0.363246	12.6844	0.000368714	0.0255348
	RS1843809	TPH2	chr12	72348697	-0.892099	0.250484	12.6842	0.00036875	0.0255348
	RS13146086	CRMP1	chr4	5865087	-1.23366	0.346465	12.6786	0.000369855	0.0255899
	RS2239079	CACNA1C	chr12	2550817	-1.48542	0.417176	12.6783	0.000369918	0.0255899
	RS6598860	ARID1A	chr1	27021683	-1.02832	0.288838	12.675	0.000370574	0.0255982
	RS2526909	DPF3	chr14	73141540	-1.29137	0.362729	12.6746	0.000370648	0.0255982
	RS10494122	CD53	chr1	111417098	-2.15943	0.606572	12.674	0.000370783	0.0255982
	RS1494324	CD53	chr1	111415840	-2.15943	0.606572	12.674	0.000370783	0.0255982
	RS4862562	SORBS2	chr4	186602209	1.21169	0.340465	12.666	0.000372364	0.0256834
	RS267349	SFXN1	chr5	174903766	-1.33884	0.376193	12.6659	0.00037239	0.0256834
[truncated: 1,241 more rows]
