# Supplementary material for: Genetic associations with micronutrient levels identified in immune and gastrointestinal networks
Source: Genes Nutr. 2014 May 31;9(4):408. doi: 10.1007/s12263-014-0408-4 (PMC4169061; doi:10.1007/s12263-014-0408-4)
Supplement: Supplementary file 3 — Genewise analysis of SNPs associated with met_PC1 (Figure 6) (XLSX 425 kb) [file 12263_2014_408_MOESM3_ESM.xlsx]

## Sheet: S3_metPC1_Genes_Annotate
			Mean Met_PC1 Associated Genes
		Test	Moderated t-statistic
		P.Value	Raw p-value
		BH	Adjusted p-value (Benjamini & Hochberg)
					Results from analysis									Annotations from http://idconverter.bioinfo.cnio.es/						From ArrayTrack Database (J. Xu et al., BMC Bioinformatics 11 Suppl 6, S6 (2010).
Gene	Chr	nSNPs	Start	Stop	Test	Pvalue	BH	Module		Gene Name	EntrezGene	SwissProt (name)	SwissProt (acc)	Description	GO	KEGG			ArrayTrack: QTL phenotypes (QTL count)
A2BP1	16	625	6009132	7702500	1107.08	0.00505	0.0502035	25		A2BP1	54715	A2BP1_HUMAN	Q9NWB1	Ataxin 2-binding protein 1	GO:0000166 GO:0003676 GO:0003723 GO:0004497 GO:0005506 GO:0005515 GO:0005794 GO:0009072			serum cholesterol level (1);
AAMP	2	19	218837095	218843137	51.5945	0.0163	0.095903	38		AAMP	14	AAMP_HUMAN	Q13685	Angio-associated, migratory cell protein	GO:0006928 GO:0008201			blood pressure (1); body weight (4); chronic obstructive pulmonary disease (2); coronary artery disease susceptibility (1); fibrinogen level (3); mammary tumor susceptibility (1); osteoarthritis (1); prostate tumor susceptibility (1);
AASDHPPT	11	2	105453501	105474629	8.6648	0.01454	0.0894453	38		AASDHPPT	60496	ADPPT_HUMAN	Q9NRN7	Aminoadipate-semialdehyde dehydrogenase-phosphopantetheinyl transferase	GO:0000287 GO:0005737 GO:0008897 GO:0009059 GO:0016740	hsa00300 hsa00310		blood pressure (1); body weight (5); chronic obstructive pulmonary disease (1); serum adiponectin level (1);
ABCA1	9	75	106583104	106730257	241.06	5.3e-05	0.00455928	52		ABCA1	19	SNAT_HUMAN	Q16613	ATP-binding cassette, sub-family A (ABC1), member 1	GO:0004059 GO:0007623 GO:0008080 GO:0008152 GO:0008415 GO:0016740	hsa02010		allergic/atopic asthma related (1);
ABCB11	2	81	169487694	169596079	213.646	0.00851	0.0677724	38		ABCB11	8647	ABCBB_HUMAN	O95342	ATP-binding cassette, sub-family B (MDR/TAP), member 11	GO:0000166 GO:0005215 GO:0005524 GO:0005624 GO:0005887 GO:0006810 GO:0008554 GO:0015432 GO:0016020 GO:0016021 GO:0016887 GO:0017111 GO:0042626 GO:0046581	hsa02010		allergic/atopic asthma related (1); blood pressure (1); body weight (4); glucose level (1); heart rate variability (1); osteoarthritis (1); serum cholesterol level (2);
ABCC4	13	197	94470083	94751688	654.159	1.5e-05	0.00246162	38		ABCC4	10257	MRP4_HUMAN	O15439	ATP-binding cassette, sub-family C (CFTR/MRP), member 4	GO:0000166 GO:0005254 GO:0005524 GO:0005575 GO:0005624 GO:0005886 GO:0006810 GO:0006811 GO:0006952 GO:0008150 GO:0016020 GO:0016021 GO:0016404 GO:0016887 GO:0017111 GO:0031088 GO:0042626	hsa02010		body weight (2); multiple sclerosis susceptibility (1); prostate tumor susceptibility (1); serum cholesterol level (5);
ABCD3	1	13	94656520	94756807	71.7927	0.000174	0.00843663	38		ABCD3	5825	ABCD3_HUMAN	P28288	ATP-binding cassette, sub-family D (ALD), member 3	GO:0000166 GO:0005515 GO:0005524 GO:0005739 GO:0005743 GO:0005777 GO:0005778 GO:0005779 GO:0006810 GO:0007031 GO:0015910 GO:0016020 GO:0016021 GO:0016887 GO:0017111 GO:0042626	hsa02010		allergic/atopic asthma related (1); blood pressure (1); body weight (1); chronic obstructive pulmonary disease (1); serum apolipoprotein b level (1); serum leptin concentration (1);
ABCD4	14	9	73821732	73839512	32.5546	0.00444	0.0467796	25		ABCD4	5826			ATP-binding cassette, sub-family D (ALD), member 4		hsa02010		();
ABL1	9	31	132579088	132752883	127.756	0.000361	0.0121812	52		ABL1	25	ABL1_HUMAN	P00519	V-abl Abelson murine leukemia viral oncogene homolog 1	GO:0000074 GO:0000115 GO:0000166 GO:0000287 GO:0003677 GO:0004672 GO:0004674 GO:0004713 GO:0005524 GO:0005634 GO:0005737 GO:0005856 GO:0005942 GO:0006298 GO:0006355 GO:0006464 GO:0006468 GO:0007155 GO:0007242 GO:0008022 GO:0008630 GO:0016740 GO:0018108 GO	hsa04012 hsa04110 hsa04360 hsa05130 hsa05131 hsa05220		body weight (1); osteoarthritis (1); prostate tumor susceptibility (1); rheumatoid arthritis (1); serum cholesterol level (1);
ABL2	1	11	177335084	177465390	68.9978	0.00134	0.0239427	52		ABL2	27	ABL2_HUMAN	P42684	V-abl Abelson murine leukemia viral oncogene homolog 2 (arg, Abelson-related gene)	GO:0000166 GO:0000287 GO:0004672 GO:0004674 GO:0004713 GO:0005515 GO:0005524 GO:0005737 GO:0005856 GO:0005942 GO:0006464 GO:0006468 GO:0007155 GO:0007242 GO:0015629 GO:0016740 GO:0018108 GO:0030145 GO:0035014 GO:0051017	hsa04012		allergic/atopic asthma related (1); blood pressure (1); body weight (2); coronary artery disease susceptibility (1); prostate tumor susceptibility (14);
ABLIM1	10	47	116180858	116434404	94.3557	0.00918	0.0707026	25		ABLIM1	3983	ABLM1_HUMAN	O14639	Actin binding LIM protein 1	GO:0003779 GO:0005515 GO:0005737 GO:0007010 GO:0007601 GO:0008270 GO:0009887 GO:0015629 GO:0046872	hsa04360		body weight (3); glucose level (1); heart rate (1); serum cholesterol level (1);
ABLIM2	4	70	8017936	8211459	156.829	0.00195	0.029421	36		ABLIM2	84448			Actin binding LIM protein family, member 2		hsa04360		blood pressure (1);
ABTB1	3	25	128874470	128882453	88.2418	0.0023	0.0319871	36		ABTB1	80325	ABTB1_HUMAN	Q969K4	Ankyrin repeat and BTB (POZ) domain containing 1	GO:0003746 GO:0005515 GO:0005737 GO:0006412			chronic obstructive pulmonary disease (1); coronary artery disease susceptibility (3);
ACADS	12	4	119647953	119662194	18.432	0.00507	0.0502618	47		ACADS	35	ACADS_HUMAN	P16219	Acyl-Coenzyme A dehydrogenase, C-2 to C-3 short chain	GO:0000062 GO:0003995 GO:0004085 GO:0005739 GO:0006118 GO:0006629 GO:0006631 GO:0006635 GO:0008152 GO:0016627 GO:0042594 GO:0050660 GO:0051384	hsa00071 hsa00280 hsa00650		allergic/atopic asthma related (1); body weight (5); prostate tumor susceptibility (1); serum apolipoprotein a level (1);
ACADSB	10	3	124758418	124807796	15.4158	0.00715	0.061162	47		ACADSB	36	ACDSB_HUMAN	P45954	Acyl-Coenzyme A dehydrogenase, short/branched chain	GO:0003995 GO:0005739 GO:0006118 GO:0006629 GO:0006631 GO:0008152 GO:0016627 GO:0016937 GO:0050660	hsa00071		body weight (2); heart rate (1); prostate tumor susceptibility (1);
ACBD3	1	3	224399002	224441046	16.9099	0.006	0.0553651	2		ACBD3	64746	GCP60_HUMAN	Q9H3P7	Acyl-Coenzyme A binding domain containing 3	GO:0000062 GO:0005488 GO:0005739 GO:0005794 GO:0006694 GO:0006810 GO:0016020 GO:0016021			allergic/atopic asthma related (1); serum apolipoprotein b level (1); serum cholesterol level (1);
ACCN1	17	275	28364218	29507938	497.554	0.00571	0.054141	52		ACCN1	40	ACCN1_HUMAN	Q16515	Amiloride-sensitive cation channel 1, neuronal (degenerin)	GO:0001101 GO:0005272 GO:0005515 GO:0005624 GO:0005887 GO:0006814 GO:0007268 GO:0007417 GO:0007422 GO:0007602 GO:0007605 GO:0009612 GO:0015280 GO:0016020 GO:0016021 GO:0031402 GO:0043005 GO:0043025 GO:0043066 GO:0050974	hsa04742		blood pressure (1); body weight (2); chronic obstructive pulmonary disease (2); fibrinogen level (1); serum apolipoprotein b level (1); serum cholesterol level (1);
ACCN2	12	10	48737753	48763661	42.6277	0.000878	0.0199222	52		ACCN2	41			Amiloride-sensitive cation channel 2, neuronal	GO:0005272 GO:0006814 GO:0015280 GO:0016020 GO:0016021			body weight (2); serum cholesterol level (1); serum p-selectin level (1);
ACOT1	14	1	73073680	73080251	7.09077	0.00769	0.0636379	47		ACOT1								();
ACOT2	14	2	73105524	73112112	16.9149	0.00261	0.034077	47		ACOT2	10965	ACOT2_HUMAN	P49753	Acyl-CoA thioesterase 2	GO:0000038 GO:0001676 GO:0005515 GO:0005739 GO:0006629 GO:0006637 GO:0016290 GO:0016787			();
ACOT4	14	2	73128162	73132223	16.9149	0.00259	0.0339405	47		ACOT4	122970			Acyl-CoA thioesterase 4				();
ACOT6	14	2	73153300	73156345	16.9149	0.00259	0.0339405	47		ACOT6	641372			Acyl-CoA thioesterase 6	GO:0005829 GO:0016290 GO:0016787			();
ACOT8	20	19	43903767	43919442	52.9233	0.01441	0.0891183	47		ACOT8	10005	ACOT8_HUMAN	O14734	Acyl-CoA thioesterase 8	GO:0005515 GO:0005739 GO:0005777 GO:0006629 GO:0006637 GO:0007031 GO:0008778 GO:0016291 GO:0016787			blood pressure (1); body weight (6); fibrinogen level (1); prostate tumor susceptibility (1); serum cholesterol level (1);
ACOX1	17	24	71449186	71487039	74.619	0.002166	0.0310547	47		ACOX1	51	MRP1_HUMAN ACOX1_HUMAN	P33527 Q15067	Acyl-Coenzyme A oxidase 1, palmitoyl	GO:0000166 GO:0004672 GO:0005215 GO:0005524 GO:0005624 GO:0005887 GO:0006468 GO:0006810 GO:0016020 GO:0016021 GO:0016887 GO:0017111 GO:0042493 GO:0042626 GO:0003995 GO:0003997 GO:0004812 GO:0005737 GO:0005739 GO:0005777 GO:0005778 GO:0006118 GO:0006412 GO	hsa00071 hsa00592 hsa01040 hsa03320		blood pressure (2); body weight (6); fibrinogen level (1); rheumatoid arthritis (1); serum adiponectin level (1); serum cholesterol level (1);
ACP6	1	11	145585791	145609258	38.0785	0.00846	0.067547	18		ACP6	51205			Acid phosphatase 6, lysophosphatidic		hsa00361 hsa00740		blood pressure (1); body weight (1); chronic obstructive pulmonary disease (1); serum lipid level (1);
ACSL1	4	20	185913742	185984209	66.2819	0.007	0.0605471	47		ACSL1	2180	ACSL1_HUMAN	P33121	Acyl-CoA synthetase long-chain family member 1	GO:0000287 GO:0003824 GO:0004467 GO:0005739 GO:0005777 GO:0005778 GO:0005783 GO:0005792 GO:0006629 GO:0006631 GO:0007586 GO:0008152 GO:0016020 GO:0016021 GO:0016874	hsa00071 hsa03320 hsa04920		body weight (5); chronic obstructive pulmonary disease (1); heart rate (3); osteoarthritis (1); serum apolipoprotein a level (1);
ACTR10	14	6	57736585	57772106	61.418	0.000147	0.00792104	52		ACTR10	55860	ARP10_HUMAN	Q9NZ32	Actin-related protein 10 homolog (S. cerevisiae)	GO:0005198 GO:0005515 GO:0005737 GO:0005856 GO:0005869 GO:0007018			();
ACY1	3	10	51992602	51998258	40.7692	0.00947	0.0717928	47		ACY1	95	ACATN_HUMAN	O00400	Aminoacylase 1	GO:0005624 GO:0005783 GO:0005789 GO:0005887 GO:0006810 GO:0008521 GO:0016020	hsa00220		body fluid distribution (1); chronic obstructive pulmonary disease (1);
ACYP1	14	15	74589680	74600489	96.5249	0.00026	0.0103486	8		ACYP1	97	ACYP1_HUMAN	P07311	Acylphosphatase 1, erythrocyte (common) type	GO:0003998 GO:0006796 GO:0016787	hsa00010 hsa00620 hsa00632		();
ADA	20	14	42681576	42713790	154.364	1e-06	0.000410269	18		ADA	100			Adenosine deaminase	GO:0005272 GO:0006814 GO:0015280 GO:0016020 GO:0016021	hsa00230		blood pressure (1); body weight (2); fibrinogen level (1); prostate tumor susceptibility (1); serum cholesterol level (1);
ADAM10	15	26	56675801	56829469	98.9236	0.00459	0.0476743	52		ADAM10	102	ADA10_HUMAN	O14672	ADAM metallopeptidase domain 10	GO:0005886 GO:0006811 GO:0016020 GO:0016021 GO:0001701 GO:0004222 GO:0005178 GO:0005634 GO:0005737 GO:0005794 GO:0005798 GO:0006468 GO:0006508 GO:0007162 GO:0007219 GO:0007229 GO:0007267 GO:0008237 GO:0008270 GO:0009986 GO:0019901 GO:0042803 GO:0046872 GO	hsa05120		blood pressure (1); body weight (1); low density lipoprotein particle size (1); serum cholesterol level (2);
ADAM12	10	156	127693414	128067055	418.995	0.000225	0.00944911	52		ADAM12	8038	ADA12_HUMAN	O43184	ADAM metallopeptidase domain 12 (meltrin alpha)	GO:0004222 GO:0005515 GO:0005886 GO:0006508 GO:0007155 GO:0007520 GO:0008237 GO:0008270 GO:0016021 GO:0046872			body weight (1); heart rate (1); prostate tumor susceptibility (4); serum leptin level (1);
ADAM15	1	12	153290385	153301876	34.6714	0.01308	0.0841522	52		ADAM15	8751	PCTK3_HUMAN	Q07002	ADAM metallopeptidase domain 15	GO:0000166 GO:0004672 GO:0004674 GO:0004713 GO:0004871 GO:0005515 GO:0005524 GO:0005575 GO:0006468 GO:0007165 GO:0016740			blood pressure (1); body weight (1); chronic obstructive pulmonary disease (1); serum lipid level (1);
ADAMTS1	21	5	27130476	27139599	23.2466	0.000874	0.0199011	2		ADAMTS1	9510	ATS1_HUMAN	Q9UHI8	ADAM metallopeptidase with thrombospondin type 1 motif, 1	GO:0004222 GO:0004497 GO:0005178 GO:0005506 GO:0005578 GO:0006118 GO:0006508 GO:0007229 GO:0008201 GO:0008237 GO:0008270 GO:0008285 GO:0020037 GO:0031012 GO:0046872			blood pressure (1);
ADAMTS5	21	8	27212111	27260703	48.6023	0.000448	0.0136065	2		ADAMTS5	11096	ATS5_HUMAN	Q9UNA0	ADAM metallopeptidase with thrombospondin type 1 motif, 5 (aggrecanase-2)	GO:0004222 GO:0005178 GO:0005578 GO:0006508 GO:0008237 GO:0008270 GO:0031012 GO:0046872			blood pressure (1);
ADCK1	14	39	77336226	77470047	97.1542	0.01135	0.0787227	51		ADCK1	57143	ADCK1_HUMAN	Q86TW2	AarF domain containing kinase 1	GO:0000166 GO:0004672 GO:0004674 GO:0005524 GO:0006468 GO:0016740			allergic/atopic asthma related (1);
ADCY1	7	21	45580649	45729239	86.3939	0.001247	0.0231304	18		ADCY1	107	ADCY1_HUMAN	Q08828	Adenylate cyclase 1 (brain)	GO:0000287 GO:0005516 GO:0006171 GO:0007242 GO:0008294 GO:0009190 GO:0009306 GO:0015450 GO:0016020 GO:0016021 GO:0016849	hsa00230 hsa04020 hsa04540 hsa04720 hsa04912 hsa04916		body weight (2); serum apolipoprotein b level (2); serum cholesterol level (1);
ADCY3	2	21	24895541	24995559	141.779	0.000105	0.00678809	18		ADCY3	109	ADCY3_HUMAN	O60266	Adenylate cyclase 3	GO:0000287 GO:0004016 GO:0005516 GO:0005886 GO:0005887 GO:0006171 GO:0007143 GO:0007242 GO:0007608 GO:0008294 GO:0009190 GO:0016849 GO:0045121 GO:0050896	hsa00230 hsa04020 hsa04540 hsa04740 hsa04912 hsa04916 hsa05110		serum leptin level (2);
ADCY4	14	17	23857409	23873704	50.8059	0.00767	0.0635217	18		ADCY4	196883			Adenylate cyclase 4		hsa00230 hsa04020 hsa04540 hsa04742 hsa04912 hsa04916		blood pressure (1); body weight (4); rheumatoid arthritis (1); serum leptin level (1);
ADCY9	16	28	3952652	4106187	109.686	0.000122	0.0073524	18		ADCY9	115	ADCY9_HUMAN	O60503	Adenylate cyclase 9	GO:0000287 GO:0004016 GO:0005887 GO:0006171 GO:0007242 GO:0009190 GO:0016020 GO:0016849	hsa00230 hsa04020 hsa04540 hsa04912 hsa04916 hsa05110		serum cholesterol level (1);
ADD3	10	10	111755715	111885313	34.3869	0.00815	0.0659606	52		ADD3	120	ADDG_HUMAN	Q9UEY8	Adducin 3 (gamma)	GO:0005198 GO:0005200 GO:0005516 GO:0005737 GO:0005856 GO:0016020 GO:0046872			body weight (2); glucose level (1); heart rate (1); serum cholesterol level (1);
ADK	10	34	75580970	76139066	129.285	0.001433	0.0248146	18		ADK	132	ACTB_HUMAN ADK_HUMAN	P60709 P55263	Adenosine kinase	GO:0000166 GO:0005198 GO:0005200 GO:0005515 GO:0005524 GO:0005625 GO:0005737 GO:0005829 GO:0005856 GO:0006928 GO:0007605 GO:0035267 GO:0000287 GO:0004001 GO:0006166 GO:0009156 GO:0016301 GO:0016740	hsa00230		body weight (2); fibrinogen level (2); prostate tumor susceptibility (1);
ADORA2B	17	11	15788955	15819935	38.569	0.00798	0.0649791	52		ADORA2B	136	AA2BR_HUMAN	P29275	Adenosine A2b receptor	GO:0000187 GO:0001584 GO:0001609 GO:0001612 GO:0004872 GO:0004952 GO:0004984 GO:0005887 GO:0006968 GO:0007165 GO:0007186 GO:0007190 GO:0007254 GO:0007588 GO:0016020 GO:0016021 GO:0045765	hsa04020 hsa04080		allergic/atopic asthma related (1); blood pressure (1); body weight (3); chronic obstructive pulmonary disease (1); fibrinogen level (1); glucose level (1); prostate tumor susceptibility (1); serum apolipoprotein b level (1); serum cholesterol level (1); serum leptin level (1);
ADRA1B	5	10	159276317	159332595	61.4345	0.000959	0.0206243	52		ADRA1B	147	ADA1B_HUMAN	P35368	Adrenergic, alpha-1B-, receptor	GO:0000299 GO:0001584 GO:0001974 GO:0001975 GO:0001987 GO:0001996 GO:0001997 GO:0004872 GO:0004935 GO:0004937 GO:0004983 GO:0005887 GO:0007165 GO:0007186 GO:0007188 GO:0007243 GO:0007267 GO:0007275 GO:0007512 GO:0007626 GO:0008283 GO:0008542 GO:0016020 GO	hsa04020 hsa04080		allergic/atopic asthma related (1); body weight (2);
ADRA1D	20	15	4149277	4177659	66.783	2.3e-05	0.00295592	52		ADRA1D	146	ADA1D_HUMAN	P25100	Adrenergic, alpha-1D-, receptor	GO:0001584 GO:0001986 GO:0001994 GO:0004872 GO:0004935 GO:0004937 GO:0004983 GO:0004989 GO:0005887 GO:0006259 GO:0007165 GO:0007186 GO:0007188 GO:0007267 GO:0007275 GO:0008283 GO:0008284 GO:0016020 GO:0016021	hsa04020		allergic/atopic asthma related (1); body weight (1); myocardial infarction susceptibility (2); prostate tumor susceptibility (2); serum cholesterol level (1);
ADRBK2	22	24	24290860	24455258	81.4427	0.00167	0.0268442	52		ADRBK2	157	ARBK2_HUMAN	P35626	Adrenergic, beta, receptor kinase 2	GO:0000166 GO:0004672 GO:0004674 GO:0004703 GO:0004713 GO:0004871 GO:0005524 GO:0006468 GO:0007165 GO:0016740	hsa04740		blood pressure (1); serum cholesterol level (1);
ADSS	1	6	242638418	242682036	31.9099	0.00208	0.0304667	18		ADSS	159	PURA2_HUMAN	P30520	Adenylosuccinate synthase	GO:0000166 GO:0000287 GO:0004019 GO:0005525 GO:0005737 GO:0006164 GO:0006167 GO:0016874	hsa00230 hsa00252		allergic/atopic asthma related (1);
AEBP1	7	10	44110484	44120684	28.118	0.01542	0.0922002	36		AEBP1	165			AE binding protein 1	GO:0001501 GO:0003700 GO:0003714 GO:0004180 GO:0004182 GO:0005737 GO:0006355 GO:0006508 GO:0007155 GO:0007517 GO:0008270			body weight (2); serum apolipoprotein b level (2); serum cholesterol level (1);
AES	19	12	3003907	3013964	51.1771	6.9e-05	0.00511127	36		AES	166	ACTN4_HUMAN	O43707	Amino-terminal enhancer of split	GO:0000074 GO:0001666 GO:0001725 GO:0001882 GO:0003779 GO:0005178 GO:0005509 GO:0005515 GO:0005634 GO:0005737 GO:0030863 GO:0031143 GO:0032417 GO:0042803 GO:0042981 GO:0043234 GO:0047485 GO:0048471 GO:0048549 GO:0051015 GO:0051017 GO:0051271 GO:0051272			blood pressure (2); multiple sclerosis susceptibility (1); prostate tumor susceptibility (8); serum cholesterol level (1); serum leptin level (1); urinary albumin excretion (1);
AFMID	17	14	73695031	73715377	45.1209	0.01104	0.0774761	17		AFMID	125061	AFMID_HUMAN	Q63HM1	Arylformamidase	GO:0004061 GO:0005634 GO:0005737 GO:0005829 GO:0016787 GO:0019441	hsa00380 hsa00630		body weight (5); fibrinogen level (1); glucose level (1); serum cholesterol level (1);
AGPAT2	9	4	138687415	138701732	19.7123	0.00359	0.0413102	52		AGPAT2	10555	PLCB_HUMAN	O15120	1-acylglycerol-3-phosphate O-acyltransferase 2 (lysophosphatidic acid acyltransferase, beta)	GO:0003841 GO:0005783 GO:0006654 GO:0008152 GO:0008415 GO:0008654 GO:0016020 GO:0016021 GO:0016740	hsa00561 hsa00564 hsa00565		body weight (1); osteoarthritis (1); prostate tumor susceptibility (1);
AGPAT3	21	23	44109543	44231903	93.6362	0.000596	0.0163854	52		AGPAT3	56894	PLCC_HUMAN	Q9NRZ7	1-acylglycerol-3-phosphate O-acyltransferase 3	GO:0003841 GO:0005783 GO:0005886 GO:0008152 GO:0008415 GO:0008654 GO:0016021 GO:0016740	hsa00561 hsa00564 hsa00565		body weight (3); glucose level (1); serum cholesterol level (4);
AHRR	5	39	357290	491405	98.7479	0.00951	0.0717928	36		AHRR								blood pressure (1); multiple sclerosis susceptibility (2); serum apolipoprotein a level (1); serum cholesterol level (1);
AK3	9	21	4701157	4731227	66.4154	0.00247	0.0329344	18		AK3	50808	KAD3_HUMAN	Q9UIJ7	Adenylate kinase 3	GO:0000166 GO:0004017 GO:0004765 GO:0005524 GO:0005525 GO:0005739 GO:0006139 GO:0016301 GO:0016740 GO:0016776 GO:0019201 GO:0046899	hsa00240		();
AKIRIN2	6	10	88441692	88468645	51.935	0.000695	0.0178211	25		AKIRIN2								();
AKTIP	16	9	52082692	52094671	76.8904	5.7e-05	0.00461706	51		AKTIP	64400	FTS1_HUMAN	Q9H8T0	AKT interacting protein	GO:0001934 GO:0005515 GO:0005886 GO:0006464 GO:0006512 GO:0019787 GO:0032092			();
ALDH1L2	12	13	103942331	104002366	42.8274	0.00703	0.0606217	47		ALDH1L2	160428			Aldehyde dehydrogenase 1 family, member L2	GO:0003824 GO:0005737 GO:0006412 GO:0006730 GO:0008152 GO:0008168 GO:0009058 GO:0009258 GO:0016155 GO:0016491 GO:0016742 GO:0031177 GO:0048037			allergic/atopic asthma related (1); body weight (1); multiple sclerosis susceptibility (1); serum apolipoprotein a level (1); serum p-selectin level (1);
ALDH3A2	17	15	19492655	19521500	71.1645	0.01419	0.0885692	47		ALDH3A2	224	AL3A2_HUMAN ATS8_HUMAN	P51648 Q9UP79	Aldehyde dehydrogenase 3 family, member A2	GO:0004028 GO:0004029 GO:0004030 GO:0005743 GO:0005783 GO:0005792 GO:0006081 GO:0006629 GO:0007417 GO:0007422 GO:0008152 GO:0008544 GO:0016020 GO:0016021 GO:0016491 GO:0004222 GO:0005178 GO:0005578 GO:0006508 GO:0008201 GO:0008237 GO:0008270 GO:0008285 GO	hsa00010 hsa00053 hsa00071 hsa00120 hsa00220 hsa00280 hsa00310 hsa00340 hsa00380 hsa00410 hsa00561 hsa00620 hsa00640 hsa00641 hsa00650 hsa00903		allergic/atopic asthma related (1); blood pressure (1); body weight (2); chronic obstructive pulmonary disease (1); fibrinogen level (1); prostate tumor susceptibility (1); serum apolipoprotein b level (1); serum cholesterol level (1); serum leptin level (1);
ALDH3B1	11	15	67534365	67553319	55.3382	0.00776	0.0640185	47		ALDH3B1	221	AL3B1_HUMAN	P43353	Aldehyde dehydrogenase 3 family, member B1	GO:0004028 GO:0004030 GO:0006066 GO:0006081 GO:0006629 GO:0008152 GO:0016491	hsa00010 hsa00340 hsa00350 hsa00360 hsa00980		allergic/atopic asthma related (1); blood pressure (1); body weight (2); left ventricular contractility (1); serum adiponectin level (1); serum cholesterol level (3);
ALDH5A1	6	45	24603175	24645414	144.774	0.00293	0.0364269	47		ALDH5A1	7915	SSDH_HUMAN	P51649	Aldehyde dehydrogenase 5 family, member A1 (succinate-semialdehyde dehydrogenase)	GO:0004777 GO:0005739 GO:0006118 GO:0006650 GO:0006678 GO:0006681 GO:0007417 GO:0008152 GO:0009450 GO:0016491 GO:0016620 GO:0042135 GO:0046459	hsa00251 hsa00650		allergic/atopic asthma related (2); prostate tumor susceptibility (1);
ALG1	16	7	5061820	5075589	24.8789	0.01139	0.0787408	18		ALG1	56052	ALG1_HUMAN	Q9BT22	Asparagine-linked glycosylation 1 homolog (S. cerevisiae, beta-1,4-mannosyltransferase)	GO:0003677 GO:0004578 GO:0005634 GO:0005783 GO:0006486 GO:0009058 GO:0009103 GO:0016020 GO:0016021 GO:0016757	hsa00510 hsa01030		serum cholesterol level (1);
ALOX12B	17	8	7916678	7931746	23.0223	0.01678	0.0973843	19		ALOX12B	242	LX12B_HUMAN	O75342	Arachidonate 12-lipoxygenase, 12R type	GO:0004052 GO:0005506 GO:0006118 GO:0006629 GO:0006691 GO:0008544 GO:0016165 GO:0016491 GO:0016702 GO:0019370 GO:0046872	hsa00590		allergic/atopic asthma related (1); blood pressure (1); body weight (3); rheumatoid arthritis (1);
ALOX5AP	13	16	30207668	30236556	43.5023	0.0166	0.0967079	47		ALOX5AP	241			Arachidonate 5-lipoxygenase-activating protein				mammary tumor susceptibility (1); serum cholesterol level (1);
ALPL	1	32	21708444	21777492	70.9821	0.01474	0.0902074	38		ALPL	249	PPBT_HUMAN	P05186	Alkaline phosphatase, liver/bone/kidney	GO:0000287 GO:0001503 GO:0004035 GO:0005886 GO:0008152 GO:0008270 GO:0016020 GO:0016021 GO:0016787 GO:0048503	hsa00361 hsa00790		blood pressure (1); body weight (2); myocardial infarction susceptibility (2); serum cholesterol level (1); serum ghrelin level (1);
AMBP	9	5	115862228	115880573	38.4205	3.7e-05	0.00394679	2		AMBP	259	ADML_HUMAN	P35318	Alpha-1-microglobulin/bikunin precursor	GO:0005179 GO:0005576 GO:0005615 GO:0005625 GO:0006171 GO:0006701 GO:0007165 GO:0007267 GO:0007507 GO:0007565 GO:0007588 GO:0008015 GO:0008284 GO:0009611			allergic/atopic asthma related (1); prostate tumor susceptibility (1);
AMN	14	10	102458745	102466932	75.2519	2e-06	0.000627471	25		AMN	81693	AMNLS_HUMAN	Q9BXJ7	Amnionless homolog (mouse)	GO:0007275 GO:0007588 GO:0008104 GO:0016020 GO:0016021 GO:0045177			prostate tumor susceptibility (1);
AMPD2	1	7	109963981	109976200	26.1359	0.00446	0.0467796	18		AMPD2	271	AMPD2_HUMAN	Q01433	Adenosine monophosphate deaminase 2 (isoform L)	GO:0003876 GO:0005575 GO:0006163 GO:0009168 GO:0016787 GO:0019239	hsa00230		blood pressure (1); body weight (1); chronic obstructive pulmonary disease (1);
AMPH	7	61	38389829	38637545	130.187	0.01583	0.093967	52		AMPH	273	AMPH_HUMAN	P49418	Amphiphysin	GO:0005515 GO:0005737 GO:0006897 GO:0007268 GO:0007612 GO:0008021 GO:0015629 GO:0016020 GO:0030054 GO:0031410 GO:0045202 GO:0048488			body weight (2); osteoarthritis (1);
ANGPT1	8	48	108330885	108579430	111.108	0.00893	0.0696827	52		ANGPT1	284	ANGP1_HUMAN	Q15389	Angiopoietin 1	GO:0001525 GO:0005102 GO:0007165 GO:0007169 GO:0007275 GO:0030154			blood pressure (1); body weight (2); cohen syndrome (1); prostate tumor susceptibility (1); serum adiponectin level (2); serum cholesterol level (1);
ANGPT2	8	106	6344580	6408192	177.557	0.00147	0.0250988	52		ANGPT2	285	ANGP2_HUMAN	O15123	Angiopoietin 2	GO:0001525 GO:0005102 GO:0005615 GO:0007165 GO:0007275 GO:0016525 GO:0030154			body weight (1); multiple sclerosis susceptibility (1); rheumatoid arthritis (1);
ANGPT4	20	25	801296	844960	75.9435	0.001057	0.0215158	52		ANGPT4	51378	ANGP4_HUMAN	Q9Y264	Angiopoietin 4	GO:0005102 GO:0007165 GO:0008150 GO:0030297			body weight (1); prostate tumor susceptibility (2); serum cholesterol level (1);
ANGPTL1	1	13	177085292	177106838	41.6088	0.00488	0.0491085	52		ANGPTL1	9068	PLD2_HUMAN	O14939	Angiopoietin-like 1	GO:0002031 GO:0003824 GO:0004630 GO:0005515 GO:0005886 GO:0006898 GO:0007010 GO:0007154 GO:0007264 GO:0008152 GO:0016042 GO:0016787 GO:0031526 GO:0035091			allergic/atopic asthma related (1); blood pressure (1); body weight (2); coronary artery disease susceptibility (1); prostate tumor susceptibility (14);
ANGPTL4	19	10	8335010	8345257	55.4212	2e-06	0.000627471	52		ANGPTL4	51129	ANGL4_HUMAN	Q9BY76	Angiopoietin-like 4	GO:0001525 GO:0001666 GO:0004857 GO:0005102 GO:0005576 GO:0005578 GO:0005615 GO:0007165 GO:0007275 GO:0030154 GO:0043066 GO:0045766 GO:0051005	hsa03320		blood pressure (2); body weight (1); glucose level (1); multiple sclerosis susceptibility (1); prostate tumor susceptibility (1); serum cholesterol level (1);
ANK2	4	108	113958687	114524345	193.304	0.01667	0.0970098	52		ANK2	287	ANK2_HUMAN	Q01484	Ankyrin 2, neuronal	GO:0005200 GO:0005515 GO:0005737 GO:0007165 GO:0008152 GO:0015629 GO:0016020 GO:0016491			body weight (2); chronic obstructive pulmonary disease (2); heart rate (1); osteoarthritis (1); serum apolipoprotein a level (1);
ANK3	10	79	61458164	61819494	215.951	0.000807	0.0192579	52		ANK3	288	ANK3_HUMAN	Q12955	Ankyrin 3, node of Ranvier (ankyrin G)	GO:0003674 GO:0005200 GO:0005515 GO:0005575 GO:0005737 GO:0005783 GO:0005794 GO:0005856 GO:0006605 GO:0007016 GO:0007165 GO:0007411 GO:0030424 GO:0045202 GO:0050808			fibrinogen level (2);
ANKRD2	10	10	99322245	99333631	31.8485	0.01086	0.0767685	36		ANKRD2	26287	ANKR2_HUMAN	Q9GZV1	Ankyrin repeat domain 2 (stretch responsive muscle)	GO:0007517 GO:0008307 GO:0031674			body weight (1); fibrinogen level (2); serum cholesterol level (1);
ANKRD22	10	10	90569638	90601712	34.0573	0.00584	0.054741	36		ANKRD22	118932	ANR22_HUMAN	Q5VYY1	Ankyrin repeat domain 22				body weight (1); fibrinogen level (2); serum cholesterol level (1);
ANKRD44	2	33	197567494	197771007	112.109	0.00325	0.0392169	38		ANKRD44	91526			Ankyrin repeat domain 44				allergic/atopic asthma related (1); blood pressure (2); body weight (2); coronary artery disease susceptibility (1); heart rate variability (1); osteoarthritis (1); prostate tumor susceptibility (2);
ANKS3	16	12	4686513	4724164	62.3183	0.000412	0.0132374	25		ANKS3	124401	ANKS3_HUMAN	Q6ZW76	Ankyrin repeat and sterile alpha motif domain containing 3				serum cholesterol level (1);
ANP32B	9	6	99785309	99818045	39.9602	3e-05	0.00351659	36		ANP32B	10541	AN32B_HUMAN SATB1_HUMAN	Q92688 Q01826	Acidic (leucine-rich) nuclear phosphoprotein 32 family, member B	GO:0005515 GO:0005634 GO:0003677 GO:0003690 GO:0003700 GO:0005720 GO:0006325 GO:0006355 GO:0016571 GO:0043565			allergic/atopic asthma related (1); prostate tumor susceptibility (1);
ANPEP	15	14	88129129	88159076	44.8783	0.00871	0.068924	47		ANPEP	290	AMPN_HUMAN	P15144	Alanyl (membrane) aminopeptidase (aminopeptidase N, aminopeptidase M, microsomal aminopeptidase, CD13, p150)	GO:0001525 GO:0004177 GO:0004179 GO:0004872 GO:0005625 GO:0005737 GO:0005793 GO:0005887 GO:0006508 GO:0007275 GO:0008237 GO:0008270 GO:0016020 GO:0030154 GO:0042277 GO:0046872	hsa00480 hsa04614 hsa04640		blood pressure (1); body weight (3); prostate tumor susceptibility (2); serum cholesterol level (3); serum p-selectin level (1);
ANTXR1	2	53	69093992	69329806	164.932	0.000164	0.00825183	36		ANTXR1	84168	ANTR1_HUMAN	Q9H6X2	Anthrax toxin receptor 1	GO:0004872 GO:0005198 GO:0005199 GO:0005515 GO:0007155 GO:0015629 GO:0016020 GO:0016021 GO:0046872			body weight (2); heart rate variability (1); pre-eclampsia/eclampsia (1); serum cholesterol level (1); serum leptin level (1);
ANXA1	9	6	74956600	74975127	24.9197	0.01109	0.0777758	38		ANXA1	301	ANXA1_HUMAN	P04083	Annexin A1	GO:0001533 GO:0004859 GO:0005102 GO:0005198 GO:0005509 GO:0005515 GO:0005544 GO:0005737 GO:0006629 GO:0006916 GO:0006928 GO:0006954 GO:0007010 GO:0007049 GO:0007165 GO:0007166 GO:0018149 GO:0019834 GO:0030216 GO:0030674 GO:0042127 GO:0042383 GO:0050482 GO			multiple sclerosis susceptibility (1); serum cholesterol level (1);
ANXA2	15	9	58426641	58477477	35.8641	0.001243	0.0231304	38		ANXA2	302	ANXA2_HUMAN	P07355	Annexin A2	GO:0001501 GO:0004859 GO:0005509 GO:0005544 GO:0005604 GO:0005625 GO:0005886 GO:0008092 GO:0050819			blood pressure (1); body weight (1); low density lipoprotein particle size (1); serum cholesterol level (2);
ANXA3	4	14	79691765	79750629	36.8727	0.01154	0.0791622	47		ANXA3	306			Annexin A3				body weight (1); chronic obstructive pulmonary disease (2); osteoarthritis (1);
AP3M1	10	17	75550020	75580832	56.1082	0.00905	0.0700554	52		AP3M1	26985	AP3M1_HUMAN	Q9Y2T2	Adaptor-related protein complex 3, mu 1 subunit	GO:0005515 GO:0005764 GO:0005794 GO:0006461 GO:0006622 GO:0006810 GO:0006886 GO:0008565 GO:0016192 GO:0030117 GO:0030131			body weight (2); fibrinogen level (2); prostate tumor susceptibility (1);
AP3S2	15	15	88174834	88238621	45.3554	0.01011	0.0739159	52		AP3S2	10239	AP3S2_HUMAN	P59780	Adaptor-related protein complex 3, sigma 2 subunit	GO:0005515 GO:0005794 GO:0006461 GO:0006810 GO:0006886 GO:0008565 GO:0016020 GO:0016192 GO:0030117 GO:0031410			blood pressure (1); body weight (3); prostate tumor susceptibility (2); serum cholesterol level (3); serum p-selectin level (1);
APBA1	9	52	71235021	71477042	139.272	0.00969	0.0724339	52		APBA1	320	RAGE_HUMAN	Q15109	Amyloid beta (A4) precursor protein-binding, family A, member 1 (X11)	GO:0004872 GO:0004888 GO:0004908 GO:0005249 GO:0005515 GO:0005886 GO:0005887 GO:0006810 GO:0006813 GO:0006954 GO:0007166 GO:0007399 GO:0007420 GO:0008076 GO:0050785	hsa01510		multiple sclerosis susceptibility (1); prostate tumor susceptibility (1); serum cholesterol level (1);
APBA3	19	21	3701770	3712673	61.7759	0.00255	0.033748	2		APBA3	9546			Amyloid beta (A4) precursor protein-binding, family A, member 3 (X11-like 2)				blood pressure (2); multiple sclerosis susceptibility (1); prostate tumor susceptibility (8); serum cholesterol level (2); serum leptin level (1); urinary albumin excretion (1);
APCS	1	1	157824239	157825285	11.6641	0.000619	0.0168012	2		APCS	325	SAMP_HUMAN	P02743	Amyloid P component, serum	GO:0005509 GO:0005529 GO:0005576 GO:0005615 GO:0006457 GO:0006953 GO:0051082 GO:0051131			blood pressure (1); body weight (1); chronic obstructive pulmonary disease (1); prostate tumor susceptibility (1); serum lipid level (1);
APEX1	14	17	19993129	19995766	57.61	0.001548	0.025737	36		APEX1	328	AGR2_HUMAN	O95994	APEX nuclease (multifunctional DNA repair enzyme) 1				blood pressure (1); body weight (3);
APITD1	1	14	10412745	10434797	47.8158	0.00254	0.0336574	41		APITD1	378708	CENPS_HUMAN CORT_HUMAN	Q8N2Z9 O00230	Apoptosis-inducing, TAF9-like domain 1	GO:0000775 GO:0000786 GO:0001664 GO:0003677 GO:0005179 GO:0005184 GO:0005576 GO:0005625 GO:0005634 GO:0005694 GO:0006334 GO:0007001 GO:0007193 GO:0007268			blood pressure (2); chronic obstructive pulmonary disease (1); osteoarthritis (1); prostate tumor susceptibility (1); serum ghrelin level (1);
APOBEC3C	22	6	37740210	37744771	68.4034	7e-06	0.00162324	2		APOBEC3C	27350	ABC3C_HUMAN ABC3D_HUMAN	Q9NRW3 Q96AK3	Apolipoprotein B mRNA editing enzyme, catalytic polypeptide-like 3C	GO:0005515 GO:0008270 GO:0016787 GO:0016814 GO:0046872	hsa00791		mammary tumor susceptibility (2);
APOBEC3F	22	6	37766618	37781921	68.4034	8e-06	0.00174155	38		APOBEC3F	200316	ABC3F_HUMAN ABC3G_HUMAN	Q8IUX4 Q9HC16	Apolipoprotein B mRNA editing enzyme, catalytic polypeptide-like 3F	GO:0002230 GO:0003723 GO:0004126 GO:0005515 GO:0005634 GO:0005737 GO:0006410 GO:0008270 GO:0009615 GO:0016553 GO:0016787 GO:0016814 GO:0030895 GO:0042803 GO:0045087 GO:0045869 GO:0046872 GO:0048525	hsa00791		mammary tumor susceptibility (2);
APOBEC3G	22	7	37803081	37813694	24.2432	0.01445	0.089252	38		APOBEC3G	60489	ABC3F_HUMAN ABC3G_HUMAN	Q8IUX4 Q9HC16	Apolipoprotein B mRNA editing enzyme, catalytic polypeptide-like 3G	GO:0002230 GO:0003723 GO:0004126 GO:0005515 GO:0005634 GO:0005737 GO:0006410 GO:0008270 GO:0009615 GO:0016553 GO:0016787 GO:0016814 GO:0030895 GO:0042803 GO:0045087 GO:0045869 GO:0046872 GO:0048525	hsa00791		mammary tumor susceptibility (2);
APOBEC4	1	26	181882033	181889071	93.2509	0.002678	0.0346257	18		APOBEC4	403314	ABEC4_HUMAN	Q8WW27	Apolipoprotein B mRNA editing enzyme, catalytic polypeptide-like 4 (putative)	GO:0006397 GO:0008270 GO:0016787 GO:0046872	hsa00791		allergic/atopic asthma related (1); blood pressure (1); body weight (2); coronary artery disease susceptibility (1); glucose level (1); prostate tumor susceptibility (3);
APOC1	19	13	50109760	50114446	46.4305	0.000708	0.0179125	2		APOC1	341	APOC1_HUMAN SPYA_HUMAN	P02654 P21549	Apolipoprotein C-I	GO:0005319 GO:0005576 GO:0005783 GO:0006629 GO:0006869 GO:0042157 GO:0004760 GO:0005515 GO:0005739 GO:0005759 GO:0005777 GO:0006520 GO:0006625 GO:0008152 GO:0008453 GO:0008483 GO:0009725 GO:0016597 GO:0016740 GO:0016829 GO:0019265 GO:0030170 GO:0042803 GO			allergic/atopic asthma related (1); blood pressure (1); chronic obstructive pulmonary disease (2); mammary tumor susceptibility (3); osteoarthritis (1); serum apolipoprotein e level (1); serum cholesterol level (3);
APOC1	19	13	50109760	50114446	46.4305	0.00075	0.018321	2		APOC1	341	APOC1_HUMAN SPYA_HUMAN	P02654 P21549	Apolipoprotein C-I	GO:0005319 GO:0005576 GO:0005783 GO:0006629 GO:0006869 GO:0042157 GO:0004760 GO:0005515 GO:0005739 GO:0005759 GO:0005777 GO:0006520 GO:0006625 GO:0008152 GO:0008453 GO:0008483 GO:0009725 GO:0016597 GO:0016740 GO:0016829 GO:0019265 GO:0030170 GO:0042803 GO			allergic/atopic asthma related (1); blood pressure (1); chronic obstructive pulmonary disease (2); mammary tumor susceptibility (3); osteoarthritis (1); serum apolipoprotein e level (1); serum cholesterol level (3);
APOC2	19	7	50141082	50144658	39.4409	5.6e-05	0.00461706	2		APOC2	344	SAHH2_HUMAN	O43865	Apolipoprotein C-II	GO:0004013 GO:0005783 GO:0006730 GO:0016787			allergic/atopic asthma related (1); blood pressure (1); chronic obstructive pulmonary disease (2); mammary tumor susceptibility (3); osteoarthritis (1); serum apolipoprotein e level (1); serum cholesterol level (3);
APOE	19	14	50100878	50104490	61.4654	6.5e-05	0.00498817	2		APOE	348			Apolipoprotein E		hsa01510 hsa05010		allergic/atopic asthma related (1); blood pressure (1); chronic obstructive pulmonary disease (2); mammary tumor susceptibility (3); osteoarthritis (1); serum apolipoprotein e level (1); serum cholesterol level (3);
APPL2	12	13	104091204	104154138	56.5618	0.00164	0.0267	51		APPL2	55198			Adaptor protein, phosphotyrosine interaction, PH domain and leucine zipper containing 2				();
APRT	16	11	87403377	87405843	39.0256	0.0023	0.0319871	38		APRT	353	APT_HUMAN	P07741	Adenine phosphoribosyltransferase	GO:0002055 GO:0003999 GO:0005515 GO:0005737 GO:0006166 GO:0006168 GO:0007625 GO:0009116 GO:0016208 GO:0016740 GO:0016757	hsa00230		blood pressure (1); body weight (2); serum cholesterol level (1);
AQP4	18	4	22686004	22699714	16.519	0.00429	0.0457614	52		AQP4	361	KAD1_HUMAN AQP4_HUMAN	P00568 P55087	Aquaporin 4	GO:0000166 GO:0004017 GO:0004765 GO:0005515 GO:0005524 GO:0005737 GO:0005739 GO:0005829 GO:0005886 GO:0006139 GO:0007050 GO:0016301 GO:0016740 GO:0017111 GO:0019201 GO:0046034 GO:0005215 GO:0005887 GO:0006810 GO:0007399 GO:0007588 GO:0015250 GO:0015288 GO			activity level (1); body weight (7); prostate tumor susceptibility (1); serum cholesterol level (2);
ARF3	12	6	47616258	47637519	52.6297	4.1e-05	0.00408736	25		ARF3	377	ARF3_HUMAN	P61204	ADP-ribosylation factor 3	GO:0000166 GO:0003924 GO:0005525 GO:0005622 GO:0005794 GO:0006886 GO:0006888 GO:0007264 GO:0015031	hsa05110		body weight (2); serum cholesterol level (1); serum p-selectin level (1);
ARG1	6	11	131936057	131947161	32.4162	0.00515	0.0507249	41		ARG1	383	ARGI1_HUMAN	P05089	Arginase, liver	GO:0000050 GO:0004053 GO:0005615 GO:0005737 GO:0006527 GO:0007565 GO:0009611 GO:0016787 GO:0016813 GO:0030145 GO:0046872	hsa00220 hsa00330		body fluid distribution (1); body morphometry (1); body weight (3); osteoarthritis (1); serum cholesterol level (5); serum leptin level (1);
ARHGAP15	2	81	143603368	144242391	193.108	0.00242	0.0327175	2		ARHGAP15	55843			Rho GTPase activating protein 15	GO:0005622 GO:0007165			allergic/atopic asthma related (1); blood pressure (1); body weight (3); heart rate variability (1); osteoarthritis (1); serum cholesterol level (4);
ARHGAP17	16	13	24838212	24934176	77.4658	0.00098	0.0209073	52		ARHGAP17	55114	RHG17_HUMAN	Q68EM7	Rho GTPase activating protein 17	GO:0000166 GO:0004812 GO:0005096 GO:0005515 GO:0005524 GO:0005622 GO:0005737 GO:0005923 GO:0006412 GO:0006418 GO:0007165 GO:0016020 GO:0030054			blood pressure (2); body weight (1); heart rate (2); osteoarthritis (1); rheumatoid arthritis (1); serum cholesterol level (1);
ARHGAP20	11	14	109952975	110088661	59.6684	0.00726	0.0614852	36		ARHGAP20	57569	RHG20_HUMAN	Q9P2F6	Rho GTPase activating protein 20	GO:0005096 GO:0005622 GO:0007049 GO:0007165 GO:0045786			blood pressure (1); body weight (2); mammary tumor susceptibility (3); serum adiponectin level (2);
ARHGAP21	10	19	24912548	25052550	79.8279	0.00233	0.0320698	52		ARHGAP21	57584			Rho GTPase activating protein 21	GO:0005515 GO:0005622 GO:0007165			body weight (9); fibrinogen level (2); multiple sclerosis susceptibility (1); serum adiponectin level (1);
ARHGAP26	5	123	142130475	142588765	356.276	0.000216	0.00932823	52		ARHGAP26	23092	RHG26_HUMAN	Q9UNA1	Rho GTPase activating protein 26	GO:0005096 GO:0005100 GO:0005575 GO:0005622 GO:0007165 GO:0007399 GO:0030036			allergic/atopic asthma related (7); blood pressure (1); body weight (4); prostate tumor susceptibility (1);
ARHGAP29	1	20	94407050	94475895	85.0666	0.00166	0.0268291	52		ARHGAP29	9411			Rho GTPase activating protein 29	GO:0005100 GO:0005622 GO:0007165 GO:0007242 GO:0007266 GO:0008270 GO:0046872			allergic/atopic asthma related (1); blood pressure (1); body weight (1); chronic obstructive pulmonary disease (1); serum apolipoprotein b level (1); serum leptin concentration (1);
ARHGAP5	14	3	31616245	31698685	12.0884	0.01394	0.0878755	52		ARHGAP5	394	RHG05_HUMAN	Q13017	Rho GTPase activating protein 5	GO:0000166 GO:0003924 GO:0005096 GO:0005100 GO:0005525 GO:0005622 GO:0005737 GO:0007155 GO:0007165 GO:0007264 GO:0007266 GO:0008361 GO:0015031 GO:0016020 GO:0042169	hsa04510 hsa04670		body weight (3);
ARHGAP8	22	32	43527101	43637328	80.1044	0.004486	0.0470061	52		ARHGAP8								blood pressure (1); body weight (1); mammary tumor susceptibility (1); prostate tumor susceptibility (1);
ARHGAP9	12	25	56152304	56159900	109.973	0.000557	0.0157465	52		ARHGAP9	64333	RHG09_HUMAN	Q9BRR9	Rho GTPase activating protein 9	GO:0005096 GO:0005515 GO:0005622 GO:0007165			body weight (2); serum cholesterol level (1); serum p-selectin level (1);
ARHGEF10	8	69	1759555	1894214	143.413	0.00845	0.067547	38		ARHGEF10	9639	ARHGA_HUMAN	O15013	Rho guanine nucleotide exchange factor (GEF) 10	GO:0004197 GO:0005085 GO:0005089 GO:0005622 GO:0006508 GO:0035023			body weight (1); chronic obstructive pulmonary disease (1); multiple sclerosis susceptibility (1); serum lipid level (1);
ARHGEF15	17	11	8154314	8166554	68.0849	0.000984	0.0209303	51		ARHGEF15	22899	ARHGF_HUMAN	O94989	Rho guanine nucleotide exchange factor (GEF) 15	GO:0005085 GO:0005089 GO:0005096 GO:0005622 GO:0035023			allergic/atopic asthma related (1); blood pressure (1); body weight (4); rheumatoid arthritis (1);
ARHGEF4	2	23	131390693	131521306	75.0155	0.002463	0.0329344	52		ARHGEF4	50649	ARHG4_HUMAN	Q9NR80	Rho guanine nucleotide exchange factor (GEF) 4	GO:0005085 GO:0005089 GO:0005575 GO:0005622 GO:0005737 GO:0007242 GO:0019904 GO:0035023	hsa04810		blood pressure (1); body weight (4); heart rate variability (1); serum cholesterol level (4);
ARID1A	1	4	26895108	26981188	38.2684	0.000149	0.00792104	36		ARID1A	8289	ARI1A_HUMAN	O14497	AT rich interactive domain 1A (SWI-like)	GO:0003677 GO:0004879 GO:0005515 GO:0005622 GO:0005634 GO:0006350 GO:0006355 GO:0016514 GO:0016563 GO:0016568 GO:0030520 GO:0030521 GO:0042766 GO:0042921 GO:0048096			blood pressure (1); myocardial infarction susceptibility (2); serum cholesterol level (1); serum ghrelin level (1);
ARID1B	6	68	157140777	157572094	147.219	0.00905	0.0700554	36		ARID1B	57492	ARI1B_HUMAN	Q8NFD5	AT rich interactive domain 1B (SWI1-like)	GO:0003677 GO:0003713 GO:0005249 GO:0005515 GO:0005622 GO:0005634 GO:0006350 GO:0006355 GO:0006813 GO:0008076 GO:0016020 GO:0016514 GO:0016568 GO:0042309 GO:0048096 GO:0050825 GO:0050826 GO:0051260			allergic/atopic asthma related (1); serum cholesterol level (5);
ARID3B	15	10	72620600	72677525	64.3093	0.00318	0.0387227	36		ARID3B	10620			AT rich interactive domain 3B (BRIGHT-like)	GO:0003677 GO:0005622 GO:0005634 GO:0006350 GO:0006355			blood pressure (1); serum cholesterol level (1); serum p-selectin level (1);
ARL15	5	78	53216370	53642160	212.134	0.00181	0.028393	51		ARL15	54622			ADP-ribosylation factor-like 15	GO:0000166 GO:0005525 GO:0005622 GO:0006886 GO:0007264 GO:0015031 GO:0017111			body fluid distribution (1); body weight (2); serum apolipoprotein a level (1);
ARL4A	7	10	12693005	12697083	34.4582	0.00221	0.0311414	36		ARL4A	10124	ARL4A_HUMAN	P40617	ADP-ribosylation factor-like 4A	GO:0000166 GO:0003924 GO:0005525 GO:0005622 GO:0005634 GO:0006886 GO:0007264 GO:0015031			body weight (1); glucose level (1); osteoarthritis (1); serum cholesterol level (1);
ARPC2	2	14	218790118	218827316	40.1618	0.01431	0.0891096	38		ARPC2	10109	ARPC2_HUMAN	O15144	Actin related protein 2/3 complex, subunit 2, 34kDa	GO:0005200 GO:0005515 GO:0005737 GO:0005856 GO:0005885 GO:0006928 GO:0030833	hsa04810		blood pressure (1); body weight (4); chronic obstructive pulmonary disease (2); coronary artery disease susceptibility (1); fibrinogen level (3); mammary tumor susceptibility (1); osteoarthritis (1); prostate tumor susceptibility (1);
ARPC4	3	10	9809226	9823789	30.2883	0.01413	0.0885054	38		ARPC4	10093			Actin related protein 2/3 complex, subunit 4, 20kDa		hsa04810		blood pressure (1); body weight (2); serum cholesterol level (2);
ARPC5	1	29	181861954	181871608	118.766	0.000734	0.0181314	38		ARPC5	10092	ARPC5_HUMAN	O15511	Actin related protein 2/3 complex, subunit 5, 16kDa	GO:0005200 GO:0005515 GO:0005737 GO:0005856 GO:0005885 GO:0006928 GO:0030027 GO:0030036 GO:0030833	hsa04810 hsa05130 hsa05131		allergic/atopic asthma related (1); blood pressure (1); body weight (2); coronary artery disease susceptibility (1); glucose level (1); prostate tumor susceptibility (3);
ARPC5L	9	9	126671304	126679517	34.326	0.00728	0.0614852	38		ARPC5L	81873	ARP5L_HUMAN	Q9BPX5	Actin related protein 2/3 complex, subunit 5-like	GO:0005515 GO:0005737 GO:0005856 GO:0030833	hsa04810 hsa05130 hsa05131		glucose level (1); multiple sclerosis susceptibility (1); osteoarthritis (1);
ART1	11	19	3622936	3642222	90.0504	2.7e-05	0.00331045	18		ART1	417	NAR1_HUMAN	P52961	ADP-ribosyltransferase 1	GO:0003950 GO:0003956 GO:0005886 GO:0005887 GO:0006471 GO:0016529 GO:0016757 GO:0048503			body weight (1); serum cholesterol level (1);
ART3	4	42	77151360	77252979	168.706	0.00381	0.0426456	18		ART3	419	NAR3_HUMAN	Q13508	ADP-ribosyltransferase 3	GO:0003950 GO:0003956 GO:0005164 GO:0005887 GO:0006471 GO:0006955 GO:0016020 GO:0016757 GO:0048503			body weight (1); chronic obstructive pulmonary disease (2); osteoarthritis (1);
ART5	11	14	3616311	3620122	56.7745	0.00012	0.0073524	18		ART5	116969	NAR5_HUMAN	Q96L15	ADP-ribosyltransferase 5	GO:0003953 GO:0003956 GO:0005576 GO:0006471 GO:0016020 GO:0016757			body weight (1); serum cholesterol level (1);
ASB2	14	8	93470265	93493520	29.1929	0.00486	0.0489996	38		ASB2	51676	ASB2_HUMAN	Q96Q27	Ankyrin repeat and SOCS box-containing 2	GO:0003824 GO:0005529 GO:0006512 GO:0007242			allergic/atopic asthma related (1); body weight (2); glucose level (1); mammary tumor susceptibility (1); prostate tumor susceptibility (1);
ASB3	2	16	53750621	53867583	51.1604	0.01074	0.0763248	38		ASB3	51130	ASB3_HUMAN	Q9Y575	Ankyrin repeat and SOCS box-containing 3	GO:0007242			body weight (1); serum leptin level (1);
ATG16L1	2	28	233824955	233869059	78.8215	0.0109	0.0769492	43		ATG16L1	55054	A16L1_HUMAN	Q676U5	ATG16 autophagy related 16-like 1 (S. cerevisiae)	GO:0005515 GO:0005737 GO:0006914 GO:0015031 GO:0016020 GO:0016192			body weight (3); chronic obstructive pulmonary disease (1); coronary artery disease susceptibility (2); fibrinogen level (3); glucose level (1); prostate tumor susceptibility (2); serum cholesterol level (1);
ATG7	3	41	11289101	11571557	136.432	0.001602	0.0262094	43		ATG7	10533	ATG7_HUMAN	O95352	ATG7 autophagy related 7 homolog (S. cerevisiae)	GO:0003824 GO:0004839 GO:0005737 GO:0006497 GO:0006512 GO:0006813 GO:0006914 GO:0006944 GO:0008324 GO:0015031 GO:0031401	hsa04140		blood pressure (1); body weight (4); serum cholesterol level (2);
ATP10B	5	50	159922704	160211797	254.144	4.4e-05	0.00419061	18		ATP10B	23120	AT10B_HUMAN	O94823	ATPase, class V, type 10B	GO:0000166 GO:0000287 GO:0004012 GO:0005524 GO:0006810 GO:0015662 GO:0015914 GO:0016020 GO:0016021 GO:0016787			allergic/atopic asthma related (1); body weight (2);
ATP10D	4	30	47182166	47290260	76.7358	0.01005	0.0737807	18		ATP10D	57205	AT10D_HUMAN	Q9P241	ATPase, class V, type 10D	GO:0000166 GO:0000287 GO:0004012 GO:0005524 GO:0006810 GO:0006812 GO:0015662 GO:0015914 GO:0016020 GO:0016021 GO:0016787			body weight (1);
ATP1A3	19	2	47162573	47190222	15.8303	0.00524	0.051327	18		ATP1A3	478	AT1A3_HUMAN AMYC_HUMAN	P13637 P19961	ATPase, Na+/K+ transporting, alpha 3 polypeptide	GO:0000166 GO:0000287 GO:0003824 GO:0005391 GO:0005524 GO:0005634 GO:0005737 GO:0005783 GO:0005794 GO:0005886 GO:0005890 GO:0006810 GO:0006812 GO:0006813 GO:0006814 GO:0007613 GO:0008152 GO:0008344 GO:0008542 GO:0015077 GO:0015662 GO:0015672 GO:0015992 GO			allergic/atopic asthma related (2); blood pressure (1); body weight (1); chronic obstructive pulmonary disease (2); mammary tumor susceptibility (3); osteoarthritis (1); serum apolipoprotein e level (1); serum cholesterol level (2);
ATP1B2	17	9	7494978	7501814	27.7878	0.01439	0.0891183	18		ATP1B2	482	AT1B2_HUMAN	P14415	ATPase, Na+/K+ transporting, beta 2 polypeptide	GO:0005391 GO:0005515 GO:0005737 GO:0006811 GO:0006813 GO:0006814 GO:0016020 GO:0016021 GO:0030955 GO:0031402			allergic/atopic asthma related (1); blood pressure (1); body weight (3); rheumatoid arthritis (1);
ATP1B3	3	5	143078159	143128072	19.1695	0.00982	0.0727936	18		ATP1B3	483	AT1B3_HUMAN	P54709	ATPase, Na+/K+ transporting, beta 3 polypeptide	GO:0005391 GO:0005515 GO:0005737 GO:0005890 GO:0006811 GO:0006813 GO:0006814 GO:0016020 GO:0016021 GO:0030955 GO:0031402			body weight (2); chronic obstructive pulmonary disease (1); coronary artery disease susceptibility (2); serum lipid level (1);
ATP2B2	3	74	10340706	10522268	172.211	0.00274	0.0351716	18		ATP2B2	491	ANGL3_HUMAN AT2B2_HUMAN	Q9Y5C1 Q01814	ATPase, Ca++ transporting, plasma membrane 2	GO:0004857 GO:0005102 GO:0005178 GO:0005576 GO:0007160 GO:0007165 GO:0007229 GO:0016042 GO:0030335 GO:0045766 GO:0000166 GO:0000287 GO:0003824 GO:0005388 GO:0005509 GO:0005516 GO:0005524 GO:0005737 GO:0005886 GO:0006810 GO:0006812 GO:0006816 GO:0007605 GO	hsa04020		blood pressure (1); body weight (2); serum cholesterol level (2);
ATP2C2	16	73	82959633	83055294	143.896	0.01216	0.0810186	18		ATP2C2	9914	AT2C2_HUMAN	O75185	ATPase, Ca++ transporting, type 2C, member 2	GO:0000166 GO:0000287 GO:0003824 GO:0005388 GO:0005509 GO:0005524 GO:0006810 GO:0006812 GO:0006816 GO:0008152 GO:0015662 GO:0015992 GO:0016020 GO:0016021 GO:0016787 GO:0016820			();
ATP5B	12	8	55318225	55326119	33.9557	0.00743	0.062308	18		ATP5B	506			ATP synthase, H+ transporting, mitochondrial F1 complex, beta polypeptide		hsa00190		body weight (2); serum cholesterol level (1); serum p-selectin level (1);
ATP5D	19	4	1192748	1195824	32.5814	8.5e-05	0.00581215	18		ATP5D	513			ATP synthase, H+ transporting, mitochondrial F1 complex, delta subunit		hsa00190		blood pressure (2); multiple sclerosis susceptibility (1); prostate tumor susceptibility (7); serum cholesterol level (1); serum leptin level (1); urinary albumin excretion (1);
ATP5E	20	5	57037127	57040817	19.4232	0.01629	0.095897	18		ATP5E	514	ATP5E_HUMAN	P56381	ATP synthase, H+ transporting, mitochondrial F1 complex, epsilon subunit	GO:0005739 GO:0005753 GO:0006811 GO:0015986 GO:0015992 GO:0016469 GO:0016787 GO:0045261 GO:0046872 GO:0046933 GO:0046961	hsa00190		body weight (7); fibrinogen level (1); prostate tumor susceptibility (1); serum cholesterol level (2);
ATP6V0A2	12	3	122762817	122810393	30.0958	0.00016	0.00812724	18		ATP6V0A2	23545	VPP2_HUMAN	Q9Y487	ATPase, H+ transporting, lysosomal V0 subunit a2	GO:0001669 GO:0005515 GO:0006811 GO:0006955 GO:0015078 GO:0015992 GO:0016020 GO:0016021	hsa00190 hsa05110 hsa05120		allergic/atopic asthma related (1); body weight (3); serum apolipoprotein a level (1);
ATP6V0A4	7	31	138041578	138133481	85.4044	0.00113	0.0222393	18		ATP6V0A4	50617	VPP4_HUMAN	Q9HBG4	ATPase, H+ transporting, lysosomal V0 subunit a4	GO:0001503 GO:0005515 GO:0005622 GO:0005903 GO:0006811 GO:0006885 GO:0007165 GO:0007588 GO:0007605 GO:0015078 GO:0015991 GO:0015992 GO:0016020 GO:0016021 GO:0016324 GO:0016471 GO:0031526 GO:0045177	hsa00190 hsa05110 hsa05120		blood pressure (1); body weight (3); serum cholesterol level (5);
ATP6V0E1	5	6	172343368	172394506	22.7213	0.01185	0.0802565	18		ATP6V0E1	8992	PIN4_HUMAN	Q9Y237	ATPase, H+ transporting, lysosomal 9kDa, V0 subunit e1	GO:0003755 GO:0005759 GO:0006457 GO:0016853	hsa00190 hsa05110 hsa05120		();
ATP6V1E1	22	12	16454902	16491588	35.611	0.01197	0.0807615	18		ATP6V1E1	529			ATPase, H+ transporting, lysosomal 31kDa, V1 subunit E1		hsa00190 hsa05110 hsa05120		glucose level (1); left ventricular contractility (1);
ATP6V1F	7	8	128290133	128293138	37.8566	0.00801	0.065106	18		ATP6V1F	9296	VATF_HUMAN	Q16864	ATPase, H+ transporting, lysosomal 14kDa, V1 subunit F	GO:0005624 GO:0006811 GO:0015986 GO:0015992 GO:0016469 GO:0016787 GO:0046872 GO:0046933 GO:0046961	hsa00190 hsa05110 hsa05120		allergic/atopic asthma related (1); blood pressure (1); body weight (1);
ATP7B	13	15	51404805	51483631	49.938	0.01267	0.0826611	20		ATP7B	540	ATP7B_HUMAN	P35670	ATPase, Cu++ transporting, beta polypeptide	GO:0000166 GO:0000287 GO:0003824 GO:0004008 GO:0005261 GO:0005375 GO:0005507 GO:0005515 GO:0005524 GO:0005737 GO:0005739 GO:0005770 GO:0005794 GO:0005802 GO:0005886 GO:0005887 GO:0006810 GO:0006811 GO:0006812 GO:0006825 GO:0006878 GO:0007623 GO:0008152 GO			allergic/atopic asthma related (1); multiple sclerosis susceptibility (1); serum leptin level (1);
ATP8A2	13	114	24844208	25493420	247.869	0.001863	0.0286916	18		ATP8A2	51761	AT8A2_HUMAN	Q9NTI2	ATPase, aminophospholipid transporter-like, class I, type 8A, member 2	GO:0000166 GO:0000287 GO:0004012 GO:0005524 GO:0006810 GO:0008285 GO:0015662 GO:0015914 GO:0016020 GO:0016021 GO:0016787 GO:0016820			allergic/atopic asthma related (1); body weight (2); bone mineral density (1);
ATP9B	18	35	74930384	75239270	95.4713	0.01085	0.0767486	18		ATP9B	374868	ATP9B_HUMAN	O43861	ATPase, class II, type 9B	GO:0000166 GO:0000287 GO:0003824 GO:0004012 GO:0005524 GO:0006810 GO:0008152 GO:0015662 GO:0015914 GO:0015917 GO:0016020 GO:0016021 GO:0016787 GO:0019829			allergic/atopic asthma related (1); multiple sclerosis susceptibility (3);
ATR	3	10	143650766	143780358	39.5566	0.01016	0.0741735	36		ATR	545	ATR_HUMAN	Q13535	Ataxia telangiectasia and Rad3 related	GO:0000077 GO:0003677 GO:0004674 GO:0005488 GO:0005515 GO:0005634 GO:0005694 GO:0006281 GO:0006468 GO:0007049 GO:0007275 GO:0008156 GO:0016740 GO:0016773 GO:0030145 GO:0032405 GO:0032407 GO:0043393	hsa04110 hsa04115		chronic obstructive pulmonary disease (1);
ATXN1	6	139	16407321	16869700	318.085	0.00118	0.0228026	25		ATXN1	6310	ATX1_HUMAN	P54253	Ataxin 1	GO:0003723 GO:0005515 GO:0005634 GO:0005737 GO:0008219 GO:0008344 GO:0008542 GO:0016363 GO:0042405 GO:0042802 GO:0060079			allergic/atopic asthma related (1); prostate tumor susceptibility (1);
AUH	9	10	93015917	93164027	60.045	0.00137	0.0241152	19		AUH	549	AOC2_HUMAN	O75106	AU RNA binding protein/enoyl-Coenzyme A hydratase	GO:0005507 GO:0005509 GO:0006584 GO:0007601 GO:0008131 GO:0009055 GO:0009308 GO:0048038	hsa00280		allergic/atopic asthma related (1);
AVP	20	10	3011201	3013370	28.8687	0.01338	0.0856176	52		AVP	551	NEU2_HUMAN	P01185	Arginine vasopressin (neurophysin II, antidiuretic hormone, diabetes insipidus, neurohypophyseal)	GO:0005185 GO:0005576 GO:0005625 GO:0006091 GO:0006833 GO:0006950 GO:0007165 GO:0007267 GO:0030146 GO:0030819 GO:0031855 GO:0031894 GO:0031895 GO:0042310 GO:0050891			allergic/atopic asthma related (1); body weight (1); myocardial infarction susceptibility (2); prostate tumor susceptibility (4); serum cholesterol level (1);
AVPI1	10	13	99427170	99437005	49.1593	0.00384	0.0427791	38		AVPI1	60370	AVPI1_HUMAN	Q5T686	Arginine vasopressin-induced 1	GO:0000187 GO:0007049			body weight (1); fibrinogen level (2); serum cholesterol level (1);
B3GNTL1	17	37	78494955	78602975	88.4312	0.00887	0.0695197	51		B3GNTL1	146712	B3GNL_HUMAN	Q67FW5	UDP-GlcNAc:betaGal beta-1,3-N-acetylglucosaminyltransferase-like 1	GO:0016757			fibrinogen level (1); serum cholesterol level (1);
B4GALT3	1	14	159407724	159413938	46.6121	0.01233	0.081692	8		B4GALT3	8703			UDP-Gal:betaGlcNAc beta 1,4- galactosyltransferase, polypeptide 3		hsa00510 hsa00533 hsa00602 hsa01030 hsa01031		allergic/atopic asthma related (1); blood pressure (2); body weight (3); prostate tumor susceptibility (2); serum lipid level (1);
BAD	11	8	63793877	63808740	37.6485	0.00486	0.0489996	52		BAD	572			BCL2-antagonist of cell death		hsa01510 hsa04012 hsa04210 hsa04370 hsa04510 hsa04910 hsa05030 hsa05210 hsa05212 hsa05213 hsa05215 hsa05218 hsa05220 hsa05221 hsa05223		allergic/atopic asthma related (1); blood pressure (1); body weight (2); left ventricular contractility (1); serum adiponectin level (1); serum cholesterol level (3);
BAG3	10	6	121400871	121427319	19.6115	0.00973	0.0725804	38		BAG3	9531	PSA2_HUMAN	P25787	BCL2-associated athanogene 3	GO:0004175 GO:0004298 GO:0005515 GO:0005634 GO:0005737 GO:0005829 GO:0005839 GO:0006511			body weight (1); glucose level (1); heart rate (1); serum cholesterol level (1);
BAHCC1	17	6	76988134	77047953	39.2524	0.000581	0.0161806	2		BAHCC1	57597			BAH domain and coiled-coil containing 1	GO:0003676			body weight (2); fibrinogen level (1); glucose level (1); serum cholesterol level (1);
BAZ2A	12	8	55275646	55316430	33.9557	0.0075	0.0626488	36		BAZ2A	11176	BAZ2A_HUMAN	Q9UIF9	Bromodomain adjacent to zinc finger domain, 2A	GO:0003677 GO:0005515 GO:0005634 GO:0005731 GO:0006338 GO:0006350 GO:0006355 GO:0008270 GO:0030528 GO:0046872			body weight (2); serum cholesterol level (1); serum p-selectin level (1);
BBC3	19	3	52415918	52427863	23.6546	5.2e-05	0.00450963	38		BBC3	27113	BBC3_HUMAN	Q9BXH1	BCL2 binding component 3	GO:0001836 GO:0005515 GO:0005739 GO:0006915 GO:0006917 GO:0006919 GO:0042771 GO:0043065 GO:0045926	hsa04115		chronic obstructive pulmonary disease (2); prostate tumor susceptibility (1); serum apolipoprotein e level (1); serum cholesterol level (1);
BCAM	19	10	50004177	50016518	30.9405	0.00616	0.0561613	2		BCAM	4059	LU_HUMAN	P50895	Basal cell adhesion molecule (Lutheran blood group)	GO:0005055 GO:0005886 GO:0005887 GO:0007155 GO:0007165 GO:0009986			allergic/atopic asthma related (1); blood pressure (1); chronic obstructive pulmonary disease (2); mammary tumor susceptibility (3); osteoarthritis (1); serum apolipoprotein e level (1); serum cholesterol level (3);
BCAR3	1	17	93799936	93919973	46.8119	0.00649	0.0580292	38		BCAR3	8412	BCAR3_HUMAN	O75815	Breast cancer anti-estrogen resistance 3	GO:0000074 GO:0005085 GO:0005515 GO:0005622 GO:0007242 GO:0007264 GO:0042493			allergic/atopic asthma related (1); blood pressure (1); body weight (1); chronic obstructive pulmonary disease (1); serum apolipoprotein b level (1); serum leptin concentration (1);
BCAT1	12	38	24855545	24993575	115.677	0.00723	0.0614521	47		BCAT1	586	BCAT1_HUMAN	P54687	Branched chain aminotransferase 1, cytosolic	GO:0000082 GO:0003824 GO:0004084 GO:0005737 GO:0005829 GO:0008152 GO:0008283 GO:0009081 GO:0009082 GO:0016740 GO:0042802	hsa00280 hsa00290 hsa00770		blood pressure (1); body weight (1); serum cholesterol level (1); serum p-selectin level (1);
BCL6	3	5	188921858	188946169	21.8409	0.00282	0.0356409	36		BCL6	604	ABEC1_HUMAN BCL6_HUMAN	P41238 P41182	B-cell CLL/lymphoma 6 (zinc finger protein 51)	GO:0003723 GO:0004126 GO:0005515 GO:0006381 GO:0006397 GO:0006629 GO:0008270 GO:0016554 GO:0016556 GO:0016787 GO:0016814 GO:0042157 GO:0046872 GO:0000060 GO:0000122 GO:0000902 GO:0001953 GO:0002467 GO:0002634 GO:0002829 GO:0002903 GO:0003676 GO:0003677 GO			body weight (2); serum cholesterol level (1);
BCL9	1	28	145479805	145564639	150.016	5e-06	0.00124035	36		BCL9	607	BCL9_HUMAN	O00512	B-cell CLL/lymphoma 9	GO:0005199 GO:0005515 GO:0005634 GO:0016055			blood pressure (1); body weight (1); chronic obstructive pulmonary disease (1); serum lipid level (1);
BCL9L	11	5	118272060	118286823	22.9894	0.00332	0.0398363	52		BCL9L	283149			B-cell CLL/lymphoma 9-like	GO:0003735 GO:0005201 GO:0005578 GO:0005622 GO:0005840 GO:0006412			blood pressure (1); body weight (3); rheumatoid arthritis (1); serum adiponectin level (2);
BCS1L	2	19	219232622	219236410	158.257	0	0	51		BCS1L	617	BCS1_HUMAN	Q9Y276	BCS1-like (yeast)	GO:0000166 GO:0005524 GO:0005739 GO:0005750 GO:0006457 GO:0006461 GO:0007605 GO:0015980 GO:0016020 GO:0016021 GO:0017111			blood pressure (1); body weight (4); chronic obstructive pulmonary disease (2); coronary artery disease susceptibility (1); fibrinogen level (3); mammary tumor susceptibility (1); osteoarthritis (1); prostate tumor susceptibility (1);
BHLHB2	3	4	4996207	5001861	21.2891	0.00299	0.0369575	36		BHLHB2	8553	BHLH2_HUMAN	O14503	Basic helix-loop-helix domain containing, class B, 2	GO:0003677 GO:0003700 GO:0005515 GO:0005634 GO:0006355 GO:0009649 GO:0016564 GO:0030528 GO:0045449 GO:0045892 GO:0048168	hsa04710		blood pressure (1); body weight (1); mammary tumor susceptibility (2); myocardial infarction susceptibility (1);
BHMT2	5	29	78401338	78421031	82.1046	0.01307	0.0841386	47		BHMT2	23743	BHMT2_HUMAN	Q9H2M3	Betaine-homocysteine methyltransferase 2	GO:0008168 GO:0008270 GO:0008898 GO:0016740 GO:0046872 GO:0047150			body weight (2); low density lipoprotein particle size (3); myocardial infarction susceptibility (1); prostate tumor susceptibility (1); rheumatoid arthritis (1); serum apolipoprotein a level (1);
BICD1	12	72	32151451	32422408	160.864	0.01584	0.093974	19		BICD1	636	BICD1_HUMAN	Q96G01	Bicaudal D homolog 1 (Drosophila)	GO:0005200 GO:0005515 GO:0005794 GO:0005856 GO:0006396 GO:0008298 GO:0009653 GO:0016020 GO:0016192			body weight (2); serum apolipoprotein e level (1); serum cholesterol level (1); serum p-selectin level (1);
BICD2	9	3	94513465	94566904	43.8705	1.7e-05	0.00274756	19		BICD2	23299	BICD2_HUMAN	Q8TD16	Bicaudal D homolog 2 (Drosophila)	GO:0005515 GO:0005737 GO:0005794 GO:0005856 GO:0007018			allergic/atopic asthma related (1);
BIRC5	17	14	73721871	73733311	45.1209	0.01135	0.0787227	38		BIRC5	332	BIRC5_HUMAN	O15392	Baculoviral IAP repeat-containing 5 (survivin)	GO:0000086 GO:0000775 GO:0000910 GO:0004869 GO:0005622 GO:0005634 GO:0005694 GO:0005737 GO:0005814 GO:0005829 GO:0005876 GO:0005881 GO:0006915 GO:0006916 GO:0007049 GO:0007067 GO:0008017 GO:0008270 GO:0030496 GO:0031021 GO:0031503 GO:0031536 GO:0031577 GO	hsa05210		body weight (5); fibrinogen level (1); glucose level (1); serum cholesterol level (1);
BIRC6	2	12	32435599	32697469	55.1403	0.00478	0.0487459	38		BIRC6	57448	BIRC6_HUMAN	Q9NR09	Baculoviral IAP repeat-containing 6 (apollon)	GO:0004842 GO:0004869 GO:0005575 GO:0005622 GO:0005624 GO:0006464 GO:0006512 GO:0006915 GO:0006916 GO:0008284 GO:0016874 GO:0019787	hsa04120		osteoarthritis (1); serum leptin level (2);
BLVRB	19	21	45645530	45663565	53.828	0.0095	0.0717928	18		BLVRB	645	BLVRB_HUMAN	P30043	Biliverdin reductase B (flavin reductase (NADPH))	GO:0003824 GO:0004074 GO:0005737 GO:0016491 GO:0042602 GO:0044237 GO:0050662	hsa00860		allergic/atopic asthma related (1); body weight (1); chronic obstructive pulmonary disease (2); serum apolipoprotein e level (1);
BMP1	8	22	22078834	22125782	58.6323	0.00481	0.0487721	2		BMP1	649	COPD_HUMAN	P48444	Bone morphogenetic protein 1	GO:0005515 GO:0005737 GO:0005783 GO:0005794 GO:0006461 GO:0006810 GO:0006886 GO:0006888 GO:0008565 GO:0016020 GO:0016192 GO:0030126 GO:0030131			blood pressure (2); body weight (4); multiple sclerosis susceptibility (1); serum cholesterol level (1);
BMP3	4	8	82171142	82197709	33.5296	0.00576	0.054315	2		BMP3	651	BMP3_HUMAN	P12645	Bone morphogenetic protein 3 (osteogenic)	GO:0001503 GO:0005125 GO:0005615 GO:0007267 GO:0007275 GO:0008083 GO:0030154 GO:0051216			body weight (1); chronic obstructive pulmonary disease (2); osteoarthritis (1);
BMP6	6	49	7672009	7826960	104.98	0.01494	0.0907545	2		BMP6	654	BMP6_HUMAN	P22004	Bone morphogenetic protein 6	GO:0001649 GO:0005125 GO:0005515 GO:0005615 GO:0006954 GO:0007275 GO:0008083 GO:0030509 GO:0032349 GO:0040007 GO:0045944 GO:0051216	hsa04340 hsa04350		allergic/atopic asthma related (1); body weight (1); bone mineral density (1); prostate tumor susceptibility (1);
BMPR1B	4	60	95898150	96298624	179.208	0.001513	0.0252965	2		BMPR1B	658	BMR1B_HUMAN	O00238	Bone morphogenetic protein receptor, type IB	GO:0000166 GO:0000287 GO:0001501 GO:0001502 GO:0001550 GO:0004672 GO:0004674 GO:0004675 GO:0004702 GO:0004713 GO:0004872 GO:0005024 GO:0005025 GO:0005524 GO:0005887 GO:0006468 GO:0006954 GO:0007178 GO:0009953 GO:0016020 GO:0016740 GO:0030145 GO:0030154 GO	hsa04060 hsa04350		chronic obstructive pulmonary disease (2); osteoarthritis (1);
BOLL	2	3	198299847	198359183	19.7653	0.002	0.0299215	18		BOLL	66037	BOLL_HUMAN	Q8N9W6	Bol, boule-like (Drosophila)	GO:0000166 GO:0003676 GO:0003723 GO:0005515 GO:0005737 GO:0006417 GO:0007126 GO:0007275 GO:0007283 GO:0008494 GO:0030154 GO:0045948			allergic/atopic asthma related (1); blood pressure (2); body weight (2); coronary artery disease susceptibility (1); heart rate variability (1); osteoarthritis (1);
BOP1	8	5	145456863	145485928	28.7215	0.0028	0.035599	52		BOP1	23246	BOP1_HUMAN	Q14137	Block of proliferation 1	GO:0005515 GO:0005634 GO:0006364			blood pressure (1); body weight (1); chronic obstructive pulmonary disease (1); rheumatoid arthritis (1);
BRAF	7	5	140080281	140271033	13.7508	0.01495	0.0907636	52		BRAF	673	BRAF1_HUMAN	P15056	V-raf murine sarcoma viral oncogene homolog B1	GO:0000166 GO:0004672 GO:0004674 GO:0004713 GO:0005057 GO:0005515 GO:0005524 GO:0005737 GO:0005886 GO:0006468 GO:0006916 GO:0007165 GO:0007242 GO:0008270 GO:0009887 GO:0016740 GO:0019992 GO:0046872	hsa04010 hsa04012 hsa04150 hsa04320 hsa04510 hsa04650 hsa04720 hsa04730 hsa04810 hsa04910 hsa05210 hsa05211 hsa05212 hsa05213 hsa05214 hsa05215 hsa05216 hsa05218 hsa05219 hsa05220 hsa05221 hsa05223		blood pressure (1); body weight (4); serum cholesterol level (5);
BRCA2	13	19	31787616	31871809	66.936	0.003779	0.0424883	36		BRCA2	675	RHG05_HUMAN BRCA2_HUMAN	Q13017 P51587	Breast cancer 2, early onset	GO:0000166 GO:0003924 GO:0005096 GO:0005100 GO:0005525 GO:0005622 GO:0005737 GO:0007155 GO:0007165 GO:0007264 GO:0007266 GO:0008361 GO:0015031 GO:0016020 GO:0042169 GO:0000724 GO:0001556 GO:0001833 GO:0003697 GO:0005515 GO:0005634 GO:0005813 GO:0006281 GO	hsa05212		body weight (3); mammary tumor susceptibility (1); serum cholesterol level (1); serum lipid level (1);
BRF2	8	7	37820560	37826569	31.8492	0.001549	0.025737	38		BRF2	55290			BRF2, subunit of RNA polymerase III transcription initiation factor, BRF1-like				blood pressure (1); body weight (1); multiple sclerosis susceptibility (1); serum adiponectin level (2); serum cholesterol level (1); soluble tumor necrosis factor receptor level (1);
BRP44L	6	8	166698397	166716476	29.0997	0.00734	0.061845	2		BRP44L	51660	BR44L_HUMAN	Q9Y5U8	Brain protein 44-like	GO:0005743			body weight (3); prostate tumor susceptibility (3); serum cholesterol level (3);
BRPF1	3	12	9748433	9764699	51.0142	0.002033	0.0302034	36		BRPF1	7862	BRPF1_HUMAN	P55201	Bromodomain and PHD finger containing, 1	GO:0003676 GO:0003677 GO:0005515 GO:0005622 GO:0005634 GO:0006350 GO:0006355 GO:0007242 GO:0008270 GO:0046872			blood pressure (1); body weight (2); serum cholesterol level (2);
BSCL2	11	4	62214322	62231446	17.6657	0.00643	0.0577347	14		BSCL2	26580	BSCL2_HUMAN	Q96G97	Bernardinelli-Seip congenital lipodystrophy 2 (seipin)	GO:0003674 GO:0005783 GO:0008150 GO:0016020 GO:0016021 GO:0030176			allergic/atopic asthma related (1); blood pressure (1); body weight (2); left ventricular contractility (1); serum adiponectin level (1); serum cholesterol level (3);
BTBD12	16	2	3571183	3601586	14.9585	0.000735	0.0181314	36		BTBD12	84464	BTBDC_HUMAN	Q8IY92	BTB (POZ) domain containing 12	GO:0005515			serum cholesterol level (1);
BTBD3	20	3	11819476	11855243	17.621	0.00252	0.0334755	52		BTBD3	22903	BTBD3_HUMAN	Q9Y2F9	BTB (POZ) domain containing 3	GO:0005515			blood pressure (1); body weight (2); prostate tumor susceptibility (2); serum cholesterol level (2);
BTBD8	1	12	92318480	92385985	49.3248	0.01068	0.076142	38		BTBD8	284697	BTBD8_HUMAN	Q5XKL5	BTB (POZ) domain containing 8	GO:0005515			allergic/atopic asthma related (1); blood pressure (1); body weight (1); chronic obstructive pulmonary disease (1); serum apolipoprotein b level (1); serum leptin concentration (1);
BUB1	2	4	111111880	111152135	20.4225	0.01707	0.0981065	27		BUB1	699	BUB1_HUMAN	O43683	BUB1 budding uninhibited by benzimidazoles 1 homolog (yeast)	GO:0000166 GO:0000776 GO:0004672 GO:0004674 GO:0005524 GO:0005634 GO:0005816 GO:0006468 GO:0007049 GO:0007067 GO:0007094 GO:0008283 GO:0016740 GO:0051301	hsa04110		blood pressure (1); body weight (3); heart rate variability (1); mammary tumor susceptibility (1); osteoarthritis (1);
BUB1B	15	25	38240501	38300629	55.5536	0.0152	0.0915002	27		BUB1B	701	BUB1B_HUMAN	O60566	BUB1 budding uninhibited by benzimidazoles 1 homolog beta (yeast)	GO:0000166 GO:0000776 GO:0000940 GO:0004674 GO:0005515 GO:0005524 GO:0005634 GO:0005680 GO:0005737 GO:0006468 GO:0006915 GO:0007049 GO:0007051 GO:0007067 GO:0007093 GO:0008283 GO:0016740 GO:0045786 GO:0048015 GO:0051233 GO:0051301	hsa04110		blood pressure (1); body weight (2); low density lipoprotein particle size (1);
BZRAP1	17	17	53733592	53761151	51.2521	0.01057	0.0757221	51		BZRAP1	9256	RIMB1_HUMAN	O95153	Benzodiazapine receptor (peripheral) associated protein 1	GO:0005737 GO:0005739 GO:0008150 GO:0030156			blood pressure (3); body weight (3); chronic obstructive pulmonary disease (1); fibrinogen level (1); low density lipoprotein particle size (3); prostate tumor susceptibility (1); serum cholesterol level (1);
C10orf2	10	10	102737301	102744148	33.1677	0.01278	0.0829223	51		C10orf2								();
C10orf30	10	18	13520489	13584982	48.1962	0.01253	0.0823314	25		C10orf30	222389			Chromosome 10 open reading frame 30				();
C10orf62	10	7	99339473	99340681	25.7398	0.00665	0.0589655	25		C10orf62	414157	CJ062_HUMAN	Q5T681	Chromosome 10 open reading frame 62				();
C10orf90	10	2	128103563	128200000	13.8301	0.00293	0.0364269	38		C10orf90	118611	CJ090_HUMAN	Q96M02	Chromosome 10 open reading frame 90				();
C11orf2	11	6	64620258	64635756	23.5247	0.00547	0.0526136	38		C11orf2	738	CK002_HUMAN	Q9UID3	Chromosome 11 open reading frame2	GO:0003674 GO:0008150 GO:0016021			();
C12orf10	12	7	51979736	51987232	30.6594	0.01208	0.0808552	36		C12orf10	60314	MYG1_HUMAN	Q9HB07	Chromosome 12 open reading frame 10				();
C15orf29	15	5	32220166	32289515	23.5695	0.00776	0.0640185	51		C15orf29	79768	CO029_HUMAN	Q9H079	Chromosome 15 open reading frame 29	GO:0005730			();
C18orf37	18	10	31302288	31331953	50.2557	0.00291	0.0362628	51		C18orf37	125476	CR037_HUMAN	Q6PI98	Chromosome 18 open reading frame 37				();
C19orf29	19	14	3561626	3577813	50.7465	0.000544	0.0155156	30		C19orf29	58509	CS029_HUMAN	Q8WUQ7	Chromosome 19 open reading frame 29	GO:0003810 GO:0005515 GO:0005681 GO:0006397 GO:0008380 GO:0018149			();
C1QBP	17	19	5276822	5283195	55.5453	0.01143	0.0789151	38		C1QBP	708	C1QBP_HUMAN	Q07021	Complement component 1, q subcomponent binding protein	GO:0001849 GO:0005515 GO:0005739 GO:0005759 GO:0005886 GO:0006955			allergic/atopic asthma related (1); blood pressure (1); body weight (2); rheumatoid arthritis (1);
C1QTNF1	17	27	74531845	74557465	83.6509	0.002498	0.0332246	25		C1QTNF1	114897	C1QT1_HUMAN	Q9BXJ1	C1q and tumor necrosis factor related protein 1	GO:0005737 GO:0006817			body weight (2); fibrinogen level (1); glucose level (1); serum cholesterol level (1);
C20orf24	20	2	34667580	34674374	14.6302	0.00712	0.0611014	38		C20orf24	55969			Chromosome 20 open reading frame 24				();
C20orf77	20	15	36095361	36154180	64.2154	0.00402	0.0439358	25		C20orf77	58490	CT077_HUMAN	Q9NQG5	Chromosome 20 open reading frame 77				();
C2orf30	2	11	53867571	53899999	47.5394	0.001795	0.0282825	38		C2orf30	27248	XTP3B_HUMAN	Q96DZ1	Chromosome 2 open reading frame 30	GO:0005515			();
C3	19	24	6628845	6671662	130.969	0	0	2		C3	718	CO3_HUMAN	P01024	Complement component 3	GO:0001798 GO:0004866 GO:0004952 GO:0005102 GO:0005515 GO:0005576 GO:0006954 GO:0006956 GO:0006957 GO:0006958 GO:0007165 GO:0007186 GO:0016021 GO:0050766	hsa04610		blood pressure (2); glucose level (1); multiple sclerosis susceptibility (1); prostate tumor susceptibility (2); serum cholesterol level (1); serum leptin level (1);
C4orf42	4	16	1234176	1236616	73.4322	0.00454	0.0474321	25		C4orf42								();
C5	9	17	122754434	122852375	61.5504	0.0065	0.0580699	2		C5	727	ARTN_HUMAN	Q5T4W7	Complement component 5	GO:0005249 GO:0005615 GO:0006813 GO:0007165 GO:0007405 GO:0007411 GO:0007422 GO:0008076 GO:0008083 GO:0045735 GO:0050930	hsa04610		osteoarthritis (1);
C6orf125	6	18	33773323	33787482	59.3733	0.00391	0.0430423	38		C6orf125	84300	CF125_HUMAN	Q9BRT2	Chromosome 6 open reading frame 125				();
C6orf62	6	6	24813143	24827382	35.7831	0.00105	0.0214978	51		C6orf62	81688	CF062_HUMAN	Q9GZU0	Chromosome 6 open reading frame 62	GO:0003674 GO:0005575 GO:0005622 GO:0008150			();
C7	5	17	40945355	41018798	90.4668	0.00032	0.011571	2		C7	730	CO7_HUMAN	P10643	Complement component 7	GO:0005579 GO:0006957 GO:0006958 GO:0019835	hsa04610		blood pressure (1); body fluid distribution (1); body weight (2); heart rate (1); prostate tumor susceptibility (1); rheumatoid arthritis (1); serum apolipoprotein a level (1);
C7orf27	7	2	2544038	2561672	15.1845	0.001183	0.0228166	38		C7orf27	221927	CG027_HUMAN	Q6PJG6	Chromosome 7 open reading frame 27	GO:0006952			();
C7orf34	7	9	142346724	142348079	33.1552	0.00777	0.0640348	25		C7orf34	135927			Chromosome 7 open reading frame 34				();
C9orf98	9	13	134590785	134744019	39.4753	0.0088	0.069304	18		C9orf98	158067	CI098_HUMAN	Q96MA6	Chromosome 9 open reading frame 98	GO:0000166 GO:0004017 GO:0004765 GO:0005524 GO:0006139 GO:0016301 GO:0016740 GO:0017111 GO:0019201			();
CAB39L	13	31	48780786	48916222	76.2896	0.01386	0.0876376	38		CAB39L	81617	CB39L_HUMAN	Q9H9S4	Calcium binding protein 39-like	GO:0005515			allergic/atopic asthma related (3); body weight (1); multiple sclerosis susceptibility (1); serum leptin level (1);
CABIN1	22	8	22737764	22904596	25.4783	0.01684	0.0975732	36		CABIN1	23523	CABIN_HUMAN	Q9Y6J0	Calcineurin binding protein 1	GO:0003677 GO:0004864 GO:0005488 GO:0005634 GO:0006306 GO:0007166 GO:0008170 GO:0016568			blood pressure (1); serum cholesterol level (1);
CABLES1	18	20	18969724	19094432	90.5629	0.000444	0.0136065	36		CABLES1	91768	CABL1_HUMAN	Q8TDN4	Cdk5 and Abl enzyme substrate 1	GO:0005515 GO:0005634 GO:0005737 GO:0005829 GO:0007049 GO:0007186 GO:0007399 GO:0016021 GO:0016538 GO:0051302 GO:0051726			activity level (1); body weight (4); serum cholesterol level (2);
CACHD1	1	39	64709063	64931329	97.4233	0.00713	0.061138	30		CACHD1	57685			Cache domain containing 1	GO:0016020			allergic/atopic asthma related (1); blood pressure (1); low density lipoprotein particle size (3); prostate tumor susceptibility (2); serum leptin concentration (1);
CACNA1A	19	62	13178256	13478274	146.361	0.003141	0.0383792	51		CACNA1A	773	CAC1A_HUMAN	O00555	Calcium channel, voltage-dependent, P/Q type, alpha 1A subunit	GO:0000096 GO:0005216 GO:0005244 GO:0005245 GO:0005249 GO:0005509 GO:0005515 GO:0005634 GO:0005737 GO:0005886 GO:0005891 GO:0006006 GO:0006811 GO:0006813 GO:0006816 GO:0007204 GO:0007214 GO:0007268 GO:0007274 GO:0007399 GO:0007416 GO:0007628 GO:0008076 GO	hsa04010 hsa04020 hsa04730 hsa04742 hsa04930		blood pressure (1); body weight (1); chronic obstructive pulmonary disease (2); glucose level (1); multiple sclerosis susceptibility (1); prostate tumor susceptibility (1); serum cholesterol level (1);
CACNA1B	9	27	139892061	140136452	72.5404	0.01102	0.0774376	52		CACNA1B	774	CAC1B_HUMAN	Q00975	Calcium channel, voltage-dependent, N type, alpha 1B subunit	GO:0000166 GO:0001518 GO:0005216 GO:0005244 GO:0005245 GO:0005248 GO:0005509 GO:0005524 GO:0005886 GO:0005891 GO:0006811 GO:0006814 GO:0006816 GO:0007268 GO:0008022 GO:0016020 GO:0016021 GO:0043025 GO:0043198 GO:0043679	hsa04010 hsa04020 hsa04742 hsa04930		body weight (1); osteoarthritis (1); prostate tumor susceptibility (1);
CACNA1C	12	152	2032676	2677376	421.314	7e-06	0.00162324	52		CACNA1C	775			Calcium channel, voltage-dependent, L type, alpha 1C subunit	GO:0002095 GO:0005216 GO:0005245 GO:0005249 GO:0005515 GO:0005624 GO:0005886 GO:0005891 GO:0006811 GO:0006813 GO:0006816 GO:0006874 GO:0007268 GO:0007628 GO:0008076 GO:0008217 GO:0008542 GO:0016020 GO:0016021 GO:0017156 GO:0019229 GO:0030073 GO:0030252 GO	hsa04010 hsa04020 hsa04720 hsa04912 hsa04930		blood pressure (1); body weight (2); prostate tumor susceptibility (4); serum cholesterol level (1);
CACNB1	17	11	34583234	34607427	37.695	0.000889	0.0199222	51		CACNB1	782	CACB1_HUMAN	Q02641	Calcium channel, voltage-dependent, beta 1 subunit	GO:0005244 GO:0005245 GO:0005509 GO:0005515 GO:0005624 GO:0005891 GO:0006811 GO:0006816 GO:0006936 GO:0016020	hsa04010		blood pressure (3); chronic obstructive pulmonary disease (2); fibrinogen level (1); serum apolipoprotein b level (1); serum cholesterol level (1);
CACNG3	16	43	24174376	24281238	110.464	0.00304	0.0374886	52		CACNG3	10368	CCG3_HUMAN	O60359	Calcium channel, voltage-dependent, gamma subunit 3	GO:0005198 GO:0005244 GO:0005245 GO:0005509 GO:0005891 GO:0005923 GO:0006811 GO:0006816 GO:0016020 GO:0016021	hsa04010		blood pressure (2); body weight (1); heart rate (2); osteoarthritis (1); rheumatoid arthritis (1); serum cholesterol level (1);
CAMK1	3	13	9774030	9786661	52.9463	0.002275	0.0318053	36		CAMK1	8536			Calcium/calmodulin-dependent protein kinase I				blood pressure (1); body weight (2); serum cholesterol level (2);
CAMK1D	10	154	12431588	12911739	327.633	0.00106	0.0215158	52		CAMK1D	57118	KCC1D_HUMAN	Q8IU85	Calcium/calmodulin-dependent protein kinase ID	GO:0000166 GO:0004672 GO:0004674 GO:0004713 GO:0005509 GO:0005516 GO:0005524 GO:0005634 GO:0005737 GO:0005954 GO:0005964 GO:0005978 GO:0006468 GO:0016740			allergic/atopic asthma related (1); blood pressure (1); multiple sclerosis susceptibility (1); serum adiponectin level (1);
CAMK2B	7	20	44225419	44331749	51.845	0.00945	0.0717928	52		CAMK2B	816	KCC2B_HUMAN	Q13554	Calcium/calmodulin-dependent protein kinase (CaM kinase) II beta	GO:0000082 GO:0000166 GO:0004672 GO:0004674 GO:0004713 GO:0005516 GO:0005524 GO:0005964 GO:0005978 GO:0006468 GO:0006816 GO:0007165 GO:0016740 GO:0046777	hsa04012 hsa04020 hsa04310 hsa04720 hsa04740 hsa04912 hsa04916 hsa05214		body weight (2); serum apolipoprotein b level (2); serum cholesterol level (1);
CAMK4	5	44	110587980	110848647	142.45	0.001316	0.0236326	36		CAMK4	814	KCC4_HUMAN	Q16566	Calcium/calmodulin-dependent protein kinase IV	GO:0000166 GO:0004672 GO:0004674 GO:0004713 GO:0005509 GO:0005516 GO:0005524 GO:0005634 GO:0005737 GO:0005964 GO:0005978 GO:0006468 GO:0006913 GO:0007165 GO:0007270 GO:0016563 GO:0016740	hsa04020 hsa04720		allergic/atopic asthma related (1); body weight (1); heart rate (1); rheumatoid arthritis (1); serum apolipoprotein a level (1);
CAMLG	5	6	134102104	134115742	26.6206	0.00426	0.0455782	38		CAMLG	819	CAMLG_HUMAN	P49069	Calcium modulating ligand	GO:0001881 GO:0005515 GO:0005783 GO:0006952 GO:0007173 GO:0016020 GO:0016021			allergic/atopic asthma related (6); body weight (2); multiple sclerosis susceptibility (1);
CAMP	3	3	48239865	48241979	20.8739	0.004454	0.0467796	2		CAMP	820	ATP4B_HUMAN	P51164	Cathelicidin antimicrobial peptide	GO:0005391 GO:0006811 GO:0006813 GO:0006814 GO:0008900 GO:0015992 GO:0016020 GO:0016021 GO:0030955			body fluid distribution (1); chronic obstructive pulmonary disease (1);
CANT1	17	18	74499393	74517433	69.4225	0.0023	0.0319871	18		CANT1	124583	CANT1_HUMAN	Q8WVQ1	Calcium activated nucleotidase 1	GO:0004871 GO:0005509 GO:0005783 GO:0005789 GO:0005794 GO:0016020 GO:0016021 GO:0016787 GO:0017110 GO:0043123	hsa00230 hsa00240		body weight (5); fibrinogen level (1); glucose level (1); serum cholesterol level (1);
CAPN1	11	7	64705918	64736052	56.9784	0.000701	0.0178889	2		CAPN1	823	ATPA_HUMAN	P25705	Calpain 1, (mu/I) large subunit	GO:0000166 GO:0005215 GO:0005515 GO:0005524 GO:0005624 GO:0005739 GO:0005753 GO:0006754 GO:0006811 GO:0015986 GO:0015992 GO:0016020 GO:0016469 GO:0016787 GO:0016820 GO:0045261 GO:0046872 GO:0046933 GO:0046961	hsa04210		allergic/atopic asthma related (1); blood pressure (1); body weight (2); left ventricular contractility (1); serum adiponectin level (1); serum cholesterol level (3);
CAPN5	11	31	76455639	76514846	70.605	0.01121	0.0783085	38		CAPN5	726	CAN5_HUMAN	O15484	Calpain 5	GO:0004197 GO:0004198 GO:0005622 GO:0006508 GO:0007165			allergic/atopic asthma related (1); blood pressure (1); body weight (1); chronic obstructive pulmonary disease (1); osteoarthritis (1); serum adiponectin level (1); serum cholesterol level (1);
CAPZA1	1	7	112963597	113015764	30.8455	0.00385	0.0427791	38		CAPZA1	829	CAZA1_HUMAN	P52907	Capping protein (actin filament) muscle Z-line, alpha 1	GO:0003779 GO:0005515 GO:0006461 GO:0006928 GO:0008290 GO:0030036 GO:0051016			blood pressure (1); body weight (1); chronic obstructive pulmonary disease (1);
CARS	11	12	2978734	3035247	68.587	0.000134	0.00774761	47		CARS	833	ATPG_HUMAN	P36542	Cysteinyl-tRNA synthetase	GO:0005215 GO:0005624 GO:0005739 GO:0005753 GO:0006091 GO:0006811 GO:0015986 GO:0015992 GO:0016020 GO:0016469 GO:0016787 GO:0045261 GO:0046872 GO:0046933 GO:0046961	hsa00272 hsa00970		body weight (1); serum cholesterol level (1);
CASP9	1	10	15691381	15723377	76.235	0.000194	0.00873977	38		CASP9	842	CASP9_HUMAN	P55211	Caspase 9, apoptosis-related cysteine peptidase	GO:0005515 GO:0005622 GO:0005625 GO:0005634 GO:0005829 GO:0006508 GO:0006915 GO:0008047 GO:0008234 GO:0008632 GO:0008635 GO:0030693 GO:0042981	hsa04115 hsa04210 hsa04370 hsa05210 hsa05212 hsa05213 hsa05215 hsa05222 hsa05223		body weight (1); chronic obstructive pulmonary disease (1); glucose level (2); myocardial infarction susceptibility (2); prostate tumor susceptibility (4); serum ghrelin level (1);
CBX7	22	7	37856724	37878484	27.5257	0.0154	0.0921921	36		CBX7	23492	CBX7_HUMAN	O95931	Chromobox homolog 7	GO:0000785 GO:0003682 GO:0005634 GO:0006333 GO:0006350 GO:0006355 GO:0016568			mammary tumor susceptibility (1);
CCDC101	16	9	28472757	28510610	58.4859	0.000299	0.011073	25		CCDC101	112869	CC101_HUMAN	Q96ES7	Coiled-coil domain containing 101				blood pressure (1); body weight (1); osteoarthritis (1); serum cholesterol level (1);
CCDC134	22	6	40526623	40552249	21.7902	0.01272	0.0827634	25		CCDC134	79879	CC134_HUMAN	Q9H6E4	Coiled-coil domain containing 134				();
CCDC136	7	14	128219334	128249419	53.1189	0.00736	0.0619646	25		CCDC136	64753			Coiled-coil domain containing 136	GO:0005515			();
CCDC90B	11	1	82650149	82675025	8.45794	0.00424	0.0454097	51		CCDC90B	60492			Coiled-coil domain containing 90B	GO:0005739 GO:0016020 GO:0016021			();
CCL17	16	6	55996179	56007475	37.0498	4.9e-05	0.00435569	2		CCL17	6361	CCL17_HUMAN	Q92583	Chemokine (C-C motif) ligand 17	GO:0005576 GO:0005615 GO:0006935 GO:0006954 GO:0006955 GO:0007186 GO:0007267 GO:0007275 GO:0008009	hsa04060		blood pressure (1); body weight (3); serum cholesterol level (1);
CCNC	6	3	100096983	100123411	13.0598	0.01417	0.088548	18		CCNC	892	CCNC_HUMAN	P24863	Cyclin C	GO:0000074 GO:0005515 GO:0005634 GO:0006350 GO:0006355 GO:0007049 GO:0051301			blood pressure (1); body fluid distribution (1); body weight (3); osteoarthritis (1);
CCND2	12	17	4253198	4284777	80.8389	2.9e-05	0.00343714	36		CCND2	894	CCND2_HUMAN	P30279	Cyclin D2	GO:0000074 GO:0005515 GO:0005634 GO:0007049 GO:0008284 GO:0019901 GO:0051301	hsa04110 hsa04115 hsa04310 hsa04510 hsa04630		blood pressure (1); body weight (1); prostate tumor susceptibility (4); serum cholesterol level (1);
CD1A	1	3	156490550	156494682	27.6686	0.000823	0.0194696	2		CD1A	909	CD1A_HUMAN	P06126	CD1a molecule	GO:0005887 GO:0006955 GO:0016020 GO:0019882 GO:0042612	hsa04640		blood pressure (1); body weight (1); chronic obstructive pulmonary disease (1); prostate tumor susceptibility (1); serum lipid level (1);
CD1A	1	3	156490550	156494682	27.6686	0.000849	0.0197305	2		CD1A	909	CD1A_HUMAN	P06126	CD1a molecule	GO:0005887 GO:0006955 GO:0016020 GO:0019882 GO:0042612	hsa04640		blood pressure (1); body weight (1); chronic obstructive pulmonary disease (1); prostate tumor susceptibility (1); serum lipid level (1);
CD22	19	11	40511918	40530104	50.5928	0.000113	0.00709042	52		CD22	933	BACE1_HUMAN	P56817	CD22 molecule	GO:0004190 GO:0004194 GO:0005768 GO:0005794 GO:0005887 GO:0006508 GO:0006509 GO:0008233 GO:0008798 GO:0009049 GO:0016020 GO:0030424 GO:0031410 GO:0050435	hsa04514 hsa04640 hsa04662		body weight (1); chronic obstructive pulmonary disease (3); prostate tumor susceptibility (1); serum apolipoprotein e level (1);
CD300E	17	8	70120306	70131396	25.1473	0.01218	0.0811012	2		CD300E	342510			CD300e molecule	GO:0004872			blood pressure (2); body weight (6); fibrinogen level (1); low density lipoprotein particle size (3); rheumatoid arthritis (1); serum adiponectin level (1); serum cholesterol level (1);
CD300LF	17	27	70202046	70220703	88.472	0.000193	0.00873977	52		CD300LF	146722	CLM1_HUMAN	Q8TDQ1	CD300 molecule-like family member f	GO:0004872 GO:0016020 GO:0016021			blood pressure (2); body weight (6); fibrinogen level (1); low density lipoprotein particle size (3); rheumatoid arthritis (1); serum adiponectin level (1); serum cholesterol level (1);
CD320	19	10	8273010	8279239	77.3935	0.000144	0.00792104	36		CD320	51293			CD320 molecule				blood pressure (2); body weight (1); glucose level (1); multiple sclerosis susceptibility (1); prostate tumor susceptibility (1); serum cholesterol level (1);
CD38	4	15	15389028	15459804	55.4388	0.00328	0.0394451	18		CD38	952	CD38_HUMAN	P28907	CD38 molecule	GO:0003953 GO:0004872 GO:0005624 GO:0005886 GO:0006091 GO:0007165 GO:0008624 GO:0016021 GO:0016798 GO:0016849	hsa00760 hsa04020 hsa04640		blood pressure (1); chronic obstructive pulmonary disease (1); prostate tumor susceptibility (2);
CD5	11	11	60626505	60651899	46.049	0.0042	0.0450718	52		CD5	921	B3GA1_HUMAN	Q9P2W7	CD5 molecule	GO:0005794 GO:0005975 GO:0006486 GO:0008499 GO:0015018 GO:0016020 GO:0016021 GO:0016740 GO:0030145 GO:0046872	hsa04640		allergic/atopic asthma related (1); blood pressure (1); body weight (2); left ventricular contractility (1); serum adiponectin level (1); serum cholesterol level (3);
CD53	1	10	111215343	111244081	34.9735	0.0138	0.0874884	52		CD53	963	CD53_HUMAN	P19397	CD53 molecule	GO:0005886 GO:0005887 GO:0007165 GO:0016021			blood pressure (1); body weight (1); chronic obstructive pulmonary disease (1);
CD72	9	10	35599975	35608424	33.1446	0.01398	0.0878755	52		CD72	971	CD72_HUMAN	P21854	CD72 molecule	GO:0004888 GO:0005102 GO:0005529 GO:0005887 GO:0007155 GO:0016020	hsa04662		serum cholesterol level (2);
CD79B	17	13	59359829	59363436	52.4042	0.00557	0.0532872	52		CD79B	974	CD79B_HUMAN	P40259	CD79b molecule, immunoglobulin-associated beta	GO:0004888 GO:0005515 GO:0005887 GO:0006955 GO:0007166 GO:0009897 GO:0016020 GO:0019815 GO:0050853	hsa04662		blood pressure (3); body weight (1); chronic obstructive pulmonary disease (1); fibrinogen level (1); low density lipoprotein particle size (3); prostate tumor susceptibility (2); serum cholesterol level (1);
CD84	1	18	158782410	158815875	49.2487	0.00891	0.0696827	52		CD84	8832	SLAF5_HUMAN	Q9UIB8	CD84 molecule	GO:0004872 GO:0005515 GO:0005886 GO:0005887 GO:0006952 GO:0007155 GO:0007156			allergic/atopic asthma related (1); blood pressure (2); body weight (2); serum lipid level (1);
CDC14A	1	28	100590610	100758421	81.214	0.01208	0.0808552	36		CDC14A	8556	CC14A_HUMAN	Q9UNH5	CDC14 cell division cycle 14 homolog A (S. cerevisiae)	GO:0000074 GO:0004725 GO:0005515 GO:0005634 GO:0006470 GO:0007049 GO:0008138 GO:0008283 GO:0016311 GO:0016787 GO:0016791 GO:0051301	hsa04110		blood pressure (1); body weight (1); chronic obstructive pulmonary disease (1); serum apolipoprotein b level (1); serum leptin concentration (1);
CDC2	10	1	62208241	62223930	9.34937	0.00227	0.031777	19		CDC2	983	CDC2_HUMAN	P06493	Cell division cycle 2, G1 to S and G2 to M	GO:0000074 GO:0000166 GO:0004672 GO:0004674 GO:0004693 GO:0004713 GO:0005515 GO:0005524 GO:0005634 GO:0005876 GO:0006468 GO:0006916 GO:0007049 GO:0007067 GO:0007089 GO:0007095 GO:0016740 GO:0030496 GO:0030544 GO:0051301	hsa04110 hsa04115 hsa04540		fibrinogen level (2);
CDC25A	3	3	48173671	48204805	20.8739	0.00455	0.0474436	36		CDC25A	993	MPIP1_HUMAN	P30304	Cell division cycle 25 homolog A (S. pombe)	GO:0000079 GO:0000087 GO:0004725 GO:0005199 GO:0005515 GO:0005575 GO:0005622 GO:0006470 GO:0007049 GO:0007067 GO:0008283 GO:0016787 GO:0051301	hsa04110		body fluid distribution (1); chronic obstructive pulmonary disease (1);
CDC2L6	6	13	111037873	111243105	42.1735	0.01281	0.083016	18		CDC2L6	23097	CD2L6_HUMAN	Q9BWU1	Cell division cycle 2-like 6 (CDK8-like)	GO:0000166 GO:0004672 GO:0004674 GO:0004713 GO:0005515 GO:0005524 GO:0006468 GO:0016740 GO:0051301			body fluid distribution (1); body weight (2); multiple sclerosis susceptibility (1); osteoarthritis (1); serum cholesterol level (5);
CDC37L1	9	21	4669565	4696594	66.4154	0.00259	0.0339405	38		CDC37L1	55664			Cell division cycle 37 homolog (S. cerevisiae)-like 1	GO:0000074 GO:0005515 GO:0005737 GO:0051301			();
CDC40	6	6	110608316	110660115	26.9643	0.00915	0.0705734	30		CDC40	51362	PRP17_HUMAN	O60508	Cell division cycle 40 homolog (S. cerevisiae)	GO:0005634 GO:0005681 GO:0006397 GO:0008380 GO:0051301			body fluid distribution (1); body weight (2); multiple sclerosis susceptibility (1); osteoarthritis (1); serum cholesterol level (5);
CDC42BPB	14	19	102468468	102593495	89.0745	0.000875	0.0199011	38		CDC42BPB	9578	MRCKB_HUMAN	Q9Y5S2	CDC42 binding protein kinase beta (DMPK-like)	GO:0000166 GO:0000287 GO:0004672 GO:0004674 GO:0004713 GO:0005083 GO:0005524 GO:0005737 GO:0005856 GO:0005911 GO:0006468 GO:0007010 GO:0007163 GO:0007242 GO:0008270 GO:0016740 GO:0019992 GO:0031252 GO:0031532 GO:0042802 GO:0051056			prostate tumor susceptibility (1);
CDH13	16	496	81218078	82387700	1081.66	0.000137	0.00774761	52		CDH13	1012	CAD13_HUMAN	P55290	Cadherin 13, H-cadherin (heart)	GO:0005509 GO:0005515 GO:0005886 GO:0007155 GO:0007156 GO:0009897 GO:0016020 GO:0042803 GO:0048503			blood pressure (1); body weight (1); mammary tumor susceptibility (2); serum cholesterol level (1);
CDH17	8	19	95208567	95289986	52.6785	0.01053	0.0756387	52		CDH17	1015	CAD17_HUMAN	Q12864	Cadherin 17, LI cadherin (liver-intestine)	GO:0005215 GO:0005427 GO:0005509 GO:0005515 GO:0005624 GO:0005887 GO:0006810 GO:0006857 GO:0007155 GO:0007156 GO:0016020 GO:0016323 GO:0016339			blood pressure (1); body weight (1); cohen syndrome (2); serum adiponectin level (2); serum cholesterol level (1);
CDH23	10	155	72826709	73245710	302.737	0.00725	0.0614752	18		CDH23	64072	CAD23_HUMAN	Q9H251	Cadherin-like 23	GO:0001917 GO:0005509 GO:0005515 GO:0005929 GO:0005932 GO:0007155 GO:0007156 GO:0007601 GO:0007605 GO:0007626 GO:0016020 GO:0016021 GO:0016339 GO:0032420 GO:0032426 GO:0042472 GO:0042491 GO:0045202 GO:0048563 GO:0050896 GO:0050953 GO:0050957 GO:0060088			body weight (4); fibrinogen level (2); prostate tumor susceptibility (1);
CDK3	17	13	71508581	71513675	42.9744	0.00281	0.0356116	36		CDK3	1018	CDK3_HUMAN	Q00526	Cyclin-dependent kinase 3	GO:0000074 GO:0000166 GO:0004672 GO:0004674 GO:0004693 GO:0004713 GO:0005515 GO:0005524 GO:0006468 GO:0007049 GO:0007067 GO:0008283 GO:0016740 GO:0051301			blood pressure (2); body weight (6); fibrinogen level (1); rheumatoid arthritis (1); serum adiponectin level (1); serum cholesterol level (1);
CDK6	7	24	92072170	92301148	89.5551	0.00345	0.0407092	36		CDK6	1021	CDK6_HUMAN	Q00534	Cyclin-dependent kinase 6	GO:0000074 GO:0000080 GO:0000166 GO:0004672 GO:0004674 GO:0004713 GO:0005515 GO:0005524 GO:0006468 GO:0007049 GO:0008283 GO:0016740 GO:0051301	hsa04110 hsa04115 hsa05212 hsa05214 hsa05218 hsa05220 hsa05222 hsa05223		allergic/atopic asthma related (1); body fluid distribution (1); glucose level (1); serum cholesterol level (3);
CDS2	20	13	5055481	5119989	33.4451	0.01397	0.0878755	52		CDS2	8760	CDS2_HUMAN	O95674	CDP-diacylglycerol synthase (phosphatidate cytidylyltransferase) 2	GO:0004605 GO:0005739 GO:0005743 GO:0005783 GO:0008654 GO:0016020 GO:0016021 GO:0016740	hsa00564 hsa04070		allergic/atopic asthma related (1); body weight (1); myocardial infarction susceptibility (2); prostate tumor susceptibility (2); serum cholesterol level (1);
CDT1	16	10	87397686	87403167	33.6873	0.00406	0.0441919	36		CDT1	81620	CDT1_HUMAN	Q9H211	Chromatin licensing and DNA replication factor 1	GO:0000076 GO:0003677 GO:0004969 GO:0005515 GO:0005634 GO:0005657 GO:0006260 GO:0007049 GO:0007090 GO:0007186 GO:0016021 GO:0030174			blood pressure (1); body weight (2); serum cholesterol level (1);
CDYL	6	34	4651391	4900777	111.496	0.00149	0.0251653	36		CDYL	9425	CDYL1_HUMAN	Q9Y232	Chromodomain protein, Y-like	GO:0000785 GO:0003682 GO:0003824 GO:0004402 GO:0005634 GO:0006333 GO:0006350 GO:0006355 GO:0007283 GO:0008152 GO:0008415 GO:0016740			prostate tumor susceptibility (1);
CEACAM8	19	2	47776234	47790890	20.01	0.000825	0.0194696	52		CEACAM8	1088	CEAM8_HUMAN	P31997	Carcinoembryonic antigen-related cell adhesion molecule 8	GO:0005615 GO:0005886 GO:0005887 GO:0006955 GO:0048503			allergic/atopic asthma related (2); blood pressure (1); body weight (1); chronic obstructive pulmonary disease (2); mammary tumor susceptibility (3); osteoarthritis (1); serum apolipoprotein e level (1); serum cholesterol level (3);
CEBPZ	2	10	37282278	37312244	33.9724	0.00589	0.0548642	36		CEBPZ	10153	CEBPZ_HUMAN	Q03701	CCAAT/enhancer binding protein zeta	GO:0003677 GO:0005634 GO:0006350 GO:0006355 GO:0006366			body weight (1); glucose level (1); osteoarthritis (1); serum cholesterol level (1); serum leptin level (3);
CENPO	2	13	24869836	24896288	119.587	1.9e-05	0.0028149	25		CENPO	79172	CENPO_HUMAN	Q9BU64	Centromere protein O	GO:0000775 GO:0005634 GO:0005694			serum leptin level (2);
CEP70	3	8	139695876	139795819	78.0832	0.000154	0.00797436	25		CEP70	80321	CEP70_HUMAN	Q8NHQ1	Centrosomal protein 70kDa	GO:0005622 GO:0007165			body weight (2); chronic obstructive pulmonary disease (1); coronary artery disease susceptibility (2); serum lipid level (1);
CGN	1	15	149750485	149777791	65.2269	0.000461	0.0137274	52		CGN	57530			Cingulin		hsa04530		blood pressure (1); body weight (1); chronic obstructive pulmonary disease (1); serum lipid level (1);
CHAT	10	26	50487146	50543156	81.3904	0.00114	0.02227	52		CHAT	1103	BRD2_HUMAN	P25440	Choline acetyltransferase	GO:0004674 GO:0005634 GO:0007283	hsa00564		body weight (3); fibrinogen level (2); serum leptin level (1);
CHCHD4	3	13	14128577	14141372	51.7648	0.00203	0.0302009	51		CHCHD4	131474	MIA40_HUMAN	Q8N4Q1	Coiled-coil-helix-coiled-coil-helix domain containing 4	GO:0005739 GO:0015031 GO:0065002			blood pressure (1); body weight (5);
CHD4	12	9	6549508	6586812	29.1623	0.01262	0.0825368	36		CHD4	1108	CHD4_HUMAN TISD_HUMAN	Q14839 P47974	Chromodomain helicase DNA binding protein 4	GO:0000166 GO:0000785 GO:0003676 GO:0003677 GO:0003682 GO:0004003 GO:0004386 GO:0005515 GO:0005524 GO:0005634 GO:0006333 GO:0006350 GO:0006357 GO:0007001 GO:0007242 GO:0008026 GO:0008134 GO:0008270 GO:0016568 GO:0016787 GO:0046872 GO:0000288 GO:0003700 GO			body weight (4); serum cholesterol level (1);
CHD9	16	13	51646445	51918915	37.1921	0.01728	0.0988342	36		CHD9	80205			Chromodomain helicase DNA binding protein 9				blood pressure (1); body weight (2); prostate tumor susceptibility (1); serum cholesterol level (2);
CHEK1	11	14	125000245	125051360	71.4777	0.000399	0.0130556	36		CHEK1	1111	CHK1_HUMAN	O14757	CHK1 checkpoint homolog (S. pombe)	GO:0000077 GO:0000079 GO:0000086 GO:0000166 GO:0000794 GO:0004672 GO:0004674 GO:0004713 GO:0005515 GO:0005524 GO:0005634 GO:0005657 GO:0005737 GO:0006281 GO:0006468 GO:0007049 GO:0007131 GO:0007276 GO:0008285 GO:0016740 GO:0019901	hsa04110 hsa04115		blood pressure (2); body weight (3); myocardial infarction susceptibility (2); serum adiponectin level (2); serum cholesterol level (1);
CHKA	11	22	67576901	67645434	66.2013	0.01284	0.0831094	25		CHKA	1119	CHKA_HUMAN	P35790	Choline kinase alpha	GO:0004103 GO:0004871 GO:0005198 GO:0005737 GO:0006629 GO:0006869 GO:0007155 GO:0015629 GO:0016740 GO:0045735	hsa00260 hsa00564		allergic/atopic asthma related (1); blood pressure (1); body weight (2); left ventricular contractility (1); serum adiponectin level (1); serum cholesterol level (3);
CHMP7	8	35	23157094	23175457	76.7816	0.01453	0.0894453	51		CHMP7	91782	CHMP7_HUMAN	Q8WUX9	CHMP family, member 7	GO:0015031			body weight (3); multiple sclerosis susceptibility (1); prostate tumor susceptibility (2); serum adiponectin level (2); serum cholesterol level (1);
CHN1	2	22	175372337	175578361	116.524	0.000126	0.0074669	2		CHN1	1123	CHIN_HUMAN	P15882	Chimerin (chimaerin) 1	GO:0005070 GO:0005096 GO:0005622 GO:0007165 GO:0007242 GO:0008270 GO:0019992 GO:0046872			allergic/atopic asthma related (1); blood pressure (1); body weight (2); heart rate variability (1); osteoarthritis (1);
CHRM5	15	46	32048380	32144579	93.9242	0.00438	0.0463967	51		CHRM5	1133	ACM5_HUMAN	P08912	Cholinergic receptor, muscarinic 5	GO:0001584 GO:0004435 GO:0004872 GO:0004969 GO:0004977 GO:0004981 GO:0005886 GO:0005887 GO:0007165 GO:0007186 GO:0007197 GO:0007213 GO:0008283 GO:0015872 GO:0016020 GO:0016021 GO:0019226 GO:0030054 GO:0045202 GO:0045211	hsa04020 hsa04080 hsa04810		blood pressure (1); body weight (5); bone mineral density (1); low density lipoprotein particle size (1); prostate tumor susceptibility (5);
CHRNA1	2	8	175320568	175337446	33.3077	0.002371	0.032382	2		CHRNA1	1134	ACHA_HUMAN	P02708	Cholinergic receptor, nicotinic, alpha 1 (muscle)	GO:0004889 GO:0005216 GO:0005230 GO:0005886 GO:0005892 GO:0006810 GO:0006811 GO:0006835 GO:0006936 GO:0007165 GO:0015464 GO:0016020 GO:0016021 GO:0017153 GO:0030054 GO:0030594 GO:0031594 GO:0042166 GO:0042391 GO:0045202 GO:0045211			allergic/atopic asthma related (1); blood pressure (1); body weight (2); heart rate variability (1); osteoarthritis (1);
CHRNA4	20	9	61445108	61463139	31.3226	0.0062	0.0564243	25		CHRNA4	1137	ACHA4_HUMAN BT2A2_HUMAN	P43681 Q8WVV5	Cholinergic receptor, nicotinic, alpha 4	GO:0003677 GO:0004879 GO:0004889 GO:0005216 GO:0005230 GO:0005515 GO:0005624 GO:0005634 GO:0005886 GO:0005892 GO:0006355 GO:0006810 GO:0006811 GO:0006816 GO:0007165 GO:0007268 GO:0007271 GO:0007399 GO:0007626 GO:0009897 GO:0014059 GO:0015464 GO:0016020 GO			();
CHRNE	17	20	4741839	4747148	74.3027	0.000575	0.0160985	2		CHRNE	1145	ACHE_HUMAN	Q04844	Cholinergic receptor, nicotinic, epsilon	GO:0004889 GO:0005216 GO:0005230 GO:0005892 GO:0006810 GO:0006811 GO:0006936 GO:0007165 GO:0007271 GO:0008324 GO:0015464 GO:0016020 GO:0016021 GO:0030054 GO:0030594 GO:0042391 GO:0045202 GO:0045211			allergic/atopic asthma related (1); blood pressure (1); body weight (2); rheumatoid arthritis (1);
CHRNE	17	20	4741839	4747148	74.3027	0.000591	0.0162899	2		CHRNE	1145	ACHE_HUMAN	Q04844	Cholinergic receptor, nicotinic, epsilon	GO:0004889 GO:0005216 GO:0005230 GO:0005892 GO:0006810 GO:0006811 GO:0006936 GO:0007165 GO:0007271 GO:0008324 GO:0015464 GO:0016020 GO:0016021 GO:0030054 GO:0030594 GO:0042391 GO:0045202 GO:0045211			allergic/atopic asthma related (1); blood pressure (1); body weight (2); rheumatoid arthritis (1);
CHST11	12	97	103374907	103676013	302.481	1.2e-05	0.00220697	10		CHST11	50515	CHSTB_HUMAN	Q9NPF2	Carbohydrate (chondroitin 4) sulfotransferase 11	GO:0001537 GO:0005794 GO:0005975 GO:0016020 GO:0016021 GO:0016740 GO:0030206 GO:0047756	hsa00532 hsa00920 hsa01030		allergic/atopic asthma related (1); body weight (4); multiple sclerosis susceptibility (1); serum apolipoprotein a level (1); serum p-selectin level (1);
CIAPIN1	16	6	56019587	56038870	38.6403	6e-05	0.00474089	25		CIAPIN1	57019	CPIN1_HUMAN	Q6FI81	Cytokine induced apoptosis inhibitor 1	GO:0005737 GO:0006915 GO:0006916 GO:0030097			blood pressure (1); body weight (3); serum cholesterol level (1);
CIB2	15	6	76184045	76210933	31.6601	0.000338	0.0118561	36		CIB2	10518	CIB2_HUMAN	O75838	Calcium and integrin binding family member 2	GO:0005509 GO:0005515			blood pressure (1); serum cholesterol level (1); serum p-selectin level (1);
CIC	19	1	47480656	47491789	9.48948	0.00216	0.0310104	25		CIC	23152	CIC_HUMAN	Q96RK0	Capicua homolog (Drosophila)	GO:0003677 GO:0005215 GO:0005488 GO:0005515 GO:0005634 GO:0006350 GO:0006355 GO:0006810			allergic/atopic asthma related (2); blood pressure (1); body weight (1); chronic obstructive pulmonary disease (2); mammary tumor susceptibility (3); osteoarthritis (1); serum apolipoprotein e level (1); serum cholesterol level (2);
CIDEB	14	15	23844232	23850416	42.3597	0.01497	0.0907817	38		CIDEB	27141	CIDEB_HUMAN	Q9UHD4	Cell death-inducing DFFA-like effector b	GO:0005515 GO:0005622 GO:0005829 GO:0006915 GO:0006917 GO:0008630			blood pressure (1); body weight (4); rheumatoid arthritis (1); serum leptin level (1);
CIITA	16	14	10878555	10926341	40.6686	0.00404	0.0440191	36		CIITA	4261			Class II, major histocompatibility complex, transactivator		hsa04612		blood pressure (1); body weight (1); osteoarthritis (1); prostate tumor susceptibility (4); serum cholesterol level (2); serum leptin level (1);
CIRBP	19	3	1220266	1224171	32.3195	5.8e-05	0.00461706	30		CIRBP	1153	CIRBP_HUMAN	Q14011	Cold inducible RNA binding protein	GO:0000166 GO:0003676 GO:0003723 GO:0005515 GO:0005634 GO:0009409			blood pressure (2); multiple sclerosis susceptibility (1); prostate tumor susceptibility (7); serum cholesterol level (1); serum leptin level (1); urinary albumin excretion (1);
CIRH1A	16	7	67723999	67760438	36.6661	0.00185	0.0286414	2		CIRH1A	84916	CIR1A_HUMAN	Q969X6	Cirrhosis, autosomal recessive 1A (cirhin)	GO:0005634			blood pressure (1); body weight (1); serum cholesterol level (1);
CKS1B	1	24	153213837	153218346	146.871	0.000295	0.0109643	36		CKS1B	1163	CK001_HUMAN CKS1_HUMAN	Q9H5F2 P61024	CDC28 protein kinase regulatory subunit 1B	GO:0003674 GO:0005634 GO:0008150 GO:0000079 GO:0005515 GO:0007049 GO:0008283 GO:0016301 GO:0016538 GO:0051301	hsa05222		blood pressure (1); body weight (1); chronic obstructive pulmonary disease (1); serum lipid level (1);
CLC	19	5	44913734	44920508	19.9124	0.01137	0.0787227	47		CLC	1178			Charcot-Leyden crystal protein				allergic/atopic asthma related (1); body weight (1); chronic obstructive pulmonary disease (2); serum apolipoprotein e level (1);
CLGN	4	7	141529056	141568232	46.5784	0.000551	0.0156601	37		CLGN	1047	CLGN_HUMAN	O14967	Calmegin	GO:0005509 GO:0005783 GO:0006457 GO:0007338 GO:0016020 GO:0016021 GO:0051082			body weight (4); chronic obstructive pulmonary disease (2); heart rate (1); osteoarthritis (2); serum apolipoprotein a level (1); serum lipid level (1);
CLIC5	6	48	45974165	46156044	117.478	0.00673	0.0591829	52		CLIC5	53405	CLIC5_HUMAN	Q9NZA1	Chloride intracellular channel 5	GO:0005244 GO:0005247 GO:0005515 GO:0005626 GO:0005794 GO:0005902 GO:0006811 GO:0006821 GO:0007565 GO:0007605 GO:0008104 GO:0015629 GO:0016020 GO:0031404 GO:0032420 GO:0032421 GO:0050885 GO:0060088			blood pressure (1); body weight (1); osteoarthritis (1); serum cholesterol level (1);
CLK3	15	8	72687765	72709595	58.7665	0.00156	0.0258795	41		CLK3	1198			CDC-like kinase 3				blood pressure (1); serum cholesterol level (1); serum p-selectin level (1);
CLN3	16	5	28396100	28411124	26.9401	0.00349	0.04082	38		CLN3	1201	CLN3_HUMAN	Q13286	Ceroid-lipofuscinosis, neuronal 3, juvenile (Batten, Spielmeyer-Vogt disease)	GO:0000046 GO:0000139 GO:0001508 GO:0001575 GO:0001584 GO:0005624 GO:0005634 GO:0005737 GO:0005739 GO:0005764 GO:0005769 GO:0005770 GO:0005776 GO:0005783 GO:0005794 GO:0005795 GO:0005802 GO:0005886 GO:0005901 GO:0006457 GO:0006520 GO:0006678 GO:0006681 GO			blood pressure (1); body weight (1); osteoarthritis (1); serum cholesterol level (1);
CLOCK	4	12	55993416	56107754	89.9975	0.000138	0.00774761	36		CLOCK	9575	CLOCK_HUMAN	O15516	Clock homolog (mouse)	GO:0003700 GO:0004871 GO:0005515 GO:0005634 GO:0005667 GO:0005737 GO:0006350 GO:0006355 GO:0006357 GO:0007165 GO:0007623 GO:0009648 GO:0030528 GO:0045449 GO:0045944	hsa04710		body weight (2); chronic obstructive pulmonary disease (2);
CLPB	11	12	71681117	71823216	64.3291	0.000219	0.00934429	36		CLPB	81570	CLPB_HUMAN	Q9H078	ClpB caseinolytic peptidase B homolog (E. coli)	GO:0000166 GO:0005524 GO:0016887 GO:0017111			allergic/atopic asthma related (1); blood pressure (1); body weight (5); bone mineral density (1); chronic obstructive pulmonary disease (1); left ventricular contractility (1); osteoarthritis (1); prostate tumor susceptibility (2); serum adiponectin level (1); serum cholesterol level (3);
CLPS	6	1	35870737	35873080	12.2502	0.00044	0.0136065	52		CLPS	1208	COL_HUMAN	P04118	Colipase, pancreatic	GO:0005576 GO:0005625 GO:0007586 GO:0008047 GO:0016042			allergic/atopic asthma related (1);
CLTCL1	22	21	17546986	17659239	104.773	3.7e-05	0.00394679	38		CLTCL1	8218	CLH2_HUMAN	P53675	Clathrin, heavy chain-like 1	GO:0004871 GO:0005198 GO:0005515 GO:0006461 GO:0006886 GO:0006898 GO:0008565 GO:0009653 GO:0016020 GO:0016192 GO:0030130 GO:0030132 GO:0031410	hsa05040		glucose level (1); left ventricular contractility (1);
CLUAP1	16	1	3490963	3527670	10.636	0.00108	0.0217567	2		CLUAP1	23059			Clusterin associated protein 1				serum cholesterol level (1);
CNOT2	12	3	68923043	69035040	14.2102	0.01388	0.0876601	36		CNOT2	4848	CNOT2_HUMAN OX1R_HUMAN	Q9NZN8 O43613	CCR4-NOT transcription complex, subunit 2	GO:0005634 GO:0005737 GO:0006355 GO:0006358 GO:0016455 GO:0030528 GO:0045449 GO:0001584 GO:0004872 GO:0004946 GO:0004952 GO:0004966 GO:0004983 GO:0005887 GO:0007165 GO:0007186 GO:0007218 GO:0007268 GO:0007631 GO:0008188 GO:0016020 GO:0016021 GO:0016499			allergic/atopic asthma related (1); serum p-selectin level (1);
CNR1	6	9	88906303	88911775	48.5542	0.000234	0.00971237	52		CNR1	1268	TSEAR_HUMAN	Q8WU66	Cannabinoid receptor 1 (brain)	GO:0005198 GO:0007155	hsa04080		blood pressure (1); body fluid distribution (1); body weight (3); osteoarthritis (1);
CNTN1	12	53	39372624	39750361	166.883	0.001526	0.0254341	52		CNTN1	1272	CNTN1_HUMAN	Q12860	Contactin 1	GO:0003676 GO:0005021 GO:0005515 GO:0005524 GO:0005624 GO:0006468 GO:0007155 GO:0007219 GO:0008168 GO:0016020 GO:0016337 GO:0032259 GO:0048503	hsa04514		body weight (2); serum cholesterol level (1); serum p-selectin level (1);
CNTN4	3	294	2117246	3074645	493.942	0.00895	0.0696859	51		CNTN4	152330	CNTN4_HUMAN	Q8IWV2	Contactin 4	GO:0004908 GO:0005021 GO:0005515 GO:0005524 GO:0005886 GO:0006468 GO:0007155 GO:0007158 GO:0007399 GO:0007411 GO:0007413 GO:0007420 GO:0030424 GO:0031175 GO:0045665 GO:0048167 GO:0048503			blood pressure (1); body weight (3); mammary tumor susceptibility (2); myocardial infarction susceptibility (1); prostate tumor susceptibility (3); serum cholesterol level (1);
CNTN5	11	266	98397080	99732683	701.895	2.3e-05	0.00295592	51		CNTN5	53942			Contactin 5				blood pressure (1); body weight (3); chronic obstructive pulmonary disease (1); prostate tumor susceptibility (1); serum adiponectin level (1);
CNTNAP2	7	422	145444385	147749019	768.433	0.00562	0.0535733	52		CNTNAP2	26047	CNTP2_HUMAN	Q9UHC6	Contactin associated protein-like 2	GO:0005179 GO:0005509 GO:0005515 GO:0005576 GO:0007155 GO:0008038 GO:0016020 GO:0016021 GO:0019226	hsa04514		blood pressure (1); body weight (1); serum cholesterol level (5);
COBL	7	34	51051402	51352009	162.204	0.000172	0.00837774	52		COBL	23242	COBL_HUMAN GLT13_HUMAN	O75128 Q8IUC8	Cordon-bleu homolog (mouse)	GO:0001843 GO:0003677 GO:0004003 GO:0005524 GO:0005634 GO:0006289 GO:0016818 GO:0004653 GO:0005509 GO:0005529 GO:0005794 GO:0006493 GO:0016020 GO:0016021 GO:0016757 GO:0030145			blood pressure (1); body weight (2); mammary tumor susceptibility (1); serum cholesterol level (1);
COG1	17	10	68700767	68716240	41.7123	0.0088	0.069304	7		COG1	9382	COG1_HUMAN	Q8WTW3	Component of oligomeric golgi complex 1	GO:0005515 GO:0005794 GO:0006891 GO:0007030 GO:0008565 GO:0015031 GO:0016020 GO:0017119			blood pressure (2); body weight (6); fibrinogen level (1); low density lipoprotein particle size (3); rheumatoid arthritis (1); serum adiponectin level (1); serum cholesterol level (1);
COG8	16	15	67920024	67931027	111.491	0.000282	0.0107432	7		COG8	84342	COG8_HUMAN	Q96MW5	Component of oligomeric golgi complex 8	GO:0001584 GO:0005794 GO:0007186 GO:0015031 GO:0016020 GO:0016021 GO:0017119			blood pressure (2); body weight (2); serum cholesterol level (1);
COL14A1	8	38	121206532	121453454	97.401	0.00457	0.0475592	2		COL14A1	7373	COEA1_HUMAN	Q05707	Collagen, type XIV, alpha 1 (undulin)	GO:0005198 GO:0005201 GO:0005518 GO:0005581 GO:0005596 GO:0005737 GO:0006817 GO:0007155 GO:0016337 GO:0030199 GO:0030674			body weight (1); cohen syndrome (1); prostate tumor susceptibility (1); serum apolipoprotein b level (1); serum cholesterol level (3); serum leptin level (1);
COL20A1	20	11	61394982	61432729	32.6469	0.01274	0.0827634	25		COL20A1	57642			Collagen, type XX, alpha 1				();
COL23A1	5	123	177597224	177950162	314.38	0.000198	0.00877162	30		COL23A1	91522	CONA1_HUMAN	Q86Y22	Collagen, type XXIII, alpha 1	GO:0004952 GO:0005198 GO:0005578 GO:0005737 GO:0006817 GO:0007186 GO:0016020 GO:0016021			body weight (1); prostate tumor susceptibility (3);
COL4A1	13	91	109599310	109757497	260.955	7e-05	0.00511432	2		COL4A1	1282	CO4A1_HUMAN	P02462	Collagen, type IV, alpha 1	GO:0005201 GO:0005576 GO:0005581 GO:0005587 GO:0005604 GO:0005737 GO:0006817	hsa01430 hsa04510 hsa04512 hsa05222		allergic/atopic asthma related (1); glucose level (1); multiple sclerosis susceptibility (1); prostate tumor susceptibility (1); serum cholesterol level (2);
COL4A2	13	110	109757631	109963374	238.047	0.00199	0.0298137	2		COL4A2	1284	CO4A2_HUMAN	P08572	Collagen, type IV, alpha 2	GO:0005201 GO:0005581 GO:0005587 GO:0005737 GO:0006817 GO:0016525 GO:0030198	hsa01430 hsa04510 hsa04512 hsa05222		allergic/atopic asthma related (1); glucose level (1); multiple sclerosis susceptibility (1); prostate tumor susceptibility (1); serum cholesterol level (2);
COL4A3	2	49	227737524	227887751	101.24	0.01335	0.0854769	2		COL4A3	1285	CO4A3_HUMAN	Q01955	Collagen, type IV, alpha 3 (Goodpasture antigen)	GO:0004185 GO:0005178 GO:0005201 GO:0005515 GO:0005578 GO:0005581 GO:0005587 GO:0005737 GO:0006508 GO:0006817 GO:0006917 GO:0006919 GO:0007155 GO:0007166 GO:0007605 GO:0008015 GO:0008191 GO:0008283 GO:0008285 GO:0016525			body weight (5); chronic obstructive pulmonary disease (2); coronary artery disease susceptibility (1); fibrinogen level (3); osteoarthritis (1); prostate tumor susceptibility (1);
COL5A1	9	60	136673472	136876509	130.291	0.00846	0.067547	2		COL5A1	1289	CO5A1_HUMAN	P20908	Collagen, type V, alpha 1	GO:0005198 GO:0005201 GO:0005515 GO:0005581 GO:0005588 GO:0005604 GO:0005737 GO:0006817 GO:0007155 GO:0008201	hsa01430 hsa04510 hsa04512		body weight (1); osteoarthritis (1); prostate tumor susceptibility (1); rheumatoid arthritis (1);
COL5A3	19	19	9931236	9982147	54.2407	0.00546	0.0526123	2		COL5A3	50509	CO5A3_HUMAN	P25940	Collagen, type V, alpha 3	GO:0005198 GO:0005201 GO:0005581 GO:0005588 GO:0005737 GO:0006817 GO:0007155 GO:0007160 GO:0007517 GO:0008201 GO:0009887	hsa01430 hsa04510 hsa04512		blood pressure (1); body weight (1); glucose level (1); multiple sclerosis susceptibility (1); prostate tumor susceptibility (1);
COL6A1	21	12	46226090	46249391	49.3268	0.00513	0.0506214	2		COL6A1	1291	CO6A1_HUMAN	P12109	Collagen, type VI, alpha 1	GO:0003774 GO:0005201 GO:0005515 GO:0005524 GO:0005581 GO:0005589 GO:0005737 GO:0006817 GO:0007155 GO:0016459	hsa01430 hsa04510 hsa04512		body weight (2); glucose level (1); multiple sclerosis susceptibility (1); myocardial infarction susceptibility (1); serum cholesterol level (4);
COL9A1	6	24	70982463	71069507	72.6994	0.01199	0.080774	2		COL9A1	1297	CO9A1_HUMAN	P20849	Collagen, type IX, alpha 1	GO:0005198 GO:0005201 GO:0005249 GO:0005516 GO:0005578 GO:0005594 GO:0005737 GO:0006813 GO:0006817 GO:0007155 GO:0009887 GO:0016021			blood pressure (1); body weight (2); osteoarthritis (2); serum cholesterol level (1);
COL9A3	20	12	60918858	60942956	26.8241	0.01593	0.0942982	2		COL9A3	1299	CO9A3_HUMAN	Q14050	Collagen, type IX, alpha 3	GO:0004939 GO:0005198 GO:0005201 GO:0005578 GO:0005594 GO:0005737 GO:0006817 GO:0007186 GO:0016021			();
COMMD4	15	1	73415426	73419667	6.05593	0.01404	0.0881078	38		COMMD4	54939	COMD4_HUMAN	Q9H0A8	COMM domain containing 4	GO:0005737			blood pressure (1); serum cholesterol level (1); serum p-selectin level (1);
COMMD7	20	11	30754153	30795475	67.5551	5.7e-05	0.00461706	38		COMMD7	149951	COMD7_HUMAN	Q86VX2	COMM domain containing 7				body weight (2); prostate tumor susceptibility (1); serum cholesterol level (3);
COMMD8	4	15	47147567	47160433	51.2986	0.001023	0.0212302	51		COMMD8	54951	COMD8_HUMAN	Q9NX08	COMM domain containing 8	GO:0005759			body weight (1);
COMT	22	74	18309308	18336530	165.672	0.01291	0.0834612	47		COMT	1312	TTLL1_HUMAN	O95922	Catechol-O-methyltransferase	GO:0003674 GO:0004835 GO:0005575 GO:0005737 GO:0005856 GO:0005874 GO:0006464 GO:0008150 GO:0016874	hsa00350		glucose level (1); left ventricular contractility (1);
COQ9	16	6	56038902	56052680	38.6403	4.5e-05	0.00424792	15		COQ9	57017	COQ9_HUMAN	O75208	Coenzyme Q9 homolog (S. cerevisiae)	GO:0005739 GO:0006744			blood pressure (1); body weight (3); serum cholesterol level (1);
CORO2A	9	23	99926296	99994743	58.4939	0.00647	0.0579475	36		CORO2A	7464	COR2A_HUMAN	Q92828	Coronin, actin binding protein, 2A	GO:0003779 GO:0004356 GO:0005515 GO:0006542 GO:0006807 GO:0007242			allergic/atopic asthma related (1); prostate tumor susceptibility (1);
CORT	1	14	10432557	10434546	47.8158	0.002577	0.0339345	52		CORT								blood pressure (2); chronic obstructive pulmonary disease (1); osteoarthritis (1); prostate tumor susceptibility (1); serum ghrelin level (1);
COX5B	2	2	97628952	97631089	10.9699	0.00978	0.0726991	38		COX5B	1329			Cytochrome c oxidase subunit Vb		hsa00190		blood pressure (1); body weight (2); heart rate variability (1);
CPNE6	14	6	23610595	23617136	30.7786	0.00376	0.0423974	18		CPNE6	9362			Copine VI (neuronal)				blood pressure (1); body weight (5); rheumatoid arthritis (1); serum leptin level (1);
CPOX	3	8	99780979	99795131	31.3829	0.001732	0.027575	45		CPOX	1371	HEM6_HUMAN	P36551	Coproporphyrinogen oxidase	GO:0004109 GO:0005739 GO:0005758 GO:0006779 GO:0006783 GO:0016491 GO:0042493 GO:0043621 GO:0046685 GO:0046689	hsa00860		chronic obstructive pulmonary disease (1); coronary artery disease susceptibility (3); serum adiponectin level (1); serum cholesterol level (1);
CPVL	7	46	29001771	29152678	180.158	0.000218	0.00933898	8		CPVL	54504	CPVL_HUMAN	Q9H3G5	Carboxypeptidase, vitellogenic-like	GO:0004185 GO:0006508 GO:0008233			body weight (4); osteoarthritis (1);
CRABP2	1	7	154936029	154941999	20.3922	0.00892	0.0696827	36		CRABP2	1382	RABP2_HUMAN	P29373	Cellular retinoic acid binding protein 2	GO:0001972 GO:0005215 GO:0005488 GO:0005737 GO:0006355 GO:0006810 GO:0007165 GO:0008289 GO:0008544 GO:0016918 GO:0035115 GO:0042573			blood pressure (1); body weight (1); chronic obstructive pulmonary disease (1); prostate tumor susceptibility (1); serum lipid level (1);
CRADD	12	40	92595281	92768662	109.87	0.00215	0.0309789	51		CRADD	8738	CRADD_HUMAN	P78560	CASP2 and RIPK1 domain containing adaptor with death domain	GO:0005515 GO:0005622 GO:0006508 GO:0007165 GO:0008625 GO:0030693 GO:0042981			allergic/atopic asthma related (1); prostate tumor susceptibility (1); serum apolipoprotein a level (1); serum p-selectin level (1);
CREB1	2	7	208102930	208171815	30.297	0.00755	0.0629678	36		CREB1	1385	CREB1_HUMAN	P16220	CAMP responsive element binding protein 1	GO:0003677 GO:0003700 GO:0003712 GO:0005515 GO:0005634 GO:0005667 GO:0006355 GO:0007165 GO:0007409 GO:0007595 GO:0008361 GO:0021983 GO:0030879 GO:0040018 GO:0043565 GO:0045449 GO:0046887 GO:0046983	hsa04612 hsa04916 hsa05215		blood pressure (2); body weight (2); coronary artery disease susceptibility (1); fibrinogen level (3); heart rate variability (1); osteoarthritis (1);
CRIPAK	4	3	1375339	1379782	14.4331	0.01148	0.079109	52		CRIPAK	285464			Cysteine-rich PAK1 inhibitor	GO:0005515 GO:0005634 GO:0005737 GO:0005783 GO:0005886 GO:0006469 GO:0006984 GO:0043627 GO:0051493			myocardial infarction susceptibility (1);
CRX	19	15	53016910	53038398	59.6275	0.000432	0.0136065	36		CRX	1406	CRX_HUMAN	O43186	Cone-rod homeobox	GO:0003677 GO:0003682 GO:0003700 GO:0005515 GO:0005634 GO:0005667 GO:0006355 GO:0006366 GO:0007275 GO:0007601 GO:0007623 GO:0009887 GO:0043565 GO:0045944 GO:0046534 GO:0050896			chronic obstructive pulmonary disease (2); prostate tumor susceptibility (1); serum apolipoprotein e level (1);
CRYBA4	22	7	25347927	25356636	27.0792	0.01214	0.0809359	25		CRYBA4	1413	CRBA4_HUMAN	P53673	Crystallin, beta A4	GO:0005212 GO:0007601			blood pressure (1); mammary tumor susceptibility (1); multiple sclerosis susceptibility (1); serum cholesterol level (1);
CRYBB1	22	13	25325361	25343991	43.4845	0.00795	0.0648658	25		CRYBB1	1414	CRBB1_HUMAN	P53674	Crystallin, beta B1	GO:0005212 GO:0007601			blood pressure (1); mammary tumor susceptibility (1); multiple sclerosis susceptibility (1); serum cholesterol level (1);
CRYGC	2	4	208701105	208702799	18.7618	0.00657	0.0584018	38		CRYGC	1420	CRGC_HUMAN	P07315	Crystallin, gamma C	GO:0005212 GO:0005575 GO:0008150 GO:0043010			blood pressure (2); body weight (2); coronary artery disease susceptibility (1); fibrinogen level (3); heart rate variability (1); osteoarthritis (1);
CSF2RB	22	17	35639620	35666425	56.6666	0.00655	0.05837	52		CSF2RB	1439	IL3RB_HUMAN	P32927	Colony stimulating factor 2 receptor, beta, low-affinity (granulocyte-macrophage)	GO:0004872 GO:0004896 GO:0004907 GO:0004912 GO:0004914 GO:0007165 GO:0007585 GO:0016020 GO:0016021 GO:0019221 GO:0030526	hsa04060 hsa04210 hsa04630		chronic obstructive pulmonary disease (1); mammary tumor susceptibility (4); prostate tumor susceptibility (3);
CSGALNACT2	10	13	42953939	43000755	66.0054	0.000288	0.0108908	10		CSGALNACT2								();
CSH2	17	2	59303103	59304821	12.9021	0.00986	0.0729886	36		CSH2	1443	CSH_HUMAN	P01243	Chorionic somatomammotropin hormone 2	GO:0004185 GO:0005131 GO:0005179 GO:0005576 GO:0005615 GO:0006508 GO:0007165 GO:0007267 GO:0007565			blood pressure (3); body weight (1); chronic obstructive pulmonary disease (1); fibrinogen level (1); low density lipoprotein particle size (3); prostate tumor susceptibility (2); serum cholesterol level (1);
CSK	15	10	72861477	72882592	46.8146	0.00295	0.0366329	52		CSK	1445			C-src tyrosine kinase		hsa04810 hsa05120		blood pressure (1); serum cholesterol level (1); serum p-selectin level (1);
CSNK2A1	20	10	411337	472482	35.4769	0.00898	0.0697667	36		CSNK2A1	1457			Casein kinase 2, alpha 1 polypeptide		hsa04310 hsa04520 hsa04530		body weight (1); prostate tumor susceptibility (2); serum cholesterol level (1);
CST1	20	2	23676189	23679574	15.8846	0.0016	0.0262094	38		CST1	1469	KKCC1_HUMAN	Q8N5S9	Cystatin SN	GO:0000166 GO:0004672 GO:0004674 GO:0004713 GO:0005516 GO:0005524 GO:0005634 GO:0005737 GO:0006468 GO:0016740			body weight (2); serum cholesterol level (2);
CST3	20	2	23562293	23566574	15.6474	0.000824	0.0194696	2		CST3	1471	CYTC_HUMAN	P01034	Cystatin C (amyloid angiopathy and cerebral hemorrhage)	GO:0004869 GO:0042803			body weight (2); serum cholesterol level (2);
CST4	20	2	23614276	23617662	15.6474	0.000726	0.0181314	38		CST4	1472	CYTS_HUMAN CAMP_HUMAN	P01036 P49913	Cystatin S	GO:0004869 GO:0005576 GO:0006952 GO:0042742			body weight (2); serum cholesterol level (2);
CST4	20	2	23614276	23617662	15.6474	0.000835	0.0195328	38		CST4	1472	CYTS_HUMAN CAMP_HUMAN	P01036 P49913	Cystatin S	GO:0004869 GO:0005576 GO:0006952 GO:0042742			body weight (2); serum cholesterol level (2);
CSTB	21	9	44018258	44020687	26.5921	0.01696	0.097901	2		CSTB	1476	CAN1_HUMAN CYTB_HUMAN	P07384 P04080	Cystatin B (stefin B)	GO:0004197 GO:0004198 GO:0005509 GO:0005622 GO:0005737 GO:0006508 GO:0008284 GO:0016020 GO:0004866 GO:0004869 GO:0005515 GO:0005634 GO:0008344			body weight (3); glucose level (1); prostate tumor susceptibility (1); serum cholesterol level (4);
CTBP1	4	15	1195227	1232908	66.4883	0.00699	0.0605471	36		CTBP1	1487			C-terminal binding protein 1		hsa04310 hsa04330 hsa05220		myocardial infarction susceptibility (1);
CTBP2	10	72	126666407	126839614	152.099	0.01083	0.0767089	36		CTBP2	1488	CAZA1_HUMAN	P52907	C-terminal binding protein 2	GO:0003779 GO:0005515 GO:0006461 GO:0006928 GO:0008290 GO:0030036 GO:0051016	hsa04310 hsa04330 hsa05220		body weight (2); heart rate (1); prostate tumor susceptibility (4); serum leptin level (1);
CTNNA2	2	303	79593633	80729416	603.106	0.00127	0.0231971	8		CTNNA2	1496			Catenin (cadherin-associated protein), alpha 2	GO:0005198 GO:0005913 GO:0007155 GO:0015629 GO:0030027 GO:0045296 GO:0048854	hsa04520 hsa04530 hsa04670 hsa05213		blood pressure (1); body weight (3); heart rate variability (1); pre-eclampsia/eclampsia (1);
CTNNA3	10	261	67349730	69125955	666.998	0.000109	0.00700423	52		CTNNA3	29119	CTNA3_HUMAN	Q9UI47	Catenin (cadherin-associated protein), alpha 3	GO:0005198 GO:0005515 GO:0005737 GO:0005916 GO:0007155 GO:0015629 GO:0016337 GO:0030027 GO:0045296	hsa04520 hsa04530 hsa04670 hsa05213		allergic/atopic asthma related (1); body weight (4); fibrinogen level (2);
CTNNAL1	9	13	110744671	110815585	70.9301	0.00267	0.0345642	51		CTNNAL1	8727	CTNL1_HUMAN	Q9UBT7	Catenin (cadherin-associated protein), alpha-like 1	GO:0005198 GO:0005737 GO:0006915 GO:0007155 GO:0015629 GO:0016020 GO:0045296			allergic/atopic asthma related (1); serum cholesterol level (1);
CTNNBL1	20	20	35755847	35933934	154.525	1.9e-05	0.0028149	30		CTNNBL1	56259	CTBL1_HUMAN	Q8WYA6	Catenin, beta like 1	GO:0005488 GO:0005634 GO:0006915			body weight (5); fibrinogen level (1); glucose level (1); prostate tumor susceptibility (1); serum cholesterol level (1);
CTNND2	5	211	11024951	11957110	457.788	0.001178	0.0228026	52		CTNND2	1501	CTND2_HUMAN	Q9UQB3	Catenin (cadherin-associated protein), delta 2 (neural plakophilin-related arm-repeat protein)	GO:0005198 GO:0005515 GO:0005634 GO:0005737 GO:0005856 GO:0006350 GO:0006355 GO:0007155 GO:0007158 GO:0007165 GO:0007275 GO:0030054			blood pressure (1); body weight (1); glucose level (1); multiple sclerosis susceptibility (1); serum apolipoprotein a level (1);
CTSA	20	15	43952997	43960865	51.3881	0.00357	0.0412842	47		CTSA	5476	IBP7_HUMAN	Q16270	Cathepsin A	GO:0001558 GO:0005520 GO:0005576 GO:0008285	hsa04614		();
CTSD	11	1	1730560	1741798	6.64397	0.00977	0.0726991	2		CTSD	1509	CATD_HUMAN	P07339	Cathepsin D	GO:0004190 GO:0004192 GO:0004194 GO:0005576 GO:0005739 GO:0005764 GO:0006508 GO:0008233 GO:0045735			();
CTSH	15	24	77001146	77024475	75.9794	0.003208	0.0388661	2		CTSH	1512	CATH_HUMAN CASQ1_HUMAN	P09668 P31415	Cathepsin H	GO:0004197 GO:0004215 GO:0005764 GO:0006508 GO:0008234 GO:0005509 GO:0005739 GO:0005759 GO:0005790 GO:0016529			blood pressure (1); serum cholesterol level (1); serum p-selectin level (1);
CTTN	11	14	69922259	69960338	71.1851	0.000349	0.0120478	52		CTTN	2017			Cortactin	GO:0005215 GO:0005615 GO:0006810	hsa04530 hsa05130 hsa05131		allergic/atopic asthma related (1); blood pressure (1); body weight (2); left ventricular contractility (1); serum adiponectin level (1); serum cholesterol level (3);
CUL1	7	8	148026865	148129135	23.5802	0.01742	0.0993154	36		CUL1	8454	CUL1_HUMAN	Q13616	Cullin 1	GO:0000082 GO:0005515 GO:0006512 GO:0006915 GO:0007049 GO:0007050 GO:0008283 GO:0008285 GO:0008629 GO:0009887 GO:0019005	hsa04110 hsa04120 hsa04310 hsa04350		blood pressure (1); body weight (1); serum cholesterol level (5); serum leptin level (1);
CXCL1	4	1	74953972	74955817	5.6599	0.01695	0.097901	2		CXCL1	2919	DLX6_HUMAN	P56179	Chemokine (C-X-C motif) ligand 1 (melanoma growth stimulating activity, alpha)	GO:0001501 GO:0003700 GO:0005634 GO:0006355 GO:0007275 GO:0007399 GO:0030326 GO:0043565	hsa04060 hsa05120		body weight (1); chronic obstructive pulmonary disease (2); osteoarthritis (1);
CXCL10	4	27	77161294	77163674	146.27	0.00173	0.027575	2		CXCL10	3627	SCYBA_HUMAN	P02778	Chemokine (C-X-C motif) ligand 10	GO:0005125 GO:0005576 GO:0005615 GO:0005625 GO:0006928 GO:0006935 GO:0006954 GO:0006955 GO:0007165 GO:0007166 GO:0007267 GO:0007517 GO:0008009 GO:0008015 GO:0008284 GO:0008603 GO:0009306 GO:0030335	hsa04060 hsa04620		body weight (1); chronic obstructive pulmonary disease (2); osteoarthritis (1);
CXCL11	4	29	77173863	77176257	150.556	0.00186	0.0286916	2		CXCL11	6373	KLRB1_HUMAN SCYBB_HUMAN	Q12918 O14625	Chemokine (C-X-C motif) ligand 11	GO:0004888 GO:0005529 GO:0005886 GO:0007166 GO:0016021 GO:0005576 GO:0005615 GO:0006935 GO:0006954 GO:0006955 GO:0007165 GO:0007267 GO:0008009	hsa04060 hsa04620		body weight (1); chronic obstructive pulmonary disease (2); osteoarthritis (1);
CXCL3	4	5	75121175	75123354	19.7882	0.01737	0.0991363	2		CXCL3	2921	MIP2B_HUMAN	P19876	Chemokine (C-X-C motif) ligand 3	GO:0005125 GO:0005576 GO:0005615 GO:0006935 GO:0006954 GO:0006955 GO:0007186 GO:0008009	hsa04060		body weight (1); chronic obstructive pulmonary disease (2); osteoarthritis (1);
CXCL9	4	29	77141646	77147665	148.284	0.00145	0.0250278	2		CXCL9	4283	SCYB9_HUMAN	Q07325	Chemokine (C-X-C motif) ligand 9	GO:0005125 GO:0005576 GO:0005615 GO:0006935 GO:0006954 GO:0006955 GO:0006968 GO:0007165 GO:0007186 GO:0007267 GO:0008009	hsa04060 hsa04620		body weight (1); chronic obstructive pulmonary disease (2); osteoarthritis (1);
CXCR5	11	5	118259750	118272181	22.9894	0.00338	0.0403294	2		CXCR5								();
CYC1	8	11	145221947	145224416	41.584	0.00494	0.0495719	38		CYC1	1537			Cytochrome c-1		hsa00190		blood pressure (1); body weight (1); chronic obstructive pulmonary disease (1); rheumatoid arthritis (1);
CYHR1	8	9	145646122	145661839	32.4179	0.01098	0.0773604	2		CYHR1	50626			Cysteine/histidine-rich 1				blood pressure (1); body weight (1); chronic obstructive pulmonary disease (1); rheumatoid arthritis (1);
CYP19A1	15	32	49287545	49418087	123.672	0.000624	0.0168469	47		CYP19A1	1588	CP19A_HUMAN	P11511	Cytochrome P450, family 19, subfamily A, polypeptide 1	GO:0004497 GO:0005506 GO:0005624 GO:0005783 GO:0005792 GO:0006118 GO:0006694 GO:0008402 GO:0009055 GO:0016020 GO:0019825 GO:0020037 GO:0046872 GO:0050381	hsa00150		blood pressure (1); body weight (1); low density lipoprotein particle size (1); serum cholesterol level (1);
CYP1A2	15	10	72828236	72835994	40.3519	0.0071	0.0611014	47		CYP1A2	1544			Cytochrome P450, family 1, subfamily A, polypeptide 2		hsa00232 hsa00380 hsa00591 hsa00980		blood pressure (1); serum cholesterol level (1); serum p-selectin level (1);
CYP21A2	6	10	32114060	32117398	39.3266	0.00592	0.0548642	47		CYP21A2	1589	CCNE1_HUMAN CP21A_HUMAN	P24864 P08686	Cytochrome P450, family 21, subfamily A, polypeptide 2	GO:0000074 GO:0000082 GO:0000307 GO:0003713 GO:0005515 GO:0005634 GO:0006270 GO:0006468 GO:0007049 GO:0016301 GO:0016538 GO:0030521 GO:0045893 GO:0050681 GO:0051301 GO:0004497 GO:0004509 GO:0005496 GO:0005506 GO:0005783 GO:0005792 GO:0006118 GO:0006700 GO	hsa00140		allergic/atopic asthma related (1); body weight (3); multiple sclerosis susceptibility (2); rheumatoid arthritis (1);
CYP2B6	19	7	46189043	46216141	64.3423	2.9e-05	0.00343714	47		CYP2B6	1555	CBX5_HUMAN CP2B6_HUMAN	P45973 P20813	Cytochrome P450, family 2, subfamily B, polypeptide 6	GO:0000776 GO:0000785 GO:0003682 GO:0005515 GO:0005634 GO:0005635 GO:0005720 GO:0006333 GO:0010369 GO:0004497 GO:0005506 GO:0005783 GO:0005792 GO:0006118 GO:0016020 GO:0016712 GO:0020037 GO:0046872 GO:0050381	hsa00590 hsa00980		allergic/atopic asthma related (1); body weight (1); chronic obstructive pulmonary disease (2); serum apolipoprotein e level (1);
CYP2D6	22	6	40852444	40856827	34.4859	0.000358	0.0121617	47		CYP2D6	1565	CP2D6_HUMAN	P10635	Cytochrome P450, family 2, subfamily D, polypeptide 6	GO:0004497 GO:0005506 GO:0005783 GO:0005792 GO:0006118 GO:0016020 GO:0016712 GO:0019825 GO:0020037 GO:0046872 GO:0050381	hsa05020		body weight (1); mammary tumor susceptibility (1);
CYP4A22	1	11	47375693	47387113	55.3188	0.00674	0.0592221	47		CYP4A22								allergic/atopic asthma related (2); blood pressure (1); serum leptin concentration (1);
CYP4F11	19	16	15884179	15906676	80.5036	0.000433	0.0136065	47		CYP4F11	57834	CP4FB_HUMAN	Q9HBI6	Cytochrome P450, family 4, subfamily F, polypeptide 11	GO:0004497 GO:0005506 GO:0005575 GO:0005783 GO:0005792 GO:0006118 GO:0006954 GO:0016020 GO:0016021 GO:0020037 GO:0046872 GO:0050381			body weight (1); chronic obstructive pulmonary disease (2); multiple sclerosis susceptibility (1); prostate tumor susceptibility (1);
CYP4F11	19	16	15884179	15906676	80.5036	0.000437	0.0136065	47		CYP4F11	57834	CP4FB_HUMAN	Q9HBI6	Cytochrome P450, family 4, subfamily F, polypeptide 11	GO:0004497 GO:0005506 GO:0005575 GO:0005783 GO:0005792 GO:0006118 GO:0006954 GO:0016020 GO:0016021 GO:0020037 GO:0046872 GO:0050381			body weight (1); chronic obstructive pulmonary disease (2); multiple sclerosis susceptibility (1); prostate tumor susceptibility (1);
CYP4F2	19	15	15849833	15869884	70.2399	0.000914	0.020061	47		CYP4F2	8529	OXYR_HUMAN CP4F2_HUMAN	P30559 P78329	Cytochrome P450, family 4, subfamily F, polypeptide 2	GO:0001584 GO:0004872 GO:0004990 GO:0005000 GO:0005768 GO:0005886 GO:0005887 GO:0006936 GO:0007186 GO:0007200 GO:0007565 GO:0007595 GO:0016021 GO:0017046 GO:0045028 GO:0045777 GO:0004497 GO:0005506 GO:0005783 GO:0005792 GO:0006118 GO:0006691 GO:0016020 GO	hsa00590		body weight (1); chronic obstructive pulmonary disease (2); multiple sclerosis susceptibility (1); prostate tumor susceptibility (1);
CYP4X1	1	9	47261826	47289010	50.0502	0.00568	0.0539524	47		CYP4X1	260293	CP4X1_HUMAN	Q8N118	Cytochrome P450, family 4, subfamily X, polypeptide 1	GO:0004497 GO:0005506 GO:0005783 GO:0005792 GO:0006118 GO:0016020 GO:0020037 GO:0046872 GO:0050381			allergic/atopic asthma related (2); blood pressure (1); serum leptin concentration (1);
CYP4Z1	1	17	47305746	47356579	98.4301	0.004	0.0437621	47		CYP4Z1	199974	CP4Z1_HUMAN	Q86W10	Cytochrome P450, family 4, subfamily Z, polypeptide 1	GO:0004497 GO:0005506 GO:0005783 GO:0005792 GO:0006118 GO:0016020 GO:0020037 GO:0046872 GO:0050381			allergic/atopic asthma related (2); blood pressure (1); serum leptin concentration (1);
DAB1	1	289	57236166	58488799	550.529	0.00343	0.0406531	52		DAB1	1600	CCNT2_HUMAN	O60583	Disabled homolog 1 (Drosophila)	GO:0000074 GO:0000079 GO:0005515 GO:0005634 GO:0006355 GO:0006366 GO:0007049 GO:0019901 GO:0045449 GO:0051301			allergic/atopic asthma related (1); blood pressure (2); serum leptin concentration (1);
DAB2	5	25	39407536	39461092	93.4009	0.00215	0.0309789	52		DAB2	1601	DAB2_HUMAN	P98082	Disabled homolog 2, mitogen-responsive phosphoprotein (Drosophila)	GO:0000904 GO:0001701 GO:0005515 GO:0005905 GO:0006898 GO:0006907 GO:0007588 GO:0008022 GO:0008283 GO:0016020 GO:0031410			blood pressure (1); body fluid distribution (1); body weight (2); heart rate (1); prostate tumor susceptibility (1); rheumatoid arthritis (1); serum apolipoprotein a level (1);
DAPK2	15	29	61986287	62125574	88.9744	0.001897	0.0289076	52		DAPK2	23604	DAPK2_HUMAN KRA59_HUMAN	Q9UIK4 P26371	Death-associated protein kinase 2	GO:0000166 GO:0004672 GO:0004674 GO:0004683 GO:0004713 GO:0005516 GO:0005524 GO:0005737 GO:0005964 GO:0005978 GO:0006468 GO:0006915 GO:0006917 GO:0007243 GO:0016740 GO:0042802 GO:0003700 GO:0004872 GO:0005507 GO:0005509 GO:0005634 GO:0005856 GO:0006355 GO	hsa05219		blood pressure (1); body weight (1); heart rate variability (1); low density lipoprotein particle size (1); serum cholesterol level (1); serum p-selectin level (1);
DBF4	7	6	87343479	87376792	23.9359	0.01085	0.0767486	36		DBF4	10926	DBF4_HUMAN MOT6_HUMAN	Q9UBU7 O15375	DBF4 homolog (S. cerevisiae)	GO:0000074 GO:0000082 GO:0003676 GO:0005515 GO:0005622 GO:0005634 GO:0006260 GO:0007049 GO:0008047 GO:0008270 GO:0046872 GO:0005215 GO:0005624 GO:0005887 GO:0006810 GO:0015293 GO:0015355 GO:0015711 GO:0015718 GO:0016020 GO:0016021	hsa04110		allergic/atopic asthma related (1); body fluid distribution (1); serum cholesterol level (3);
DBI	2	2	119840973	119846592	13.1149	0.00441	0.0465757	51		DBI	1622			Diazepam binding inhibitor (GABA receptor modulator, acyl-Coenzyme A binding protein)		hsa03320		blood pressure (1); body weight (2); heart rate variability (1); osteoarthritis (1);
DCI	16	9	2229898	2241604	31.4771	0.00748	0.0625307	47		DCI	1632	D3D2_HUMAN	P42126	Dodecenoyl-Coenzyme A delta isomerase (3,2 trans-enoyl-Coenzyme A isomerase)	GO:0003824 GO:0004165 GO:0005739 GO:0005743 GO:0005759 GO:0006629 GO:0006631 GO:0006635 GO:0008152 GO:0016853	hsa00071		();
DCXR	17	10	77587045	77588862	27.9455	0.01434	0.0891183	38		DCXR	51181	DCXR_HUMAN	Q7Z4W1	Dicarbonyl/L-xylulose reductase	GO:0005515 GO:0005902 GO:0005903 GO:0005975 GO:0005997 GO:0006006 GO:0006739 GO:0008152 GO:0008667 GO:0009239 GO:0016020 GO:0016491 GO:0016614 GO:0042732 GO:0050038	hsa00040		body weight (2); fibrinogen level (1); glucose level (1); serum cholesterol level (1);
DDEF1	8	41	131133534	131483399	132.302	0.00965	0.0722362	52		DDEF1	50807	DDEF1_HUMAN	Q9ULH1	Development and differentiation enhancing factor 1	GO:0005096 GO:0005515 GO:0005737 GO:0008270 GO:0016020 GO:0043087 GO:0046872			body weight (2); prostate tumor susceptibility (3); serum apolipoprotein b level (1); serum cholesterol level (2);
DDEF2	2	40	9264344	9463257	99.8839	0.00802	0.065106	52		DDEF2	8853	DDEF2_HUMAN	O43150	Development and differentiation enhancing factor 2	GO:0005096 GO:0005199 GO:0005515 GO:0005737 GO:0005794 GO:0008270 GO:0016020 GO:0043087 GO:0046872			body weight (3); lipid level (1); mammary tumor susceptibility (1);
DDI1	11	26	103412517	103415132	61.9328	0.01129	0.0787227	25		DDI1	414301	DDI1_HUMAN	Q8WTU0	DDI1, DNA-damage inducible 1, homolog 1 (S. cerevisiae)	GO:0004190 GO:0006464 GO:0006508			blood pressure (1); body weight (5); chronic obstructive pulmonary disease (1); serum adiponectin level (1);
DDIT3	12	22	56196637	56200567	90.2302	0.00247	0.0329344	36		DDIT3	1649	DDIT3_HUMAN	P35638	DNA-damage-inducible transcript 3	GO:0000074 GO:0001975 GO:0003700 GO:0003714 GO:0005634 GO:0005737 GO:0006350 GO:0006355 GO:0006974 GO:0006979 GO:0006983 GO:0007049 GO:0007050 GO:0007568 GO:0007584 GO:0030503 GO:0030968 GO:0032792 GO:0042542 GO:0042789 GO:0042981 GO:0043065 GO:0043565 GO	hsa04010		body weight (2); serum cholesterol level (1); serum p-selectin level (1);
DDN	12	8	47675199	47679355	81.4925	2e-06	0.000627471	51		DDN	23109	DEND_HUMAN	O94850	Dendrin	GO:0030425			body weight (2); serum cholesterol level (1); serum p-selectin level (1);
DDX20	1	23	112099776	112111722	76.3825	0.00185	0.0286414	30		DDX20	11218	DDX20_HUMAN	Q9UHI6	DEAD (Asp-Glu-Ala-Asp) box polypeptide 20	GO:0000122 GO:0000166 GO:0000244 GO:0003676 GO:0003677 GO:0004004 GO:0004386 GO:0005515 GO:0005524 GO:0005634 GO:0005681 GO:0005737 GO:0005856 GO:0006397 GO:0006917 GO:0008026 GO:0008380 GO:0016564 GO:0016787 GO:0017053			blood pressure (1); body weight (1); chronic obstructive pulmonary disease (1);
DDX21	10	12	70385897	70414285	64.0469	0.000151	0.00793457	38		DDX21	9188	RPB2_HUMAN DDX21_HUMAN	P30876 Q9NR30	DEAD (Asp-Glu-Ala-Asp) box polypeptide 21	GO:0000287 GO:0003677 GO:0003899 GO:0005515 GO:0005634 GO:0005665 GO:0006350 GO:0006366 GO:0008270 GO:0016740 GO:0000166 GO:0003676 GO:0003723 GO:0004004 GO:0004386 GO:0005524 GO:0005730 GO:0008026 GO:0016787 GO:0017111			body weight (5); fibrinogen level (2);
DDX46	5	7	134122359	134194710	60.3507	2e-05	0.00284453	30		DDX46	9879	DDX46_HUMAN	Q7L014	DEAD (Asp-Glu-Ala-Asp) box polypeptide 46	GO:0000166 GO:0003676 GO:0003723 GO:0004386 GO:0005524 GO:0005634 GO:0006397 GO:0008026 GO:0008380 GO:0016787			allergic/atopic asthma related (6); body weight (2); multiple sclerosis susceptibility (1);
DDX50	10	8	70331039	70376609	52.6266	8.1e-05	0.00564724	30		DDX50	79009	DDX50_HUMAN	Q9BQ39	DEAD (Asp-Glu-Ala-Asp) box polypeptide 50	GO:0000166 GO:0003676 GO:0003723 GO:0004386 GO:0005524 GO:0005634 GO:0008026 GO:0016787	hsa00500 hsa00790		body weight (5); fibrinogen level (2);
DEDD	1	7	159357391	159369102	30.6077	0.01754	0.0997862	43		DEDD	9191	RPB4_HUMAN DEDD_HUMAN	O15514 O75618	Death effector domain containing	GO:0000166 GO:0003824 GO:0003899 GO:0005634 GO:0005665 GO:0006350 GO:0006366 GO:0044237 GO:0003677 GO:0005515 GO:0005730 GO:0005737 GO:0006355 GO:0006917 GO:0007283 GO:0008625 GO:0016481 GO:0042981			allergic/atopic asthma related (1); blood pressure (2); body weight (3); prostate tumor susceptibility (2); serum lipid level (1);
DEDD2	19	1	47394591	47413653	9.48948	0.002073	0.0304583	25		DEDD2	162989	DEDD2_HUMAN	Q8WXF8	Death effector domain containing 2	GO:0003677 GO:0005515 GO:0005634 GO:0005730 GO:0006350 GO:0006355 GO:0006396 GO:0007242 GO:0008625 GO:0008633 GO:0016075 GO:0016481 GO:0019725 GO:0030159 GO:0030262 GO:0042981			allergic/atopic asthma related (2); blood pressure (1); body weight (1); chronic obstructive pulmonary disease (2); mammary tumor susceptibility (3); osteoarthritis (1); serum apolipoprotein e level (1); serum cholesterol level (2);
DENND4A	15	9	63741169	63871516	38.4839	0.00686	0.0599691	19		DENND4A	10260	RORG_HUMAN	P51449	DENN/MADD domain containing 4A	GO:0003677 GO:0003700 GO:0003707 GO:0004879 GO:0004887 GO:0005634 GO:0006350 GO:0006355 GO:0008270 GO:0043565 GO:0046872			blood pressure (1); body weight (1); heart rate variability (1); low density lipoprotein particle size (1); serum cholesterol level (1); serum p-selectin level (1);
DERL1	8	13	124094768	124123722	69.7666	0.000362	0.0121812	38		DERL1	79139			Der1-like domain family, member 1				body weight (2); cohen syndrome (1); prostate tumor susceptibility (1); serum apolipoprotein b level (1); serum cholesterol level (3); serum leptin level (1);
DERL2	17	17	5318336	5330218	44.4464	0.01709	0.0981686	38		DERL2	51009	DERL2_HUMAN	Q9GZP9	Der1-like domain family, member 2	GO:0005515 GO:0005783 GO:0008284 GO:0016020 GO:0016021 GO:0030176 GO:0030307 GO:0030433 GO:0030968 GO:0030970			allergic/atopic asthma related (1); blood pressure (1); body weight (2); rheumatoid arthritis (1);
DES	2	7	219991342	219999705	50.3932	0.001195	0.0228852	2		DES	1674	CD3E_HUMAN	P07766	Desmin	GO:0001772 GO:0004888 GO:0005057 GO:0005515 GO:0005886 GO:0005887 GO:0006461 GO:0007166 GO:0007172 GO:0007186 GO:0009897 GO:0016020 GO:0017124 GO:0019901 GO:0030159 GO:0042101 GO:0042102 GO:0042105 GO:0042110 GO:0042608 GO:0042981 GO:0045060 GO:0045879 GO	hsa01430		blood pressure (1); body weight (4); chronic obstructive pulmonary disease (2); coronary artery disease susceptibility (1); fibrinogen level (3); mammary tumor susceptibility (1); osteoarthritis (1); prostate tumor susceptibility (1);
DEXI	16	14	10930248	10943758	40.6686	0.0042	0.0450718	51		DEXI	28955	MYLE_HUMAN	O95424	Dexamethasone-induced transcript				blood pressure (1); body weight (1); osteoarthritis (1); prostate tumor susceptibility (4); serum cholesterol level (2); serum leptin level (1);
DFFA	1	22	10443189	10455200	52.6462	0.01431	0.0891096	38		DFFA	1676	DFFA_HUMAN	O00273	DNA fragmentation factor, 45kDa, alpha polypeptide	GO:0004537 GO:0005515 GO:0005622 GO:0005634 GO:0005737 GO:0005829 GO:0006309 GO:0006915 GO:0007242 GO:0042802	hsa04210		blood pressure (2); chronic obstructive pulmonary disease (1); osteoarthritis (1); prostate tumor susceptibility (1); serum ghrelin level (1);
DGAT1	8	7	145510761	145521375	29.8517	0.003826	0.0427349	52		DGAT1	8694	DGAT1_HUMAN	O75907	Diacylglycerol O-acyltransferase homolog 1 (mouse)	GO:0003846 GO:0004144 GO:0005624 GO:0005783 GO:0006641 GO:0007503 GO:0008415 GO:0016020 GO:0016021 GO:0016740	hsa00561		blood pressure (1); body weight (1); chronic obstructive pulmonary disease (1); rheumatoid arthritis (1);
DGKB	7	125	14151198	14847600	307.327	0.000302	0.0111084	52		DGKB	1607	CCR6_HUMAN	P51684	Diacylglycerol kinase, beta 90kDa	GO:0001584 GO:0004872 GO:0004918 GO:0004945 GO:0005515 GO:0005576 GO:0005886 GO:0005887 GO:0006928 GO:0006935 GO:0006959 GO:0006968 GO:0007165 GO:0007186 GO:0007204 GO:0016021 GO:0016493 GO:0016494 GO:0045028	hsa00561 hsa00564 hsa04070		body weight (1); osteoarthritis (1);
DGKD	2	31	233927891	234045482	85.2286	0.01135	0.0787227	52		DGKD	8527	DGKD_HUMAN SCOT_HUMAN	Q16760 P55809	Diacylglycerol kinase, delta 130kDa	GO:0004143 GO:0005737 GO:0005886 GO:0007173 GO:0007205 GO:0007242 GO:0007275 GO:0008270 GO:0010033 GO:0016049 GO:0016740 GO:0019932 GO:0019992 GO:0042803 GO:0046339 GO:0046872 GO:0046982 GO:0051260 GO:0005739 GO:0006104 GO:0008152 GO:0008260 GO:0008410 GO	hsa00561 hsa00564 hsa04070		body weight (3); chronic obstructive pulmonary disease (1); coronary artery disease susceptibility (2); fibrinogen level (3); glucose level (1); prostate tumor susceptibility (2); serum cholesterol level (1);
DGKG	3	58	187347683	187562717	186.624	1.9e-05	0.0028149	52		DGKG	1608	DGKG_HUMAN CCR7_HUMAN	P49619 P32248	Diacylglycerol kinase, gamma 90kDa	GO:0004143 GO:0005509 GO:0005515 GO:0005737 GO:0007205 GO:0007242 GO:0008270 GO:0016020 GO:0016740 GO:0019992 GO:0001584 GO:0004872 GO:0004918 GO:0004945 GO:0004947 GO:0004983 GO:0005886 GO:0005887 GO:0006935 GO:0006954 GO:0007165 GO:0007186 GO:0007204 GO	hsa00561 hsa00564 hsa04070		body weight (2); serum cholesterol level (1);
DHRS1	14	15	23829645	23838506	42.3597	0.01471	0.0901273	25		DHRS1	115817	DHRS1_HUMAN	Q96LJ7	Dehydrogenase/reductase (SDR family) member 1	GO:0005743 GO:0005783 GO:0008152 GO:0008667 GO:0009239 GO:0016491	hsa00361 hsa00363 hsa00624 hsa00626 hsa00632 hsa00903		blood pressure (1); body weight (4); rheumatoid arthritis (1); serum leptin level (1);
DISC1	1	95	229829183	230243641	174.13	0.0167	0.0971314	19		DISC1	27185			Disrupted in schizophrenia 1				allergic/atopic asthma related (1); mammary tumor susceptibility (1); serum apolipoprotein b level (1); serum cholesterol level (1); serum leptin level (1);
DKFZP564O0523	7	5	91996022	92004759	56.4999	2.2e-05	0.00295592	51		DKFZP564O0523	84060			Hypothetical protein DKFZp564O0523	GO:0000166			allergic/atopic asthma related (1); body fluid distribution (1); glucose level (1); serum cholesterol level (3);
DLC1	8	113	12985242	13416766	270.16	0.00454	0.0474321	52		DLC1	10395	RHG07_HUMAN	Q96QB1	Deleted in liver cancer 1	GO:0001843 GO:0003007 GO:0003677 GO:0003918 GO:0005096 GO:0005100 GO:0005515 GO:0005524 GO:0005576 GO:0005622 GO:0005694 GO:0005737 GO:0006265 GO:0007010 GO:0007165 GO:0021575 GO:0030036 GO:0030155 GO:0030308 GO:0030900 GO:0048041			body weight (4); multiple sclerosis susceptibility (1); prostate tumor susceptibility (7);
DLG2	11	224	82843700	84312113	512.938	0.001291	0.0233408	52		DLG2	1740	DLG2_HUMAN	Q15700	Discs, large homolog 2, chapsyn-110 (Drosophila)	GO:0004385 GO:0004867 GO:0005515 GO:0005886 GO:0030054 GO:0045202 GO:0045211			allergic/atopic asthma related (1); blood pressure (1); body weight (3); chronic obstructive pulmonary disease (1); prostate tumor susceptibility (4); serum adiponectin level (1);
DLGAP1	18	80	3488836	3870135	166.358	0.00232	0.0320698	52		DLGAP1	9229	DLGP1_HUMAN	O14490	Discs, large (Drosophila) homolog-associated protein 1	GO:0005515 GO:0007267 GO:0007268 GO:0030054 GO:0045202 GO:0045211			body weight (4); multiple sclerosis susceptibility (2); serum cholesterol level (1);
DLL1	6	7	170433218	170441622	32.1022	0.00365	0.0414638	2		DLL1	28514	DLL1_HUMAN	O00548	Delta-like 1 (Drosophila)	GO:0001709 GO:0001757 GO:0005112 GO:0005509 GO:0005515 GO:0005576 GO:0005886 GO:0005887 GO:0007154 GO:0007219 GO:0007275 GO:0007368 GO:0007386 GO:0016020 GO:0016021 GO:0030097 GO:0030154 GO:0030155 GO:0031410 GO:0045596 GO:0045608 GO:0048839	hsa04330		body weight (3); bone mineral density (1); chronic obstructive pulmonary disease (1);
DMGDH	5	48	78329184	78401205	111.691	0.01479	0.0903062	47		DMGDH	29958	M2GD_HUMAN	Q9UI17	Dimethylglycine dehydrogenase	GO:0004047 GO:0005542 GO:0005737 GO:0005739 GO:0006118 GO:0006546 GO:0009055 GO:0016491 GO:0047865	hsa00260		body weight (2); low density lipoprotein particle size (3); myocardial infarction susceptibility (1); prostate tumor susceptibility (1); rheumatoid arthritis (1); serum apolipoprotein a level (1);
DMPK	19	4	50964815	50977655	20.0117	0.0061	0.0558051	25		DMPK	1760	DMPK_HUMAN	Q09013	Dystrophia myotonica-protein kinase	GO:0000166 GO:0000287 GO:0004672 GO:0004674 GO:0004713 GO:0005524 GO:0006464 GO:0006468 GO:0008016 GO:0016740 GO:0042802 GO:0051056			allergic/atopic asthma related (1); blood pressure (1); chronic obstructive pulmonary disease (2); mammary tumor susceptibility (3); osteoarthritis (1); prostate tumor susceptibility (1); serum apolipoprotein e level (1); serum cholesterol level (3);
DMTF1	7	9	86619859	86663584	46.3989	0.007398	0.0621374	36		DMTF1	9988			Cyclin D binding myb-like transcription factor 1				allergic/atopic asthma related (1); body fluid distribution (1); serum cholesterol level (3);
DMWD	19	4	50978103	50987900	20.0117	0.00573	0.0541846	38		DMWD	1762	DMWD_HUMAN	Q09019	Dystrophia myotonica, WD repeat containing	GO:0003674 GO:0005575 GO:0007126			allergic/atopic asthma related (1); blood pressure (1); chronic obstructive pulmonary disease (2); mammary tumor susceptibility (3); osteoarthritis (1); prostate tumor susceptibility (1); serum apolipoprotein e level (1); serum cholesterol level (3);
DNAJC4	11	8	63754328	63758329	45.5982	0.00137	0.0241152	52		DNAJC4	3338	SRC8_HUMAN	Q14247	DnaJ (Hsp40) homolog, subfamily C, member 4	GO:0001726 GO:0005515 GO:0005625 GO:0005737 GO:0005856 GO:0005938 GO:0006898 GO:0030027			allergic/atopic asthma related (1); blood pressure (1); body weight (2); left ventricular contractility (1); serum adiponectin level (1); serum cholesterol level (3);
DNASE1L2	16	9	2226468	2228713	31.4771	0.0072	0.061429	52		DNASE1L2	1775	DNSL2_HUMAN	Q92874	Deoxyribonuclease I-like 2	GO:0003677 GO:0004519 GO:0004536 GO:0005509 GO:0006308 GO:0016787			();
DNM1L	12	7	32723403	32789851	35.4166	0.001354	0.0240719	18		DNM1L	10059	DNM1L_HUMAN TRI38_HUMAN	O00429 O00635	Dynamin 1-like	GO:0000166 GO:0003924 GO:0005515 GO:0005525 GO:0005737 GO:0005783 GO:0005801 GO:0006897 GO:0007006 GO:0007154 GO:0007275 GO:0016020 GO:0016787 GO:0043653 GO:0000151 GO:0004842 GO:0004871 GO:0005575 GO:0005622 GO:0008270 GO:0016567 GO:0043123 GO:0046872			body weight (2); serum apolipoprotein e level (1); serum cholesterol level (1); serum p-selectin level (1);
DNM3	1	75	170077260	170648480	192.835	0.00211	0.0307058	18		DNM3	26052	DYN3_HUMAN	Q9UQ16	Dynamin 3	GO:0000166 GO:0003735 GO:0003774 GO:0003924 GO:0005515 GO:0005525 GO:0005622 GO:0005737 GO:0005739 GO:0005840 GO:0005856 GO:0005874 GO:0006412 GO:0006897 GO:0016787			allergic/atopic asthma related (1); blood pressure (1); body weight (2); coronary artery disease susceptibility (1); prostate tumor susceptibility (6);
DNMT3B	20	17	30813851	30860823	91.6467	5.8e-05	0.00461706	18		DNMT3B	1789	DNM3B_HUMAN	Q9UBC3	DNA (cytosine-5-)-methyltransferase 3 beta	GO:0003677 GO:0003886 GO:0005515 GO:0005634 GO:0005720 GO:0006306 GO:0006349 GO:0008168 GO:0008270 GO:0008326 GO:0016740 GO:0031503 GO:0046872	hsa00271		body weight (2); prostate tumor susceptibility (1); serum cholesterol level (3);
DNPEP	2	7	219946423	219960906	50.3932	0.001235	0.0231304	25		DNPEP	23549	DNPEP_HUMAN	Q9ULA0	Aspartyl aminopeptidase	GO:0004250 GO:0005515 GO:0005737 GO:0005773 GO:0006508 GO:0006518 GO:0008237 GO:0008270 GO:0042576 GO:0046872			blood pressure (1); body weight (4); chronic obstructive pulmonary disease (2); coronary artery disease susceptibility (1); fibrinogen level (3); mammary tumor susceptibility (1); osteoarthritis (1); prostate tumor susceptibility (1);
DOCK1	10	152	128584012	129140770	280.936	0.01468	0.0899951	52		DOCK1	1793	DOCK1_HUMAN	Q14185	Dedicator of cytokinesis 1	GO:0005085 GO:0005096 GO:0005515 GO:0005737 GO:0005856 GO:0006911 GO:0006915 GO:0007165 GO:0007229 GO:0007264 GO:0016020 GO:0016477	hsa04510 hsa04810		body weight (1); heart rate (1); prostate tumor susceptibility (3); serum leptin level (1);
DOCK2	5	116	168996870	169442959	285.831	0.000733	0.0181314	52		DOCK2	1794	DOCK2_HUMAN	Q92608	Dedicator of cytokinesis 2	GO:0001766 GO:0001768 GO:0001771 GO:0005085 GO:0005506 GO:0005515 GO:0005737 GO:0005856 GO:0006118 GO:0006935 GO:0007010 GO:0009055 GO:0016020 GO:0020037 GO:0030036 GO:0030675 GO:0030676 GO:0042608 GO:0045059 GO:0045060 GO:0046633 GO:0048247			allergic/atopic asthma related (1); blood pressure (1); body weight (5); glucose level (1); prostate tumor susceptibility (1);
DOCK4	7	110	111153399	111633698	206.333	0.01179	0.0801044	52		DOCK4	9732	DOCK4_HUMAN	Q8N1I0	Dedicator of cytokinesis 4	GO:0005085 GO:0005515 GO:0016020 GO:0030165 GO:0030675 GO:0032420 GO:0048365			body weight (1); serum cholesterol level (1);
DOCK5	8	43	25098203	25326536	129.5	0.001126	0.0222393	38		DOCK5	80005	DOCK5_HUMAN	Q9H7D0	Dedicator of cytokinesis 5	GO:0005085			multiple sclerosis susceptibility (1); prostate tumor susceptibility (3); serum adiponectin level (2); serum cholesterol level (1);
DOK4	16	3	56063370	56077886	30.2102	1.5e-05	0.00246162	52		DOK4	55715	DOK4_HUMAN	Q8TEW6	Docking protein 4	GO:0000165 GO:0005066 GO:0005158 GO:0007169 GO:0007399			blood pressure (1); body weight (3); serum cholesterol level (1);
DOK5	20	50	52525672	52701117	152.946	0.00205	0.0303292	52		DOK5	55816	DOK5_HUMAN	Q9P104	Docking protein 5	GO:0000165 GO:0005066 GO:0005158 GO:0007169 GO:0007399			body weight (14); fibrinogen level (1); heart rate (2); serum cholesterol level (1);
DOK6	18	122	65219270	65660359	242.844	0.00631	0.0569448	52		DOK6	220164	DOK6_HUMAN	Q6PKX4	Docking protein 6	GO:0005158			activity level (1); allergic/atopic asthma related (1); blood pressure (1); multiple sclerosis susceptibility (1); serum adiponectin level (2);
DPAGT1	11	23	118472422	118477995	55.3686	0.01563	0.0929349	29		DPAGT1	1798	GPT_HUMAN	Q9H3H5	Dolichyl-phosphate (UDP-N-acetylglucosamine) N-acetylglucosaminephosphotransferase 1 (GlcNAc-1-P transferase)	GO:0003975 GO:0005783 GO:0008963 GO:0016020 GO:0016021 GO:0016757	hsa00510 hsa01030		blood pressure (1); body weight (3); rheumatoid arthritis (1); serum adiponectin level (2);
DPP4	2	12	162557000	162639298	32.2092	0.01749	0.0995549	2		DPP4	1803	DPP4_HUMAN	P27487	Dipeptidyl-peptidase 4 (CD26, adenosine deaminase complexing protein 2)	GO:0004177 GO:0004274 GO:0004287 GO:0006508 GO:0006955 GO:0008236 GO:0016020 GO:0016021 GO:0046581			allergic/atopic asthma related (1); blood pressure (1); body weight (3); glucose level (1); heart rate variability (1); serum cholesterol level (2);
DPP6	7	137	153215351	154316928	286.22	0.00276	0.0353857	2		DPP6	1804	DPP6_HUMAN CD52_HUMAN	P42658 P31358	Dipeptidyl-peptidase 6	GO:0004274 GO:0006508 GO:0008236 GO:0016020 GO:0016021 GO:0045735 GO:0005624 GO:0005887 GO:0048503			body weight (1); serum cholesterol level (2);
DPPA2	3	6	110495330	110518054	20.4661	0.00949	0.0717928	25		DPPA2	151871	DPPA2_HUMAN	Q7Z7J5	Developmental pluripotency associated 2	GO:0003676 GO:0005634			blood pressure (1); body weight (2); chronic obstructive pulmonary disease (1); coronary artery disease susceptibility (3); serum cholesterol level (1);
DPPA4	3	6	110527677	110539109	20.4661	0.01018	0.0741735	51		DPPA4	55211	DPPA4_HUMAN	Q7L190	Developmental pluripotency associated 4	GO:0005515 GO:0005634			blood pressure (1); body weight (2); chronic obstructive pulmonary disease (1); coronary artery disease susceptibility (3); serum cholesterol level (1);
DRD1	5	7	174800280	174803769	25.7992	0.00505	0.0502035	52		DRD1	1812	DRD1_HUMAN	P21728	Dopamine receptor D1	GO:0001584 GO:0001590 GO:0001975 GO:0004872 GO:0004935 GO:0004952 GO:0004977 GO:0005515 GO:0005623 GO:0005624 GO:0005783 GO:0005886 GO:0005887 GO:0007165 GO:0007186 GO:0007187 GO:0007190 GO:0007191 GO:0007204 GO:0007268 GO:0007399 GO:0007617 GO:0007625 GO	hsa04020 hsa04080 hsa04540		body weight (3); serum cholesterol level (1); serum leptin level (1);
DRD2	11	18	112785526	112851211	97.7547	3.1e-05	0.00359432	52		DRD2	1813	DRD2_HUMAN	P14416	Dopamine receptor D2	GO:0001584 GO:0004872 GO:0004935 GO:0004952 GO:0004977 GO:0004981 GO:0004983 GO:0005882 GO:0005886 GO:0005887 GO:0007165 GO:0007186 GO:0007195 GO:0007268 GO:0007399 GO:0016020 GO:0016021 GO:0060158	hsa04080 hsa04540		blood pressure (1); body weight (2); mammary tumor susceptibility (3); prostate tumor susceptibility (1); serum adiponectin level (2); serum cholesterol level (2);
DSCAM	21	198	40306212	41140909	361.472	0.00624	0.0566004	52		DSCAM	1826	DSCAM_HUMAN	O60469	Down syndrome cell adhesion molecule	GO:0005021 GO:0005515 GO:0005524 GO:0005624 GO:0005886 GO:0005887 GO:0006468 GO:0007155 GO:0007399			body weight (2); glucose level (1); prostate tumor susceptibility (2); serum cholesterol level (4);
DTL	1	7	210275541	210344810	43.0639	0.000636	0.0168761	36		DTL	51514	DTL_HUMAN	Q9NZJ0	Denticleless homolog (Drosophila)	GO:0005515 GO:0005634 GO:0005737 GO:0006260 GO:0006512 GO:0006974			allergic/atopic asthma related (1); body weight (1); coronary artery disease susceptibility (1); serum apolipoprotein b level (1); serum cholesterol level (2);
DUOX1	15	24	43209483	43245066	89.9064	0.000712	0.0179125	25		DUOX1	53905	DUOX1_HUMAN	Q9NRD9	Dual oxidase 1	GO:0004601 GO:0005506 GO:0005509 GO:0006118 GO:0006979 GO:0016020 GO:0016021 GO:0016174 GO:0016324 GO:0016491 GO:0019221 GO:0020037 GO:0042335 GO:0042446 GO:0042554 GO:0042744 GO:0050660 GO:0050661 GO:0050665 GO:0051591			blood pressure (1); body weight (2); low density lipoprotein particle size (1); serum cholesterol level (1);
DUOX1	15	24	43209483	43245066	89.9064	0.000729	0.0181314	25		DUOX1	53905	DUOX1_HUMAN	Q9NRD9	Dual oxidase 1	GO:0004601 GO:0005506 GO:0005509 GO:0006118 GO:0006979 GO:0016020 GO:0016021 GO:0016174 GO:0016324 GO:0016491 GO:0019221 GO:0020037 GO:0042335 GO:0042446 GO:0042554 GO:0042744 GO:0050660 GO:0050661 GO:0050665 GO:0051591			blood pressure (1); body weight (2); low density lipoprotein particle size (1); serum cholesterol level (1);
DUOX2	15	17	43172143	43193651	49.036	0.00631	0.0569448	25		DUOX2	50506			Dual oxidase 2				blood pressure (1); body weight (2); low density lipoprotein particle size (1); serum cholesterol level (1);
DUSP1	5	2	172127706	172130809	30.1405	2e-06	0.000627471	52		DUSP1	1843	CECR5_HUMAN DUS1_HUMAN	Q9BXW7 P28562	Dual specificity phosphatase 1	GO:0008152 GO:0016787 GO:0000087 GO:0004725 GO:0004726 GO:0005515 GO:0005622 GO:0006470 GO:0006979 GO:0007049 GO:0007242 GO:0008138 GO:0016311 GO:0016791 GO:0017017	hsa04010		body weight (3); serum cholesterol level (1); serum leptin level (1);
DUSP23	1	2	158017382	158018957	13.3713	0.001767	0.0279653	51		DUSP23	54935	DUS23_HUMAN	Q9BVJ7	Dual specificity phosphatase 23	GO:0004725 GO:0005634 GO:0005737 GO:0006470 GO:0008138 GO:0016311 GO:0016787 GO:0016791			blood pressure (1); body weight (1); chronic obstructive pulmonary disease (1); prostate tumor susceptibility (1); serum lipid level (1);
DUT	15	4	46410912	46422862	13.9198	0.0148	0.0903156	18		DUT	1854	DUT_HUMAN CENPC_HUMAN	P33316 Q03188	DUTP pyrophosphatase	GO:0000287 GO:0004170 GO:0005634 GO:0005739 GO:0006260 GO:0009117 GO:0016787 GO:0046080 GO:0000776 GO:0003677 GO:0005515 GO:0005694	hsa00240		blood pressure (1); body weight (2); low density lipoprotein particle size (1); serum cholesterol level (2);
DYNC2H1	11	32	102485369	102855801	283.757	0	0	18		DYNC2H1	79659			Dynein, cytoplasmic 2, heavy chain 1	GO:0000166 GO:0003777 GO:0005524 GO:0007018 GO:0007368 GO:0008105 GO:0009953 GO:0016485 GO:0016887 GO:0030286 GO:0030326 GO:0030900 GO:0042384			blood pressure (1); body weight (5); chronic obstructive pulmonary disease (1); prostate tumor susceptibility (1); serum adiponectin level (1);
DYSF	2	64	71534267	71767401	141.305	0.00558	0.0532873	38		DYSF	8291	DYSF_HUMAN	O75923	Dysferlin, limb girdle muscular dystrophy 2B (autosomal recessive)	GO:0001778 GO:0005515 GO:0006936 GO:0016021 GO:0030315 GO:0042383			body weight (1); heart rate variability (1); pre-eclampsia/eclampsia (1); serum cholesterol level (1);
DZIP3	3	12	109791273	109896383	53.8808	0.001023	0.0212302	38		DZIP3	9666	DZIP3_HUMAN	Q86Y13	DAZ interacting protein 3, zinc finger	GO:0000209 GO:0003723 GO:0004842 GO:0005515 GO:0005737 GO:0006512 GO:0008270 GO:0016874 GO:0031593 GO:0046872			blood pressure (1); body weight (2); chronic obstructive pulmonary disease (1); coronary artery disease susceptibility (3); serum cholesterol level (1);
E4F1	16	9	2213567	2225744	31.4771	0.00758	0.0631193	36		E4F1	1877			E4F transcription factor 1				();
EBI2	13	13	98744789	98757695	36.0616	0.0115	0.079109	36		EBI2	1880	EBI2_HUMAN	P32249	Epstein-Barr virus induced gene 2 (lymphocyte-specific G protein-coupled receptor)	GO:0001584 GO:0004872 GO:0004945 GO:0004974 GO:0005887 GO:0006955 GO:0007165 GO:0007186 GO:0007596 GO:0015057 GO:0016020 GO:0016021 GO:0016494 GO:0045028			body weight (5); glucose level (2); multiple sclerosis susceptibility (1); prostate tumor susceptibility (1); serum cholesterol level (4);
ECH1	19	9	43997901	44014337	29.2761	0.01204	0.080774	47		ECH1	1891			Enoyl Coenzyme A hydratase 1, peroxisomal		hsa00350		body weight (1); chronic obstructive pulmonary disease (2); serum apolipoprotein e level (1);
ECHS1	10	22	135025976	135036898	68.2582	0.00338	0.0403294	47		ECHS1	1892	ECHM_HUMAN	P30084	Enoyl Coenzyme A hydratase, short chain, 1, mitochondrial	GO:0003824 GO:0004300 GO:0005515 GO:0005739 GO:0006091 GO:0006629 GO:0006631 GO:0006635 GO:0008152 GO:0016829	hsa00062 hsa00071 hsa00280 hsa00310 hsa00380 hsa00410 hsa00632 hsa00640 hsa00650 hsa00903 hsa00930		body weight (3);
EDARADD	1	32	234624302	234714631	114.043	0.00019	0.00873977	38		EDARADD	128178			EDAR-associated death domain	GO:0000015 GO:0000287 GO:0004634 GO:0006096 GO:0016829			allergic/atopic asthma related (1); mammary tumor susceptibility (1); rheumatoid arthritis (1); serum apolipoprotein b level (1); serum cholesterol level (1); serum leptin level (1);
EDC3	15	8	72709951	72775413	52.5982	0.000952	0.0206243	30		EDC3	80153	EDC3_HUMAN	Q96F86	Enhancer of mRNA decapping 3 homolog (S. cerevisiae)	GO:0005515 GO:0005737			blood pressure (1); serum cholesterol level (1); serum p-selectin level (1);
EDC3	15	8	72709951	72775413	52.5982	0.001018	0.0212302	30		EDC3	80153	EDC3_HUMAN	Q96F86	Enhancer of mRNA decapping 3 homolog (S. cerevisiae)	GO:0005515 GO:0005737			blood pressure (1); serum cholesterol level (1); serum p-selectin level (1);
EEA1	12	4	91690415	91847238	23.8407	0.00792	0.0646881	51		EEA1	8411	EEA1_HUMAN	Q15075	Early endosome antigen 1	GO:0000166 GO:0003676 GO:0005516 GO:0005545 GO:0005622 GO:0005624 GO:0005737 GO:0005769 GO:0005829 GO:0005969 GO:0006906 GO:0008270 GO:0016020 GO:0016189 GO:0019897 GO:0030742 GO:0042803 GO:0045022 GO:0046872			allergic/atopic asthma related (1); body weight (1); prostate tumor susceptibility (1); serum apolipoprotein a level (1); serum p-selectin level (1);
EEF1A2	20	10	61589809	61600949	36.3181	0.00198	0.0297474	18		EEF1A2	1917	CHD2_HUMAN	O14647	Eukaryotic translation elongation factor 1 alpha 2	GO:0000166 GO:0000785 GO:0003676 GO:0003677 GO:0003682 GO:0004003 GO:0004386 GO:0005524 GO:0005634 GO:0006333 GO:0006357 GO:0007001 GO:0016787			();
EEF1D	8	10	144733040	144750988	39.4022	0.00566	0.0538104	38		EEF1D	1936	EF1D_HUMAN CHIT1_HUMAN	P29692 Q13231	Eukaryotic translation elongation factor 1 delta (guanine nucleotide exchange protein)	GO:0003746 GO:0004871 GO:0005085 GO:0005515 GO:0005853 GO:0006414 GO:0043123 GO:0000272 GO:0003824 GO:0004553 GO:0004568 GO:0005576 GO:0005615 GO:0005764 GO:0005975 GO:0006030 GO:0006032 GO:0006955 GO:0008061 GO:0008152 GO:0009617 GO:0043169 GO:0045735			blood pressure (1); body weight (1); chronic obstructive pulmonary disease (1); rheumatoid arthritis (1);
EFNA2	19	3	1237167	1250944	32.3195	6.6e-05	0.00502873	52		EFNA2	1943	EFNA2_HUMAN	O43921	Ephrin-A2	GO:0005515 GO:0007267 GO:0016020 GO:0046875 GO:0048503	hsa04360		blood pressure (2); multiple sclerosis susceptibility (1); prostate tumor susceptibility (7); serum cholesterol level (1); serum leptin level (1); urinary albumin excretion (1);
EFNA3	1	11	153317971	153326638	35.163	0.00689	0.0600454	52		EFNA3	1944	EFNA3_HUMAN	P52797	Ephrin-A3	GO:0005005 GO:0005887 GO:0007267 GO:0016020 GO:0048503	hsa04360		blood pressure (1); body weight (1); chronic obstructive pulmonary disease (1); serum lipid level (1);
EFNA4	1	9	153302836	153308653	30.3509	0.01154	0.0791622	52		EFNA4	1945	EFNA4_HUMAN	P52798	Ephrin-A4	GO:0005005 GO:0005887 GO:0007267 GO:0016020 GO:0048503	hsa04360		blood pressure (1); body weight (1); chronic obstructive pulmonary disease (1); serum lipid level (1);
EFNA5	5	80	106740488	107034495	216.2	0.000344	0.0119526	52		EFNA5	1946	EFNA5_HUMAN	P52803	Ephrin-A5	GO:0005615 GO:0007267 GO:0007275 GO:0007399 GO:0016020 GO:0030154 GO:0046658 GO:0046875 GO:0048503	hsa04360		allergic/atopic asthma related (1); body weight (1); rheumatoid arthritis (1); serum apolipoprotein a level (1);
EFNB2	13	14	105940096	105985338	42.8726	0.0068	0.059602	52		EFNB2	1948	EFNB2_HUMAN	P52799	Ephrin-B2	GO:0001945 GO:0005515 GO:0005886 GO:0005887 GO:0007267 GO:0007275 GO:0007399 GO:0009653 GO:0009887 GO:0016020 GO:0030154 GO:0046875	hsa04360		glucose level (1); multiple sclerosis susceptibility (1); myocardial infarction susceptibility (2);
EFNB3	17	10	7549244	7555418	33.1028	0.00719	0.0614057	52		EFNB3	1949	EFNB3_HUMAN	Q15768	Ephrin-B3	GO:0005005 GO:0005201 GO:0005578 GO:0005887 GO:0007267 GO:0007275 GO:0007399 GO:0007628 GO:0016020 GO:0016198 GO:0030154 GO:0046875 GO:0048013	hsa04360		allergic/atopic asthma related (1); blood pressure (1); body weight (3); rheumatoid arthritis (1);
EGF	4	19	111053488	111152870	55.1701	0.01151	0.079109	52		EGF	1950	ACM1_HUMAN	P11229	Epidermal growth factor (beta-urogastrone)	GO:0001584 GO:0004435 GO:0004872 GO:0004966 GO:0004981 GO:0004983 GO:0005624 GO:0005886 GO:0005887 GO:0006464 GO:0007165 GO:0007186 GO:0007205 GO:0007207 GO:0007213 GO:0007274 GO:0007399 GO:0008283 GO:0008284 GO:0016020 GO:0016021 GO:0030054 GO:0040012 GO	hsa04010 hsa04012 hsa04060 hsa04510 hsa04540 hsa04810 hsa05212 hsa05213 hsa05214 hsa05215 hsa05218 hsa05219 hsa05223		body weight (3); chronic obstructive pulmonary disease (2); heart rate (1); osteoarthritis (1); prostate tumor susceptibility (1); serum apolipoprotein a level (1);
EGFL7	9	4	138677197	138686951	19.7123	0.003485	0.04082	25		EGFL7	51162	EGFL7_HUMAN	Q9UHF1	EGF-like-domain, multiple 7	GO:0001525 GO:0001568 GO:0001570 GO:0005509 GO:0005576 GO:0007275			body weight (1); osteoarthritis (1); prostate tumor susceptibility (1);
EHD2	19	21	52908412	52938203	57.4648	0.00287	0.0359745	25		EHD2	30846	EHD2_HUMAN	Q9NZN4	EH-domain containing 2	GO:0000166 GO:0003676 GO:0003924 GO:0005509 GO:0005524 GO:0005525 GO:0005624 GO:0005634 GO:0005886 GO:0006897 GO:0019904 GO:0030866			chronic obstructive pulmonary disease (2); prostate tumor susceptibility (1); serum apolipoprotein e level (1);
EHD3	2	6	31310706	31344764	28.5522	0.00297	0.0367529	51		EHD3	30845	EHD3_HUMAN	Q9NZN3	EH-domain containing 3	GO:0000166 GO:0003676 GO:0003924 GO:0005509 GO:0005515 GO:0005524 GO:0005525 GO:0005634 GO:0030139			osteoarthritis (1); serum leptin level (2);
EI24	11	10	124944507	124959785	66.0508	0.000199	0.00877162	38		EI24	9538	EI24_HUMAN PSB10_HUMAN	O14681 P40306	Etoposide induced 2.4 mRNA	GO:0006917 GO:0004175 GO:0004298 GO:0004367 GO:0005634 GO:0005737 GO:0005829 GO:0005839 GO:0006072 GO:0006508 GO:0006511 GO:0006959 GO:0009331	hsa04115		blood pressure (2); body weight (3); myocardial infarction susceptibility (2); serum adiponectin level (2); serum cholesterol level (1);
EID1	15	24	46957581	46959672	72.6819	0.00243	0.0327552	36		EID1	23741			EP300 interacting inhibitor of differentiation 1				();
EIF1	17	5	37098652	37101424	32.7617	0.001063	0.0215158	2		EIF1	10209			Eukaryotic translation initiation factor 1				blood pressure (3); chronic obstructive pulmonary disease (2); fibrinogen level (1); mammary tumor susceptibility (1); serum apolipoprotein b level (1); serum cholesterol level (1);
EIF2B2	14	10	74539364	74546045	60.15	0.000612	0.0166962	38		EIF2B2	8892	EI2BB_HUMAN	P49770	Eukaryotic translation initiation factor 2B, subunit 2 beta, 39kDa	GO:0001541 GO:0003743 GO:0005085 GO:0005515 GO:0005524 GO:0005525 GO:0005737 GO:0005851 GO:0006446 GO:0007417 GO:0009408 GO:0009749 GO:0014003 GO:0042552 GO:0043434 GO:0044237 GO:0051716			();
EIF2B4	2	12	27440722	27446828	55.724	0.001247	0.0231304	38		EIF2B4	8890	EI2BD_HUMAN	Q9UI10	Eukaryotic translation initiation factor 2B, subunit 4 delta, 67kDa	GO:0001541 GO:0003743 GO:0005085 GO:0005515 GO:0005737 GO:0005851 GO:0006413 GO:0006417 GO:0009408 GO:0009749 GO:0014003 GO:0042552 GO:0043434 GO:0044237 GO:0051716			body weight (2); insulin level (1); osteoarthritis (1); serum leptin level (3);
EIF3H	8	8	117726235	117837243	27.7164	0.01657	0.0965859	51		EIF3H	8667	PCDAD_HUMAN PCDC1_HUMAN PCDC2_HUMAN IF33_HUMAN	Q9Y5I0 Q9H158 Q9Y5I4 O15372	Eukaryotic translation initiation factor 3, subunit H	GO:0005509 GO:0005515 GO:0005624 GO:0005887 GO:0007155 GO:0007156 GO:0007399 GO:0016020 GO:0016021 GO:0003743 GO:0005852 GO:0006412 GO:0006446			();
ELAC2	17	8	12836426	12862084	32.8863	0.01461	0.0897724	51		ELAC2	60528			ElaC homolog 2 (E. coli)				allergic/atopic asthma related (1); blood pressure (2); body weight (4); chronic obstructive pulmonary disease (1); fibrinogen level (1); glucose level (1); prostate tumor susceptibility (3); serum leptin level (1);
ELAVL4	1	19	50347224	50439643	70.993	0.0032	0.0388332	30		ELAVL4	1996	ELAV4_HUMAN	P26378	ELAV (embryonic lethal, abnormal vision, Drosophila)-like 4 (Hu antigen D)	GO:0000166 GO:0003676 GO:0003723 GO:0003730 GO:0006397			allergic/atopic asthma related (2); blood pressure (1); serum leptin concentration (1);
ELK3	12	14	95112337	95185737	40.7317	0.01279	0.0829367	52		ELK3	2004	ELK3_HUMAN	P41970	ELK3, ETS-domain protein (SRF accessory protein 2)	GO:0001525 GO:0003700 GO:0003702 GO:0003714 GO:0005634 GO:0006350 GO:0006355 GO:0006357 GO:0007165 GO:0016481 GO:0032422 GO:0042060 GO:0042309 GO:0043565 GO:0050825 GO:0050826			allergic/atopic asthma related (1); serum apolipoprotein a level (1); serum p-selectin level (1);
ELMO1	7	120	36860485	37455036	251.254	0.00306	0.0376917	52		ELMO1	9844	RAMP2_HUMAN	O60895	Engulfment and cell motility 1	GO:0004872 GO:0005764 GO:0005886 GO:0005887 GO:0005905 GO:0006886 GO:0006898 GO:0008277 GO:0008565 GO:0015027 GO:0016021			body weight (2); osteoarthritis (1);
ELMOD2	4	4	141664801	141691295	23.9145	0.000751	0.018321	52		ELMOD2	255520	ELMD2_HUMAN	Q8IZ81	ELMO/CED-12 domain containing 2	GO:0005856 GO:0006909			body weight (4); chronic obstructive pulmonary disease (2); heart rate (1); osteoarthritis (2); serum apolipoprotein a level (1); serum lipid level (1);
ELN	7	12	73080362	73122172	55.724	0.002265	0.0317487	2		ELN	2006	ELN_HUMAN	P15502	Elastin (supravalvular aortic stenosis, Williams-Beuren syndrome)	GO:0004519 GO:0004952 GO:0005201 GO:0005247 GO:0005515 GO:0005524 GO:0005525 GO:0005578 GO:0005737 GO:0006281 GO:0006821 GO:0007186 GO:0007519 GO:0007585 GO:0008015 GO:0008152 GO:0008283 GO:0008415 GO:0009887 GO:0016020 GO:0016021 GO:0016301 GO:0016491 GO			body weight (1); serum cholesterol level (3);
EME2	16	9	1763229	1766240	49.9933	0.000449	0.0136065	41		EME2	197342			Essential meiotic endonuclease 1 homolog 2 (S. pombe)	GO:0005515 GO:0006461 GO:0006886 GO:0008565 GO:0016192 GO:0030117			();
EMILIN2	18	17	2837027	2904090	42.1938	0.00531	0.0518223	25		EMILIN2	84034	EMIL2_HUMAN	Q9BXX0	Elastin microfibril interfacer 2	GO:0001584 GO:0005198 GO:0005201 GO:0005515 GO:0005576 GO:0005578 GO:0007155 GO:0007186 GO:0008150 GO:0015629 GO:0016021 GO:0030023			body weight (3); multiple sclerosis susceptibility (1);
EML1	14	22	99329497	99478148	83.3833	0.000377	0.0125671	52		EML1	2009	EMAL1_HUMAN	O00423	Echinoderm microtubule associated protein like 1	GO:0003993 GO:0005509 GO:0005737 GO:0005874 GO:0005875 GO:0007601			prostate tumor susceptibility (2);
ENO3	17	13	4795130	4801148	51.9723	0.00198	0.0297474	16		ENO3	2027	ENOB_HUMAN	P13929	Enolase 3 (beta, muscle)	GO:0000015 GO:0000287 GO:0004634 GO:0005737 GO:0006096 GO:0016829	hsa00010		allergic/atopic asthma related (1); blood pressure (1); body weight (2); rheumatoid arthritis (1);
ENTPD3	3	14	40403676	40445114	104.859	0.000221	0.00935479	18		ENTPD3	956	ENTP3_HUMAN	O75355	Ectonucleoside triphosphate diphosphohydrolase 3	GO:0000287 GO:0005509 GO:0005886 GO:0009134 GO:0009143 GO:0016021 GO:0016787 GO:0017110 GO:0017111	hsa00230 hsa00240		body fluid distribution (1); chronic obstructive pulmonary disease (1);
ENTPD8	9	17	139448636	139455722	82.2324	0.000693	0.0178126	18		ENTPD8	377841			Ectonucleoside triphosphate diphosphohydrolase 8	GO:0016787	hsa00230 hsa00240		body weight (1); osteoarthritis (1); prostate tumor susceptibility (1);
ENY2	8	1	110415811	110425087	13.674	0.00021	0.00918061	19		ENY2	56943			Enhancer of yellow 2 homolog (Drosophila)				body weight (1); cohen syndrome (1); serum cholesterol level (1);
EPAS1	2	28	46378066	46467340	76.8443	0.00404	0.0440191	36		EPAS1	2034	EPAS1_HUMAN CLD12_HUMAN	Q99814 P56749	Endothelial PAS domain protein 1	GO:0001525 GO:0001666 GO:0003700 GO:0003705 GO:0003713 GO:0004871 GO:0005515 GO:0005634 GO:0005667 GO:0006355 GO:0006366 GO:0007165 GO:0007275 GO:0030154 GO:0030528 GO:0035035 GO:0045449 GO:0045944 GO:0005198 GO:0005923 GO:0016020 GO:0016021 GO:0016338 GO	hsa05211		body weight (1); prostate tumor susceptibility (1); serum leptin level (1);
EPB41L2	6	27	131202180	131426015	69.1925	0.01383	0.0874998	52		EPB41L2	2037	CLD16_HUMAN	Q9Y5I7	Erythrocyte membrane protein band 4.1-like 2	GO:0000287 GO:0005198 GO:0005923 GO:0006811 GO:0006816 GO:0006875 GO:0007588 GO:0007605 GO:0015095 GO:0016020 GO:0016021 GO:0016338 GO:0030054 GO:0042802	hsa04530		body fluid distribution (1); body morphometry (1); body weight (3); osteoarthritis (1); serum cholesterol level (5); serum leptin level (1);
EPHB2	1	59	22909917	23114410	139.679	0.00531	0.0518223	52		EPHB2	2048	EPHB2_HUMAN CLD6_HUMAN	P29323 P56747	EPH receptor B2	GO:0000166 GO:0004672 GO:0004674 GO:0004713 GO:0004872 GO:0005003 GO:0005005 GO:0005102 GO:0005515 GO:0005524 GO:0006468 GO:0007049 GO:0007169 GO:0007399 GO:0007411 GO:0007612 GO:0008046 GO:0009887 GO:0016020 GO:0016021 GO:0016740 GO:0045786 GO:0048168 GO	hsa04360		blood pressure (1); myocardial infarction susceptibility (2); serum cholesterol level (1); serum ghrelin level (1);
EPN1	19	11	60878372	60898945	37.1313	0.01563	0.0929349	52		EPN1	29924	EPN1_HUMAN	Q9Y6I3	Epsin 1	GO:0005634 GO:0005737 GO:0005905 GO:0006897 GO:0008289 GO:0016020			body weight (2); chronic obstructive pulmonary disease (2); serum apolipoprotein e level (1);
EPS8L1	19	10	60279032	60291103	32.3842	0.00779	0.0640348	52		EPS8L1	54869	ES8L1_HUMAN	Q8TE68	EPS8-like 1	GO:0003674 GO:0004974 GO:0005575 GO:0005737 GO:0007186 GO:0008150 GO:0016021			body weight (2); chronic obstructive pulmonary disease (2); serum apolipoprotein e level (1);
ERC1	12	51	970664	1472958	114.56	0.00897	0.0697398	19		ERC1	23085	RB6I2_HUMAN	Q8IUD2	ELKS/RAB6-interacting/CAST family member 1	GO:0005515 GO:0005737 GO:0005794 GO:0006355 GO:0007252 GO:0007275 GO:0008385 GO:0015031 GO:0016020 GO:0016192 GO:0042734 GO:0043522 GO:0045768 GO:0051092			();
ERC2	3	160	55517375	56477431	352.837	0.00285	0.035808	52		ERC2	26059	ERC2_HUMAN	O15083	ELKS/RAB6-interacting/CAST family member 2	GO:0000166 GO:0003700 GO:0005515 GO:0005634 GO:0005737 GO:0005856 GO:0006355 GO:0007242 GO:0019717 GO:0030054 GO:0030426 GO:0042734 GO:0043565 GO:0045202 GO:0046983			();
ERCC6	10	10	50334496	50417153	34.8268	0.01268	0.0826758	36		ERCC6								body weight (3); fibrinogen level (2); serum leptin level (1);
EREG	4	2	75449723	75473341	8.59597	0.01397	0.0878755	52		EREG	2069	EREG_HUMAN	O14944	Epiregulin	GO:0000074 GO:0001525 GO:0001550 GO:0001556 GO:0001819 GO:0005154 GO:0005515 GO:0005615 GO:0005887 GO:0007143 GO:0007173 GO:0007267 GO:0007275 GO:0008083 GO:0008285 GO:0009299 GO:0009887 GO:0016020 GO:0016481 GO:0019221 GO:0030216 GO:0030728 GO:0042060 GO	hsa04012		body weight (1); chronic obstructive pulmonary disease (2); osteoarthritis (1);
ERF	19	1	47443556	47451149	9.48948	0.00199	0.0298137	52		ERF	2077			Ets2 repressor factor				allergic/atopic asthma related (2); blood pressure (1); body weight (1); chronic obstructive pulmonary disease (2); mammary tumor susceptibility (3); osteoarthritis (1); serum apolipoprotein e level (1); serum cholesterol level (2);
ESPL1	12	13	51948349	51973694	39.1189	0.01446	0.089262	36		ESPL1	9700	ESPL1_HUMAN PUNC_HUMAN	Q14674 Q8IVU1	Extra spindle pole bodies homolog 1 (S. cerevisiae)	GO:0000070 GO:0000074 GO:0000212 GO:0000910 GO:0005515 GO:0005634 GO:0005737 GO:0005813 GO:0006508 GO:0006915 GO:0007059 GO:0008233 GO:0008234 GO:0040001 GO:0045143 GO:0045842 GO:0045875 GO:0016020 GO:0016021 GO:0050885	hsa04110		body weight (2); left ventricular contractility (1); rheumatoid arthritis (1); serum cholesterol level (1); serum p-selectin level (1);
ESRRA	11	12	63829619	63840786	38.4046	0.01116	0.0780103	36		ESRRA	2101	ERR1_HUMAN	P11474	Estrogen-related receptor alpha	GO:0003677 GO:0003700 GO:0003707 GO:0004879 GO:0004887 GO:0005496 GO:0005515 GO:0005634 GO:0006350 GO:0006355 GO:0008270 GO:0016439 GO:0043565 GO:0046872			allergic/atopic asthma related (1); blood pressure (1); body weight (2); left ventricular contractility (1); serum adiponectin level (1); serum cholesterol level (3);
ESRRB	14	33	75907478	76036961	84.1575	0.00596	0.0550913	36		ESRRB	2103	ERR2_HUMAN	O95718	Estrogen-related receptor beta	GO:0003677 GO:0003700 GO:0003707 GO:0003708 GO:0004879 GO:0005496 GO:0005634 GO:0006350 GO:0006355 GO:0008270 GO:0016439 GO:0043565 GO:0046872			allergic/atopic asthma related (1);
ESRRG	1	174	214743210	215329599	367.257	0.001494	0.0251761	36		ESRRG	2104	ERR3_HUMAN	P62508	Estrogen-related receptor gamma	GO:0003677 GO:0003700 GO:0003707 GO:0003708 GO:0004879 GO:0005496 GO:0005515 GO:0005634 GO:0006350 GO:0006355 GO:0008270 GO:0016439 GO:0016563 GO:0043565 GO:0045893 GO:0046872 GO:0050682			allergic/atopic asthma related (1); body weight (1); coronary artery disease susceptibility (1); prostate tumor susceptibility (1); serum apolipoprotein b level (1); serum cholesterol level (1);
ETHE1	19	8	48702710	48723236	29.4684	0.0085	0.0677724	51		ETHE1	23474	ETHE1_HUMAN	O95571	Ethylmalonic encephalopathy 1	GO:0005634 GO:0005737 GO:0005739 GO:0008270 GO:0016787 GO:0046872			allergic/atopic asthma related (2); blood pressure (1); body weight (1); chronic obstructive pulmonary disease (2); mammary tumor susceptibility (3); osteoarthritis (1); serum apolipoprotein e level (1); serum cholesterol level (3);
ETNK1	12	7	22669342	22734875	27.9621	0.01176	0.0800025	53		ETNK1	55500	EKI1_HUMAN	Q9HBU6	Ethanolamine kinase 1	GO:0004305 GO:0005737 GO:0006646 GO:0016301 GO:0016740	hsa00564		blood pressure (1); body weight (1); chronic obstructive pulmonary disease (2); serum cholesterol level (1); serum p-selectin level (1);
ETV3	1	3	155369599	155374801	29.6572	5.6e-05	0.00461706	30		ETV3	2117	ETV3_HUMAN	P41162	Ets variant gene 3	GO:0000122 GO:0003674 GO:0003677 GO:0003700 GO:0004879 GO:0005515 GO:0005634 GO:0006350 GO:0006355 GO:0008150 GO:0016564 GO:0017053 GO:0043565			blood pressure (1); body weight (1); chronic obstructive pulmonary disease (1); prostate tumor susceptibility (1); serum lipid level (1);
ETV6	12	93	11694054	11939592	177.809	0.01321	0.0847331	36		ETV6	2120	ETV6_HUMAN	P41212	Ets variant gene 6 (TEL oncogene)	GO:0003700 GO:0005515 GO:0005634 GO:0006350 GO:0006355 GO:0030154 GO:0043565	hsa04320		body weight (1); chronic obstructive pulmonary disease (2); serum cholesterol level (2); serum p-selectin level (1);
EVI5	1	12	92746840	93030549	49.3461	0.002306	0.0319871	36		EVI5	7813	EVI5_HUMAN	O60447	Ecotropic viral integration site 5	GO:0005097 GO:0005515 GO:0005622 GO:0005634 GO:0007049 GO:0007275 GO:0008283 GO:0032313 GO:0051301			allergic/atopic asthma related (1); blood pressure (1); body weight (1); chronic obstructive pulmonary disease (1); serum apolipoprotein b level (1); serum leptin concentration (1);
EVPL	17	13	71514521	71535102	42.9744	0.003104	0.0381017	2		EVPL	2125	EVPL_HUMAN	Q92817	Envoplakin	GO:0000166 GO:0001533 GO:0005096 GO:0005198 GO:0005737 GO:0008083 GO:0008544 GO:0018149 GO:0030054 GO:0030216 GO:0030674 GO:0031424			blood pressure (2); body weight (6); fibrinogen level (1); rheumatoid arthritis (1); serum adiponectin level (1); serum cholesterol level (1);
EXOC3	5	26	496333	520409	68.3245	0.01723	0.098654	25		EXOC3	11336	EXOC3_HUMAN	O60645	Exocyst complex component 3	GO:0006887 GO:0015031	hsa04530		blood pressure (1); multiple sclerosis susceptibility (2); serum apolipoprotein a level (1); serum cholesterol level (1);
EXOSC1	10	11	99185655	99195758	46.7533	0.00118	0.0228026	30		EXOSC1	51013	EXOS1_HUMAN	Q9Y3B2	Exosome component 1	GO:0000178 GO:0003723 GO:0004527 GO:0005515 GO:0005634 GO:0005730 GO:0006364 GO:0016787			body weight (1); fibrinogen level (2); serum cholesterol level (1);
EXOSC2	9	5	132558978	132570273	67.5391	2.3e-05	0.00295592	30		EXOSC2	23404			Exosome component 2				body weight (1); osteoarthritis (1); prostate tumor susceptibility (1); rheumatoid arthritis (1); serum cholesterol level (1);
EXOSC4	8	11	145205509	145207539	41.584	0.00513	0.0506214	30		EXOSC4	54512	EXOS4_HUMAN	Q9NPD3	Exosome component 4	GO:0000175 GO:0000178 GO:0003723 GO:0004527 GO:0005515 GO:0005634 GO:0005730 GO:0005737 GO:0006364 GO:0006396 GO:0016787			blood pressure (1); body weight (1); chronic obstructive pulmonary disease (1); rheumatoid arthritis (1);
EXT1	8	72	118880782	119193239	159.463	0.01527	0.0917662	38		EXT1	2131	EXT1_HUMAN	Q16394	Exostoses (multiple) 1	GO:0001501 GO:0005515 GO:0005783 GO:0005789 GO:0005794 GO:0006024 GO:0007049 GO:0007165 GO:0007369 GO:0007492 GO:0007498 GO:0015012 GO:0016020 GO:0016021 GO:0016757 GO:0030176 GO:0045786 GO:0050508 GO:0050509	hsa00534 hsa01030		body weight (1); cohen syndrome (1); mammary tumor susceptibility (1); serum apolipoprotein b level (1); serum cholesterol level (3); serum leptin level (1);
EXTL1	1	14	26220857	26235541	39.5794	0.01369	0.0871308	52		EXTL1	2134	EXTL1_HUMAN	Q92935	Exostoses (multiple)-like 1	GO:0001501 GO:0005783 GO:0016020 GO:0016021 GO:0016757 GO:0050508	hsa00534 hsa01030		blood pressure (1); myocardial infarction susceptibility (2); serum cholesterol level (1); serum ghrelin level (1);
EYA2	20	78	44956915	45250899	159.537	0.00895	0.0696859	25		EYA2	2139	EYA2_HUMAN	O00167	Eyes absent homolog 2 (Drosophila)	GO:0000287 GO:0003824 GO:0004725 GO:0005634 GO:0005737 GO:0006350 GO:0006355 GO:0006470 GO:0007275 GO:0007501 GO:0008152 GO:0008632 GO:0016787			blood pressure (2); body weight (7); fibrinogen level (1); mammary tumor susceptibility (1); prostate tumor susceptibility (3); serum cholesterol level (1);
EYA3	1	9	28173405	28287718	44.9677	0.00472	0.048505	36		EYA3	2140	EYA3_HUMAN	Q99504	Eyes absent homolog 3 (Drosophila)	GO:0000287 GO:0001619 GO:0003824 GO:0004725 GO:0005515 GO:0005634 GO:0005737 GO:0006350 GO:0006355 GO:0006470 GO:0007186 GO:0007275 GO:0007601 GO:0008138 GO:0008152 GO:0009653 GO:0016021 GO:0016787			blood pressure (1); myocardial infarction susceptibility (2); prostate tumor susceptibility (3); serum cholesterol level (1); serum ghrelin level (1);
EZR	6	20	159106760	159160444	74.0493	0.01405	0.0881078	52		EZR	7430	EZRI_HUMAN	P15311	Ezrin	GO:0001726 GO:0001931 GO:0005198 GO:0005488 GO:0005737 GO:0005829 GO:0005856 GO:0005884 GO:0005902 GO:0005932 GO:0007016 GO:0008092 GO:0008360 GO:0016020 GO:0016324 GO:0019898 GO:0030863 GO:0035088 GO:0043621 GO:0051015 GO:0051017	hsa04670 hsa04810 hsa05130 hsa05131		();
F12	5	12	176761744	176769183	33.6628	0.01376	0.0874719	2		F12	2161	FA12_HUMAN	P00748	Coagulation factor XII (Hageman factor)	GO:0003805 GO:0003806 GO:0004252 GO:0005509 GO:0005576 GO:0006508 GO:0007596 GO:0042730	hsa04610		prostate tumor susceptibility (3);
F13A1	6	68	6089309	6265923	136.831	0.00992	0.0731789	2		F13A1	2162	F13A_HUMAN	P00488	Coagulation factor XIII, A1 polypeptide	GO:0003810 GO:0005509 GO:0005576 GO:0005737 GO:0007596 GO:0008415 GO:0016740 GO:0018149	hsa04610		allergic/atopic asthma related (1); body weight (1); bone mineral density (1); prostate tumor susceptibility (1);
F2RL1	5	13	76150609	76166896	41.6242	0.00828	0.06681	2		F2RL1	2150	PAR2_HUMAN	P55085	Coagulation factor II (thrombin) receptor-like 1	GO:0001584 GO:0004872 GO:0004945 GO:0004947 GO:0005102 GO:0005794 GO:0005886 GO:0005887 GO:0007165 GO:0007186 GO:0007204 GO:0007596 GO:0015057 GO:0016021 GO:0016494 GO:0045028	hsa04080		body weight (2); low density lipoprotein particle size (3); myocardial infarction susceptibility (1); prostate tumor susceptibility (1); rheumatoid arthritis (1); serum apolipoprotein a level (1);
F3	1	7	94767460	94779903	53.5555	2e-05	0.00284453	2		F3	2152	TF_HUMAN	P13726	Coagulation factor III (thromboplastin, tissue factor)	GO:0004888 GO:0005886 GO:0006955 GO:0007596 GO:0016021 GO:0005216 GO:0005221 GO:0005249 GO:0005952 GO:0006468 GO:0006811 GO:0006813 GO:0007608 GO:0008603 GO:0016020 GO:0017071	hsa04610		allergic/atopic asthma related (1); blood pressure (1); body weight (1); chronic obstructive pulmonary disease (1); serum apolipoprotein b level (1); serum leptin concentration (1);
FABP1	2	21	88203624	88208693	57.395	0.003505	0.0409057	36		FABP1	2168			Fatty acid binding protein 1, liver		hsa03320		blood pressure (1); body weight (2); heart rate variability (1);
FAM120B	6	14	170457768	170556162	63.3712	0.00195	0.029421	38		FAM120B	84498			Family with sequence similarity 120B	GO:0004518 GO:0005515 GO:0005975 GO:0006281			body weight (3); bone mineral density (1); chronic obstructive pulmonary disease (1);
FAM134A	2	12	219751182	219758441	59.6968	0.003462	0.0408057	51		FAM134A	79137			Family with sequence similarity 134, member A				();
FAM164C	14	12	74606051	74614552	81.2434	0.000281	0.0107432	25		FAM164C								();
FAM46C	1	13	117950126	117972534	122.853	1.8e-05	0.0027827	25		FAM46C	54855	FA46C_HUMAN	Q5VWP2	Family with sequence similarity 46, member C				blood pressure (2); body weight (2); chronic obstructive pulmonary disease (1); prostate tumor susceptibility (5); serum lipid level (1);
FAM50B	6	3	3794630	3796550	12.4665	0.0136	0.0867132	25		FAM50B	26240	FA50B_HUMAN	Q9Y247	Family with sequence similarity 50, member B	GO:0005634			prostate tumor susceptibility (1);
FAM86A	16	5	5075235	5087782	24.7478	0.00723	0.0614521	25		FAM86A	196483	FA86A_HUMAN	Q96G04	Family with sequence similarity 86, member A				serum cholesterol level (1);
FANCF	11	5	22600654	22603963	16.3117	0.00926	0.0709601	41		FANCF	2188			Fanconi anemia, complementation group F				left ventricular contractility (1); serum cholesterol level (1);
FANK1	10	45	127575097	127688151	125.54	0.00905	0.0700554	36		FANK1	92565	FANK1_HUMAN	Q8TC84	Fibronectin type III and ankyrin repeat domains 1				body weight (2); heart rate (1); prostate tumor susceptibility (4); serum leptin level (1);
FARS2	6	129	5206582	5716815	311.936	0.0003	0.011073	30		FARS2	10667	SYFM_HUMAN	O95363	Phenylalanyl-tRNA synthetase 2, mitochondrial	GO:0000049 GO:0000166 GO:0004812 GO:0004826 GO:0005215 GO:0005488 GO:0005524 GO:0005625 GO:0005737 GO:0005739 GO:0006412 GO:0006418 GO:0006432 GO:0006810 GO:0008033 GO:0016874	hsa00400 hsa00970		allergic/atopic asthma related (1); body weight (1); bone mineral density (1); prostate tumor susceptibility (1);
FASN	17	5	77629502	77649395	24.7376	0.002152	0.0309789	47		FASN	2194	FAS_HUMAN	P49327	Fatty acid synthase	GO:0003824 GO:0004313 GO:0004314 GO:0004315 GO:0004316 GO:0004317 GO:0004319 GO:0004320 GO:0005515 GO:0005737 GO:0006633 GO:0008152 GO:0008168 GO:0009058 GO:0010281 GO:0016491 GO:0016740 GO:0016788 GO:0016829 GO:0031177 GO:0042587 GO:0048037	hsa00061 hsa01040 hsa04910		body weight (2); fibrinogen level (1); glucose level (1); serum cholesterol level (1);
FASTKD5	20	7	3075164	3088532	21.5689	0.01416	0.088548	25		FASTKD5								allergic/atopic asthma related (1); body weight (1); myocardial infarction susceptibility (2); prostate tumor susceptibility (4); serum cholesterol level (1);
FAU	11	6	64644677	64646236	23.5247	0.00541	0.0524179	38		FAU	2197	CO1A1_HUMAN	P02452	Finkel-Biskis-Reilly murine sarcoma virus (FBR-MuSV) ubiquitously expressed	GO:0001501 GO:0001503 GO:0005201 GO:0005515 GO:0005578 GO:0005581 GO:0005584 GO:0005737 GO:0006817 GO:0007584 GO:0007605 GO:0008147 GO:0008544 GO:0009612 GO:0010035 GO:0031960 GO:0042542 GO:0043434 GO:0051591	hsa03010		allergic/atopic asthma related (1); blood pressure (1); body weight (2); left ventricular contractility (1); serum adiponectin level (1); serum cholesterol level (3);
FBN2	5	37	127621499	127901634	100.779	0.01189	0.0804763	2		FBN2	2201	FBN2_HUMAN	P35556	Fibrillin 2 (congenital contractural arachnodactyly)	GO:0004857 GO:0004888 GO:0005201 GO:0005509 GO:0005578 GO:0007596 GO:0009653 GO:0016020 GO:0030326			allergic/atopic asthma related (2); body weight (2);
FBP1	9	19	96405237	96442352	61.2927	0.01494	0.0907545	8		FBP1	2203	F16P1_HUMAN	P09467	Fructose-1,6-bisphosphatase 1	GO:0004331 GO:0005975 GO:0006000 GO:0006094 GO:0008270 GO:0016787 GO:0042132 GO:0042578 GO:0042802	hsa00010 hsa00030 hsa00051 hsa00710 hsa04910		allergic/atopic asthma related (1); prostate tumor susceptibility (1);
FBP2	9	19	96360823	96395896	61.2927	0.01537	0.0921921	8		FBP2	8789	F16P2_HUMAN CNRG_HUMAN	O00757 P18545	Fructose-1,6-bisphosphatase 2	GO:0004331 GO:0005975 GO:0006000 GO:0006094 GO:0016787 GO:0042132 GO:0042578 GO:0000187 GO:0004114 GO:0004857 GO:0005515 GO:0007601 GO:0030553 GO:0045742 GO:0045745 GO:0050896	hsa00010 hsa00030 hsa00051 hsa00710 hsa04910		allergic/atopic asthma related (1); prostate tumor susceptibility (1);
FBXO2	1	7	11631034	11637326	25.5964	0.000168	0.00836723	38		FBXO2	26232	FBX2_HUMAN	Q9UK22	F-box protein 2	GO:0001948 GO:0004842 GO:0005515 GO:0006464 GO:0006508 GO:0006512 GO:0006516 GO:0030163 GO:0030246 GO:0030433	hsa04120		blood pressure (1); chronic obstructive pulmonary disease (1); glucose level (2); myocardial infarction susceptibility (2); osteoarthritis (1); prostate tumor susceptibility (3); serum ghrelin level (1);
FBXO24	7	8	100021891	100036676	23.5254	0.00981	0.0727936	2		FBXO24	26261	FBX24_HUMAN	O75426	F-box protein 24	GO:0000151 GO:0004842 GO:0016567			serum cholesterol level (1);
FBXO44	1	7	11637018	11645971	25.5964	0.00017	0.00836723	2		FBXO44	93611	FBX44_HUMAN	Q9H4M3	F-box protein 44	GO:0005515 GO:0006512 GO:0030163			blood pressure (1); chronic obstructive pulmonary disease (1); glucose level (2); myocardial infarction susceptibility (2); osteoarthritis (1); prostate tumor susceptibility (3); serum ghrelin level (1);
FBXO6	1	7	11646767	11656996	25.5964	0.000169	0.00836723	36		FBXO6	26270	FBX6_HUMAN	Q9NRD1	F-box protein 6	GO:0001948 GO:0004842 GO:0005515 GO:0006508 GO:0006512 GO:0006516 GO:0030163 GO:0030246 GO:0030433			blood pressure (1); chronic obstructive pulmonary disease (1); glucose level (2); myocardial infarction susceptibility (2); osteoarthritis (1); prostate tumor susceptibility (3); serum ghrelin level (1);
FBXW4	10	14	103360410	103444733	52.7073	0.00968	0.0724099	2		FBXW4	6468			F-box and WD repeat domain containing 4				body weight (1); prostate tumor susceptibility (1); serum cholesterol level (1);
FCAR	19	8	60077360	60093651	23.2739	0.00935	0.0714697	52		FCAR	2204	FCAR_HUMAN	P24071	Fc fragment of IgA, receptor for	GO:0004872 GO:0005057 GO:0005886 GO:0005887 GO:0006955 GO:0019862			body weight (2); chronic obstructive pulmonary disease (2); serum apolipoprotein e level (1);
FECH	18	14	53363070	53404967	48.8106	0.00202	0.0300941	47		FECH	2235	KLF6_HUMAN	Q99612	Ferrochelatase (protoporphyria)	GO:0003674 GO:0003676 GO:0003677 GO:0005575 GO:0005622 GO:0005634 GO:0005737 GO:0006350 GO:0006355 GO:0008270 GO:0016049 GO:0016563 GO:0019221 GO:0030183 GO:0046872	hsa00860		activity level (2); body weight (7); chronic obstructive pulmonary disease (1); rheumatoid arthritis (1);
FERMT3	11	7	63730781	63747939	45.3606	0.000898	0.0199562	30		FERMT3								();
FERMT3	11	7	63730781	63747939	45.3606	0.000933	0.0203524	30		FERMT3								();
FEZ1	11	18	124820857	124871333	80.1571	0.000391	0.0128728	51		FEZ1	9638			Fasciculation and elongation protein zeta 1 (zygin I)				blood pressure (2); body weight (3); myocardial infarction susceptibility (2); serum adiponectin level (2); serum cholesterol level (1);
FFAR1	19	9	40534294	40535197	36.986	0.000697	0.0178295	52		FFAR1	2864	FFAR1_HUMAN	O14842	Free fatty acid receptor 1	GO:0001584 GO:0004872 GO:0005887 GO:0007165 GO:0007186 GO:0008289 GO:0016020 GO:0016021			body weight (1); chronic obstructive pulmonary disease (3); prostate tumor susceptibility (1); serum apolipoprotein e level (1);
FFAR1	19	9	40534294	40535197	36.986	0.000736	0.0181314	52		FFAR1	2864	FFAR1_HUMAN	O14842	Free fatty acid receptor 1	GO:0001584 GO:0004872 GO:0005887 GO:0007165 GO:0007186 GO:0008289 GO:0016020 GO:0016021			body weight (1); chronic obstructive pulmonary disease (3); prostate tumor susceptibility (1); serum apolipoprotein e level (1);
FFAR2	19	2	40632456	40633449	13.7249	0.00188	0.0288132	52		FFAR2	2867	PYRD_HUMAN FFAR2_HUMAN	Q02127 O15552	Free fatty acid receptor 2	GO:0004152 GO:0004158 GO:0005739 GO:0005743 GO:0006207 GO:0006221 GO:0006222 GO:0008152 GO:0016020 GO:0016491 GO:0001584 GO:0004872 GO:0005887 GO:0007165 GO:0007186 GO:0008289 GO:0016021 GO:0045028			body weight (1); chronic obstructive pulmonary disease (3); prostate tumor susceptibility (1); serum apolipoprotein e level (1);
FGD4	12	33	32546360	32684940	93.4153	0.00964	0.072212	52		FGD4	121512	FGD4_HUMAN	Q96M96	FYVE, RhoGEF and PH domain containing 4	GO:0001726 GO:0003779 GO:0005085 GO:0005089 GO:0005515 GO:0005622 GO:0005737 GO:0005794 GO:0005856 GO:0007010 GO:0008270 GO:0008360 GO:0030027 GO:0030032 GO:0030035 GO:0030036 GO:0030175 GO:0031267 GO:0035023 GO:0043088 GO:0046847 GO:0046872			body weight (2); serum apolipoprotein e level (1); serum cholesterol level (1); serum p-selectin level (1);
FGD6	12	25	93994655	94135371	68.3802	0.01494	0.0907545	19		FGD6	55785	FGD6_HUMAN	Q6ZV73	FYVE, RhoGEF and PH domain containing 6	GO:0001726 GO:0005085 GO:0005089 GO:0005515 GO:0005529 GO:0005622 GO:0005737 GO:0005794 GO:0005856 GO:0007010 GO:0008270 GO:0008360 GO:0030027 GO:0030036 GO:0031267 GO:0035023 GO:0043088 GO:0046847 GO:0046872			allergic/atopic asthma related (1); serum apolipoprotein a level (1); serum p-selectin level (1);
FGF12	3	85	193342421	193928066	160.791	0.00846	0.067547	38		FGF12	2257	FGF12_HUMAN	P61328	Fibroblast growth factor 12	GO:0005615 GO:0005634 GO:0007165 GO:0007267 GO:0007399 GO:0007507 GO:0008083	hsa04010 hsa04810 hsa05218		body weight (1); multiple sclerosis susceptibility (1);
FGF6	12	4	4413568	4425041	14.8528	0.01697	0.097901	52		FGF6	2251	FGF6_HUMAN	P10767	Fibroblast growth factor 6	GO:0000074 GO:0001525 GO:0005576 GO:0007165 GO:0007267 GO:0007275 GO:0008083 GO:0008283 GO:0030154 GO:0045445	hsa04010 hsa04810 hsa05218		blood pressure (1); body weight (1); prostate tumor susceptibility (4); serum cholesterol level (1);
FGFR2	10	37	123227833	123347962	113.95	0.0029	0.0362228	52		FGFR2	2263	COX15_HUMAN FGFR2_HUMAN	Q7KZN9 P21802	Fibroblast growth factor receptor 2	GO:0004129 GO:0005743 GO:0005746 GO:0006123 GO:0006461 GO:0006784 GO:0007585 GO:0008535 GO:0016020 GO:0016021 GO:0044429 GO:0045333 GO:0000166 GO:0001525 GO:0002053 GO:0004672 GO:0004674 GO:0004713 GO:0004872 GO:0005007 GO:0005515 GO:0005524 GO:0005634 GO	hsa04010 hsa04810 hsa05215		body weight (2); heart rate (1); prostate tumor susceptibility (1);
FGFR4	5	6	176446526	176457732	21.5222	0.00791	0.0646559	52		FGFR4	2264	FGFR4_HUMAN	P22455	Fibroblast growth factor receptor 4	GO:0000166 GO:0001759 GO:0004672 GO:0004674 GO:0004713 GO:0004872 GO:0005007 GO:0005021 GO:0005524 GO:0005887 GO:0006468 GO:0008543 GO:0016020 GO:0016021 GO:0016740 GO:0030324	hsa04010 hsa04810		prostate tumor susceptibility (3);
FH	1	22	239727526	239749677	71.5192	0.000997	0.0211012	38		FH	2271	FUMH_HUMAN	P07954	Fumarate hydratase	GO:0003824 GO:0004333 GO:0005737 GO:0005739 GO:0006099 GO:0006106 GO:0007049 GO:0016829 GO:0045239 GO:0045786 GO:0048873	hsa00020 hsa00720 hsa05211		allergic/atopic asthma related (1); blood pressure (1); multiple sclerosis susceptibility (1); prostate tumor susceptibility (7); serum cholesterol level (1); serum leptin level (1);
FIP1L1	4	22	53938619	54020599	93.8599	0.00277	0.0353863	30		FIP1L1	81608	FIP1_HUMAN	Q6UN15	FIP1 like 1 (S. cerevisiae)	GO:0001584 GO:0003723 GO:0005634 GO:0006397 GO:0007186 GO:0016021			body weight (1);
FKBP2	11	7	63764988	63768262	37.0898	0.00172	0.0275071	52		FKBP2	2286	FKBP2_HUMAN	P26885	FK506 binding protein 2, 13kDa	GO:0003755 GO:0005515 GO:0005528 GO:0005783 GO:0006457 GO:0016020 GO:0016853			allergic/atopic asthma related (1); blood pressure (1); body weight (2); left ventricular contractility (1); serum adiponectin level (1); serum cholesterol level (3);
FLAD1	1	21	153222440	153232211	120.479	0.000477	0.0140557	18		FLAD1	80308			FAD1 flavin adenine dinucleotide synthetase homolog (S. cerevisiae)	GO:0004497 GO:0006118 GO:0006520 GO:0006777 GO:0008152 GO:0016597 GO:0016740 GO:0016743	hsa00740		blood pressure (1); body weight (1); chronic obstructive pulmonary disease (1); serum lipid level (1);
FLII	17	10	18088877	18102780	40.5207	0.002447	0.0328731	38		FLII	2314	FLII_HUMAN	Q13045	Flightless I homolog (Drosophila)	GO:0003779 GO:0005515 GO:0005634 GO:0005737 GO:0005856 GO:0006350 GO:0006355 GO:0006936 GO:0007275			allergic/atopic asthma related (1); blood pressure (1); body weight (2); chronic obstructive pulmonary disease (1); fibrinogen level (1); prostate tumor susceptibility (1); serum apolipoprotein b level (1); serum cholesterol level (1); serum leptin level (1);
FLJ10357	14	10	20608366	20627876	44.2359	0.00114	0.02227	51		FLJ10357	55701			Hypothetical protein FLJ10357	GO:0005089 GO:0005622 GO:0035023			blood pressure (1); body weight (3);
FLJ11506	15	18	65280420	65334128	53.4846	0.01213	0.0809198	51		FLJ11506	79719	P34_HUMAN	Q6PD74	Hypothetical protein FLJ11506	GO:0005737 GO:0015031			blood pressure (1); body weight (1); heart rate variability (1); low density lipoprotein particle size (1); serum cholesterol level (1); serum p-selectin level (1);
FLJ20433	9	25	139321168	139437535	101.107	0.000589	0.0162768	25		FLJ20433	54932			Hypothetical protein FLJ20433	GO:0003676 GO:0005622 GO:0008408			body weight (1); osteoarthritis (1); prostate tumor susceptibility (1);
FLNC	7	12	128257718	128286564	50.8514	0.00718	0.0613694	52		FLNC	2318	CPNE5_HUMAN FLNC_HUMAN	Q9HCH3 Q14315	Filamin C, gamma (actin binding protein 280)	GO:0003779 GO:0005515 GO:0005737 GO:0015629 GO:0016020	hsa04010 hsa04510		allergic/atopic asthma related (1); blood pressure (1); body weight (1);
FLT4	5	10	179961111	180009230	28.3135	0.00826	0.066699	52		FLT4	2324	CPSF1_HUMAN	Q10570	Fms-related tyrosine kinase 4	GO:0003676 GO:0003723 GO:0003730 GO:0005515 GO:0005634 GO:0005847 GO:0006378 GO:0006379	hsa04060		body weight (1); prostate tumor susceptibility (3);
FMNL2	2	70	152899996	153214594	181.498	0.00216	0.0310104	30		FMNL2	114793	FMNL2_HUMAN	Q96PY5	Formin-like 2	GO:0001584 GO:0003700 GO:0003743 GO:0003779 GO:0005179 GO:0005198 GO:0005199 GO:0005576 GO:0005634 GO:0005737 GO:0006355 GO:0006413 GO:0007155 GO:0007186 GO:0015629 GO:0016021 GO:0016043 GO:0017048 GO:0030036			allergic/atopic asthma related (1); blood pressure (1); body weight (3); heart rate variability (1); serum cholesterol level (4);
FN1	2	33	215933423	216009036	145.798	4.7e-05	0.00435569	2		FN1	2335	FINC_HUMAN	P02751	Fibronectin 1	GO:0005201 GO:0005518 GO:0005576 GO:0005578 GO:0005793 GO:0006953 GO:0007044 GO:0007155 GO:0007160 GO:0007169 GO:0008152 GO:0008201 GO:0009611 GO:0016324 GO:0016477 GO:0016491 GO:0016504 GO:0042060 GO:0004182 GO:0006508 GO:0008270 GO:0045916	hsa01430 hsa04510 hsa04512 hsa04810 hsa05222		blood pressure (1); body weight (3); chronic obstructive pulmonary disease (2); coronary artery disease susceptibility (1); fibrinogen level (3); mammary tumor susceptibility (1); osteoarthritis (1); prostate tumor susceptibility (1);
FN3K	17	12	78286796	78302362	175.938	0	0	8		FN3K	64122	FN3K_HUMAN	Q9H479	Fructosamine 3 kinase	GO:0005575 GO:0016301 GO:0016740 GO:0030387 GO:0030389 GO:0030393	hsa00562 hsa00632 hsa04070		fibrinogen level (1); serum cholesterol level (1);
FN3KRP	17	8	78267894	78279146	149.817	0	0	30		FN3KRP	79672	KT3K_HUMAN	Q9HA64	Fructosamine-3-kinase-related protein	GO:0016301 GO:0016740			fibrinogen level (1); serum cholesterol level (1);
FOXH1	8	12	145670316	145672526	50.3158	0.00148	0.0250988	36		FOXH1	8928	FOXH1_HUMAN	O75593	Forkhead box H1	GO:0003700 GO:0004952 GO:0005634 GO:0005667 GO:0006350 GO:0006355 GO:0007179 GO:0007186 GO:0007368 GO:0016021 GO:0016563 GO:0019904 GO:0032444 GO:0035054 GO:0043565 GO:0045944 GO:0046332 GO:0048318			blood pressure (1); body weight (1); chronic obstructive pulmonary disease (1); rheumatoid arthritis (1);
FOXL2	3	2	140145755	140148491	10.0354	0.00919	0.0707035	52		FOXL2	668	FOXL2_HUMAN	P58012	Forkhead box L2	GO:0001541 GO:0002074 GO:0003700 GO:0005515 GO:0005634 GO:0006309 GO:0006350 GO:0006355 GO:0006917 GO:0019101 GO:0042309 GO:0042703 GO:0043028 GO:0043280 GO:0043565 GO:0045944 GO:0048048 GO:0050825 GO:0050826 GO:0060014			body weight (2); chronic obstructive pulmonary disease (1); coronary artery disease susceptibility (2); serum lipid level (1);
FRAP1	1	8	11089178	11245151	35.5752	0.00687	0.0599691	52		FRAP1	2475	FRAP_HUMAN	P42345	FK506 binding protein 12-rapamycin associated protein 1	GO:0000074 GO:0005737 GO:0005942 GO:0007165 GO:0007584 GO:0016020 GO:0016049 GO:0016301 GO:0016310 GO:0016740 GO:0016773 GO:0030163 GO:0042309 GO:0050825 GO:0050826 GO:0051219	hsa04012 hsa04150 hsa04910 hsa04920 hsa04930 hsa05214 hsa05215 hsa05221		blood pressure (1); chronic obstructive pulmonary disease (1); glucose level (2); myocardial infarction susceptibility (2); osteoarthritis (1); prostate tumor susceptibility (3); serum ghrelin level (1);
FRMD6	14	62	51025604	51267194	145.712	0.00666	0.0590052	38		FRMD6	122786	FRMD6_HUMAN	Q96NE9	FERM domain containing 6	GO:0005488 GO:0005737 GO:0005856 GO:0016020			();
FRS3	6	11	41845891	41855608	45.0441	0.00183	0.0284972	52		FRS3	10817	FRS3_HUMAN	O43559	Fibroblast growth factor receptor substrate 3	GO:0005158 GO:0007165 GO:0008543 GO:0016020			allergic/atopic asthma related (1); blood pressure (1); body weight (1); osteoarthritis (1); prostate tumor susceptibility (1); serum cholesterol level (1);
FSIP1	15	46	37679523	37862331	119.062	0.01674	0.0973109	43		FSIP1	161835			Fibrous sheath interacting protein 1	GO:0005515			blood pressure (1); body weight (2); low density lipoprotein particle size (1);
FUK	16	11	69045998	69071678	37.1516	0.013	0.0838398	8		FUK	197258	FUK_HUMAN	Q8N0W3	Fucokinase	GO:0000166 GO:0005524 GO:0005737 GO:0008152 GO:0016301 GO:0016310 GO:0016740 GO:0016773 GO:0050201	hsa00051		blood pressure (2); body weight (2); serum cholesterol level (1);
FUT9	6	47	96570565	96770209	167.628	0.015	0.0908603	42		FUT9	10690	FUT9_HUMAN	Q9Y231	Fucosyltransferase 9 (alpha (1,3) fucosyltransferase)	GO:0005794 GO:0005975 GO:0006486 GO:0008417 GO:0016020 GO:0016021 GO:0016757 GO:0042355 GO:0046920	hsa00602 hsa00603 hsa01031		blood pressure (1); body fluid distribution (1); body weight (3); osteoarthritis (1);
FXR1	3	4	182113145	182177647	21.0743	0.00564	0.053668	51		FXR1	8087	FXR1_HUMAN	P51114	Fragile X mental retardation, autosomal homolog 1	GO:0003723 GO:0005730 GO:0005737 GO:0005844 GO:0006915 GO:0007275 GO:0007519 GO:0030154			body weight (1); serum cholesterol level (1);
FYN	6	32	112089177	112301320	78.7433	0.01475	0.0902169	52		FYN	2534	FYN_HUMAN	P06241	FYN oncogene related to SRC, FGR, YES	GO:0000166 GO:0004672 GO:0004674 GO:0004713 GO:0005524 GO:0006468 GO:0007242 GO:0007243 GO:0007275 GO:0007612 GO:0007631 GO:0016020 GO:0016740 GO:0030145 GO:0042802 GO:0046872 GO:0050852	hsa04360 hsa04510 hsa04520 hsa04650 hsa04660 hsa04664 hsa05130 hsa05131		body fluid distribution (1); body weight (2); multiple sclerosis susceptibility (1); osteoarthritis (1); serum cholesterol level (5);
GABRB2	5	31	160648013	160907708	148.718	0.000136	0.00774761	52		GABRB2	2561	CXCR4_HUMAN GBRB2_HUMAN	P61073 P47870	Gamma-aminobutyric acid (GABA) A receptor, beta 2	GO:0000187 GO:0001569 GO:0001584 GO:0001667 GO:0001764 GO:0003779 GO:0004918 GO:0004945 GO:0004947 GO:0004950 GO:0005515 GO:0005737 GO:0005886 GO:0005887 GO:0006915 GO:0006935 GO:0006954 GO:0006955 GO:0007165 GO:0007186 GO:0007204 GO:0007281 GO:0007420 GO	hsa04080		allergic/atopic asthma related (1); body weight (2);
GABRG2	5	9	161427225	161515123	48.0489	0.000188	0.00873977	52		GABRG2	2566	GBRG2_HUMAN	P18507	Gamma-aminobutyric acid (GABA) A receptor, gamma 2	GO:0004890 GO:0005216 GO:0005230 GO:0005254 GO:0005515 GO:0005737 GO:0005887 GO:0006810 GO:0006811 GO:0006821 GO:0007214 GO:0007268 GO:0008503 GO:0016020 GO:0016021 GO:0030054 GO:0030594 GO:0031404 GO:0045202 GO:0045211	hsa04080		allergic/atopic asthma related (1); body weight (2);
GADD45A	1	2	67923470	67926607	16.1404	0.000336	0.0118561	36		GADD45A	1647	GA45A_HUMAN	P24522	Growth arrest and DNA-damage-inducible, alpha	GO:0000074 GO:0000079 GO:0000086 GO:0005515 GO:0005634 GO:0006281 GO:0006469 GO:0006915 GO:0007049 GO:0007050 GO:0007098	hsa04010 hsa04110 hsa04115		allergic/atopic asthma related (1); blood pressure (1); low density lipoprotein particle size (3); serum leptin concentration (1);
GALNT8	12	14	4700012	4752153	49.2851	0.00961	0.07219	40		GALNT8	26290	GALT8_HUMAN	Q9NY28	UDP-N-acetyl-alpha-D-galactosamine:polypeptide N-acetylgalactosaminyltransferase 8 (GalNAc-T8)	GO:0000175 GO:0003723 GO:0004653 GO:0005509 GO:0005529 GO:0005624 GO:0005794 GO:0005887 GO:0006396 GO:0016020 GO:0016757 GO:0030145	hsa00512 hsa01030		blood pressure (1); body weight (1); prostate tumor susceptibility (4); serum cholesterol level (1);
GAS2	11	23	22646229	22791123	56.6006	0.01357	0.0866774	52		GAS2								left ventricular contractility (1); serum cholesterol level (1);
GAS7	17	87	9754650	10042593	185.135	0.00264	0.0343425	30		GAS7	8522	GAS7_HUMAN	O60861	Growth arrest-specific 7	GO:0001726 GO:0003700 GO:0005515 GO:0005737 GO:0005884 GO:0007050 GO:0007275 GO:0007399 GO:0008360 GO:0030041 GO:0030182 GO:0048812 GO:0051015 GO:0051017			allergic/atopic asthma related (1); blood pressure (1); body weight (3); chronic obstructive pulmonary disease (1); fibrinogen level (1); prostate tumor susceptibility (3);
GAST	17	8	37122138	37125747	34.0233	0.00262	0.0341657	51		GAST	2520	GAST_HUMAN	P01350	Gastrin	GO:0005179 GO:0005576 GO:0005625 GO:0006939 GO:0007165			blood pressure (3); chronic obstructive pulmonary disease (2); fibrinogen level (1); mammary tumor susceptibility (1); serum apolipoprotein b level (1); serum cholesterol level (1);
GATA4	8	31	11599125	11654918	77.4849	0.00802	0.065106	36		GATA4	2626	GATA4_HUMAN	P43694	GATA binding protein 4	GO:0001701 GO:0003677 GO:0003700 GO:0003702 GO:0003704 GO:0005249 GO:0005515 GO:0005634 GO:0006350 GO:0006355 GO:0006366 GO:0006813 GO:0007267 GO:0007275 GO:0007507 GO:0008076 GO:0008270 GO:0010003 GO:0016563 GO:0035054 GO:0043565 GO:0045893 GO:0045941 GO			body weight (2); multiple sclerosis susceptibility (1); prostate tumor susceptibility (6);
GBL	16	7	2195450	2199419	19.7475	0.01203	0.080774	52		GBL	64223			G protein beta subunit-like		hsa04150		();
GCH1	14	6	54378473	54439292	36.2311	0.001165	0.0226771	18		GCH1	2643	GCH1_HUMAN	P30793	GTP cyclohydrolase 1 (dopa-responsive dystonia)	GO:0003934 GO:0005515 GO:0005737 GO:0006559 GO:0006729 GO:0006809 GO:0006917 GO:0016787 GO:0019438 GO:0042133 GO:0042311 GO:0045776	hsa00790		body weight (1);
GCK	7	18	44150394	44195547	73.1883	0.000179	0.00863979	8		GCK	2645	HXK4_HUMAN	P35557	Glucokinase (hexokinase 4, maturity onset diabetes of the young 2)	GO:0000166 GO:0001678 GO:0004340 GO:0004396 GO:0005515 GO:0005524 GO:0005536 GO:0005634 GO:0005737 GO:0006006 GO:0006096 GO:0009749 GO:0016301 GO:0016740 GO:0019932 GO:0032024 GO:0042593 GO:0045721 GO:0045725 GO:0046835 GO:0051156 GO:0051594	hsa00010 hsa00052 hsa00500 hsa00521 hsa04910 hsa04930 hsa04950		body weight (2); serum apolipoprotein b level (2); serum cholesterol level (1);
GCN1L1	12	15	119049396	119116896	47.9432	0.01735	0.0991283	38		GCN1L1	10985	GCN1L_HUMAN	Q92616	GCN1 general control of amino-acid synthesis 1-like 1 (yeast)	GO:0005515 GO:0005737 GO:0005840 GO:0008135			allergic/atopic asthma related (1); body weight (5); prostate tumor susceptibility (1); serum apolipoprotein a level (1);
GCNT1	9	16	78246401	78312152	78.238	0.000267	0.0104709	40		GCNT1	2650	GCNT1_HUMAN	Q02742	Glucosaminyl (N-acetyl) transferase 1, core 2 (beta-1,6-N-acetylglucosaminyltransferase)	GO:0003829 GO:0005794 GO:0006493 GO:0008375 GO:0016020 GO:0016021 GO:0016757	hsa00512 hsa01030		osteoarthritis (1); serum cholesterol level (1);
GDAP1	8	10	75425172	75441890	40.9955	0.001445	0.0249819	57		GDAP1	54332	GDAP1_HUMAN	Q8TB36	Ganglioside-induced differentiation-associated protein 1	GO:0005737			blood pressure (1); body weight (2); glucose level (1); prostate tumor susceptibility (6); serum adiponectin level (2); soluble tumor necrosis factor receptor level (1);
GDF7	2	13	20729904	20734731	119.445	2.3e-05	0.00295592	2		GDF7	151449	GDF7_HUMAN	Q7Z4P5	Growth differentiation factor 7	GO:0005249 GO:0005515 GO:0005576 GO:0006813 GO:0007411 GO:0008076 GO:0008083 GO:0040007 GO:0045165	hsa04350		osteoarthritis (1); serum cholesterol level (1); serum leptin level (2);
GEM	8	6	95330660	95343733	20.9252	0.01321	0.0847331	2		GEM	2669	GEM_HUMAN	P55040	GTP binding protein overexpressed in skeletal muscle	GO:0000166 GO:0005516 GO:0005525 GO:0005622 GO:0006955 GO:0007166 GO:0007264 GO:0015031 GO:0016020 GO:0017111			blood pressure (1); body weight (1); cohen syndrome (2); serum adiponectin level (2); serum cholesterol level (1);
GFI1	1	5	92712905	92725021	46.3593	1e-05	0.00193945			GFI1	2672	GFI1_HUMAN	Q99684	Growth factor independent 1 transcription repressor	GO:0000083 GO:0003676 GO:0003677 GO:0003702 GO:0005622 GO:0005634 GO:0006350 GO:0006355 GO:0007638 GO:0008270 GO:0009996 GO:0016032 GO:0042472 GO:0042491 GO:0042660 GO:0045165 GO:0046872
GFRA1	10	60	117812942	118022966	115.397	0.01438	0.0891183	36		GFRA1	2674	GFRA1_HUMAN	P56159	GDNF family receptor alpha 1	GO:0004872 GO:0005102 GO:0007166 GO:0007399 GO:0016020 GO:0016167 GO:0019898 GO:0048503			allergic/atopic asthma related (1); blood pressure (1); body weight (1); chronic obstructive pulmonary disease (1); serum apolipoprotein b level (1); serum leptin concentration (1);
GGA3	17	17	70744289	70769272	57.4439	0.00221	0.0311414	52		GGA3	23163			Golgi associated, gamma adaptin ear containing, ARF binding protein 3				body weight (3); glucose level (1); heart rate (1); serum cholesterol level (1);
GGNBP2	17	1	31974916	32020389	6.12909	0.01306	0.084125	25		GGNBP2	79893	ZN403_HUMAN	Q9H3C7	Gametogenetin binding protein 2	GO:0007275 GO:0007283 GO:0030154 GO:0031410			blood pressure (2); body weight (6); fibrinogen level (1); rheumatoid arthritis (1); serum adiponectin level (1); serum cholesterol level (1);
GGPS1	1	3	233558375	233574467	14.8208	0.002863	0.035929	41		GGPS1	9453	GGPPS_HUMAN	O95749	Geranylgeranyl diphosphate synthase 1	GO:0004161 GO:0004311 GO:0004337 GO:0005625 GO:0005737 GO:0008299 GO:0016740	hsa00100 hsa00900		();
GH2	17	7	59311303	59312955	29.5849	0.01373	0.0873333	25		GH2	2689	SOM2_HUMAN	P01242	Growth hormone 2	GO:0005179 GO:0005576	hsa04060 hsa04080 hsa04630		allergic/atopic asthma related (1); mammary tumor susceptibility (1); rheumatoid arthritis (1); serum apolipoprotein b level (1); serum cholesterol level (1); serum leptin level (1);
GIPC3	19	8	3536568	3541434	35.409	0.000449	0.0136065	52		GIPC3	126326	GIPC3_HUMAN	Q8TF64	GIPC PDZ domain containing family, member 3	GO:0005515			blood pressure (3); body weight (1); chronic obstructive pulmonary disease (1); fibrinogen level (1); low density lipoprotein particle size (3); prostate tumor susceptibility (2); serum cholesterol level (1);
GLI1	12	18	56140200	56152312	94.9555	0.000281	0.0107432	51		GLI1	2735	DDX10_HUMAN	Q13206	Glioma-associated oncogene homolog 1 (zinc finger protein)	GO:0000166 GO:0003676 GO:0003723 GO:0003724 GO:0004386 GO:0005524 GO:0008026 GO:0016787	hsa04340 hsa05217		blood pressure (2); multiple sclerosis susceptibility (1); prostate tumor susceptibility (8); serum cholesterol level (1); serum leptin level (1); urinary albumin excretion (1);
GLI3	7	59	41967072	42243321	163.45	0.001284	0.0232932	36		GLI3	2737	GLI3_HUMAN	P10071	GLI-Kruppel family member GLI3 (Greig cephalopolysyndactyly syndrome)	GO:0000060 GO:0001656 GO:0001658 GO:0003676 GO:0003682 GO:0003700 GO:0005515 GO:0005622 GO:0005634 GO:0005737 GO:0006350 GO:0006355 GO:0006366 GO:0007165 GO:0007224 GO:0007389 GO:0007442 GO:0007507 GO:0008270 GO:0008285 GO:0009952 GO:0009954 GO:0016481 GO	hsa04340 hsa05217		body weight (2); serum cholesterol level (1); serum p-selectin level (1);
GLIS3	9	202	3814127	4290035	486.778	0.00026	0.0103486	36		GLIS3	169792	GLIS3_HUMAN	Q8NEA6	GLIS family zinc finger 3	GO:0000122 GO:0003676 GO:0003677 GO:0003704 GO:0005622 GO:0005634 GO:0006350 GO:0006355 GO:0008270 GO:0045944 GO:0046872			body weight (2); serum cholesterol level (1);
GLOD4	17	15	609319	632297	53.9495	0.000816	0.0193859	25		GLOD4	51031	GLOD4_HUMAN	Q9HC38	Glyoxalase domain containing 4	GO:0005739			();
GLP1R	6	20	39124534	39163498	64.4984	0.00781	0.0640348	8		GLP1R	2740	GLP1R_HUMAN	P43220	Glucagon-like peptide 1 receptor	GO:0004930 GO:0004967 GO:0005886 GO:0006950 GO:0007165 GO:0007186 GO:0007190 GO:0007204 GO:0007611 GO:0008016 GO:0008528 GO:0016020 GO:0016021 GO:0016519 GO:0019933 GO:0030073 GO:0046879	hsa04080		();
GLTSCR1	19	25	52803264	52898346	64.1348	0.004455	0.0467796	38		GLTSCR1	29998	GSCR1_HUMAN	Q9NZM4	Glioma tumor suppressor candidate region gene 1	GO:0005198 GO:0007155 GO:0015629			allergic/atopic asthma related (1); body weight (1); osteoarthritis (1);
GLTSCR2	19	12	52940619	52952127	51.3002	0.000406	0.0131635	52		GLTSCR2	29997	GSCR2_HUMAN	Q9NZM5	Glioma tumor suppressor candidate region gene 2	GO:0003674 GO:0005622 GO:0005634 GO:0008150			chronic obstructive pulmonary disease (2); prostate tumor susceptibility (1); serum apolipoprotein e level (1);
GLUD1	10	6	88800222	88844603	30.5678	0.00711	0.0611014	30		GLUD1	2746	DHE3_HUMAN	P00367	Glutamate dehydrogenase 1	GO:0000166 GO:0004352 GO:0004353 GO:0005524 GO:0005525 GO:0005739 GO:0006520 GO:0006538 GO:0007169 GO:0016491	hsa00251 hsa00330 hsa00471 hsa00910		chronic obstructive pulmonary disease (2); prostate tumor susceptibility (1); serum apolipoprotein e level (1);
GLYAT	11	7	58232805	58256023	38.9887	0.004915	0.0493675	47		GLYAT	10249	GLYAT_HUMAN ROBO1_HUMAN	Q6IB77 Q9Y6N7	Glycine-N-acyltransferase	GO:0005739 GO:0008415 GO:0016740 GO:0047961 GO:0004872 GO:0005021 GO:0005524 GO:0005887 GO:0006468 GO:0006935 GO:0007155 GO:0007156 GO:0007275 GO:0007399 GO:0007411 GO:0008046 GO:0009986 GO:0030154 GO:0030673 GO:0042802 GO:0046982 GO:0050772			fibrinogen level (2); serum cholesterol level (1);
GMDS	6	115	1569039	2190845	222.436	0.00954	0.0718667	47		GMDS	2762	DEF3_HUMAN	P59666	GDP-mannose 4,6-dehydratase	GO:0005576 GO:0006805 GO:0006952 GO:0009615 GO:0042742 GO:0050832	hsa00051		allergic/atopic asthma related (1); blood pressure (1); body weight (2); left ventricular contractility (1); myocardial infarction susceptibility (1); serum adiponectin level (1); serum cholesterol level (3);
GNA12	7	15	2734266	2850485	61.7842	0.00387	0.0429119	8		GNA12	2768	DEK_HUMAN GNA12_HUMAN	P35659 Q03113	Guanine nucleotide binding protein (G protein) alpha 12	GO:0001503 GO:0003676 GO:0003677 GO:0003704 GO:0005525 GO:0005634 GO:0006357 GO:0006614 GO:0007155 GO:0007165 GO:0008312 GO:0019079 GO:0042393 GO:0048500 GO:0000166 GO:0001701 GO:0003924 GO:0004871 GO:0005515 GO:0007186 GO:0007243 GO:0007266 GO:0007596 GO	hsa04010 hsa04730 hsa04810		();
GNA14	9	82	79228367	79453043	213.091	0.000618	0.0168012	52		GNA14	9630	PTN_HUMAN GNA14_HUMAN	P21246 O95837	Guanine nucleotide binding protein (G protein), alpha 14	GO:0000074 GO:0004864 GO:0005125 GO:0005615 GO:0005783 GO:0007185 GO:0007399 GO:0007612 GO:0008083 GO:0008201 GO:0008283 GO:0008284 GO:0030282 GO:0000166 GO:0003924 GO:0004871 GO:0005525 GO:0005834 GO:0005886 GO:0006471 GO:0007165 GO:0007186 GO:0019001	hsa04020		body weight (1);
GNAI3	1	7	109892708	109939975	23.5638	0.01056	0.0757013	2		GNAI3	2773	GNAI3_HUMAN DFFB_HUMAN	P08754 O76075	Guanine nucleotide binding protein (G protein), alpha inhibiting activity polypeptide 3	GO:0000166 GO:0003924 GO:0004871 GO:0005515 GO:0005525 GO:0005622 GO:0005737 GO:0005794 GO:0006810 GO:0007165 GO:0007186 GO:0007194 GO:0007264 GO:0019001 GO:0003677 GO:0004516 GO:0004518 GO:0004537 GO:0005634 GO:0005829 GO:0006309 GO:0006915 GO:0007242 GO	hsa04360 hsa04530 hsa04540 hsa04670 hsa04730 hsa04916		allergic/atopic asthma related (1); mammary tumor susceptibility (1); osteoarthritis (1); serum cholesterol level (1);
GNAL	18	33	11679264	11871919	83.351	0.00843	0.067547	52		GNAL	2774	GNAL_HUMAN	P38405	Guanine nucleotide binding protein (G protein), alpha activating activity polypeptide, olfactory type	GO:0000166 GO:0003677 GO:0003918 GO:0003924 GO:0004871 GO:0005524 GO:0005525 GO:0005694 GO:0006265 GO:0007165 GO:0007186 GO:0007190 GO:0007191 GO:0007608 GO:0019001	hsa04020 hsa04740		blood pressure (1); body weight (1); chronic obstructive pulmonary disease (1);
GNG11	7	6	93388951	93393762	19.8898	0.01718	0.0984734	9		GNG11	2791			Guanine nucleotide binding protein (G protein), gamma 11				activity level (1); body weight (5); multiple sclerosis susceptibility (2); serum cholesterol level (2);
GNG12	1	2	67939736	68071730	16.1404	0.000338	0.0118561	9		GNG12	55970	GBG12_HUMAN	Q9UBI6	Guanine nucleotide binding protein (G protein), gamma 12	GO:0004871 GO:0005834 GO:0007165 GO:0007186 GO:0016020	hsa04010 hsa04810		allergic/atopic asthma related (1); body fluid distribution (1); glucose level (1); serum cholesterol level (3);
GNG3	11	4	62231708	62233246	17.6657	0.00603	0.0555938	9		GNG3	2785			Guanine nucleotide binding protein (G protein), gamma 3		hsa04742		allergic/atopic asthma related (1); blood pressure (1); low density lipoprotein particle size (3); serum leptin concentration (1);
GNG7	19	27	2462217	2653746	57.5827	0.01417	0.088548	9		GNG7	2788	GBG7_HUMAN	O60262	Guanine nucleotide binding protein (G protein), gamma 7	GO:0001662 GO:0004871 GO:0005834 GO:0007165 GO:0007168 GO:0007186 GO:0007626 GO:0008277 GO:0016020			allergic/atopic asthma related (1); blood pressure (1); body weight (2); left ventricular contractility (1); serum adiponectin level (1); serum cholesterol level (3);
GNMT	6	12	43036477	43039596	42.4261	0.0091	0.0702894	9		GNMT	27232	GNMT_HUMAN	Q14749	Glycine N-methyltransferase	GO:0005542 GO:0005737 GO:0006464 GO:0008152 GO:0008168 GO:0016740 GO:0017174	hsa00260		blood pressure (2); multiple sclerosis susceptibility (1); prostate tumor susceptibility (8); serum cholesterol level (1); serum leptin level (1); urinary albumin excretion (1);
GOLGA1	9	9	126680448	126743178	34.326	0.00618	0.0562955	47		GOLGA1	2800	GOGA1_HUMAN	Q92805	Golgi autoantigen, golgin subfamily a, 1	GO:0005794 GO:0016020			allergic/atopic asthma related (1); blood pressure (1); body weight (1); osteoarthritis (1); prostate tumor susceptibility (1); serum cholesterol level (1);
GOLGA4	3	7	37259741	37383246	52.638	0.000897	0.0199562	19		GOLGA4	2803	GOGA4_HUMAN	Q13439	Golgi autoantigen, golgin subfamily a, 4	GO:0000166 GO:0005515 GO:0005622 GO:0005624 GO:0005737 GO:0005794 GO:0005802 GO:0007165 GO:0016020 GO:0016192 GO:0031177			glucose level (1); multiple sclerosis susceptibility (1); osteoarthritis (1);
GOLGB1	3	8	122864737	122951292	68.5391	4e-05	0.00408736	38		GOLGB1	2804	GOGB1_HUMAN	Q14789	Golgin B1, golgi integral membrane protein	GO:0000139 GO:0003677 GO:0005515 GO:0005634 GO:0005793 GO:0005794 GO:0005795 GO:0006355 GO:0007030 GO:0016020 GO:0016021 GO:0016192			body fluid distribution (1); chronic obstructive pulmonary disease (1);
GOSR1	17	2	25828551	25877958	20.6581	0.000292	0.0108908	51		GOSR1	9527	GOSR1_HUMAN	O95249	Golgi SNAP receptor complex member 1	GO:0000139 GO:0005515 GO:0005794 GO:0006886 GO:0006888 GO:0006891 GO:0016020 GO:0016021	hsa04130		chronic obstructive pulmonary disease (1); coronary artery disease susceptibility (3); prostate tumor susceptibility (1); rheumatoid arthritis (1);
GP1BA	17	15	4776371	4779067	63.6139	0.000264	0.0103915	51		GP1BA	2811	GP1BA_HUMAN	P07359	Glycoprotein Ib (platelet), alpha polypeptide	GO:0000902 GO:0005515 GO:0005624 GO:0005886 GO:0005887 GO:0007155 GO:0007166 GO:0015057 GO:0030168 GO:0030193 GO:0042730	hsa04512 hsa04640		allergic/atopic asthma related (1); blood pressure (1); body weight (4); chronic obstructive pulmonary disease (2); fibrinogen level (1); serum apolipoprotein b level (1); serum cholesterol level (1);
GPAA1	8	11	145209511	145213107	41.584	0.00515	0.0507249	2		GPAA1	8733	GPAA1_HUMAN	O43292	Glycosylphosphatidylinositol anchor attachment protein 1 homolog (yeast)	GO:0003923 GO:0005515 GO:0005783 GO:0006461 GO:0006621 GO:0015631 GO:0016020 GO:0016021 GO:0016255 GO:0042765 GO:0048503	hsa00563 hsa01031		allergic/atopic asthma related (1); blood pressure (1); body weight (2); rheumatoid arthritis (1);
GPC1	2	11	241023787	241056168	32.2504	0.00945	0.0717928	39		GPC1	2817	GPC1_HUMAN	P35052	Glypican 1	GO:0005578 GO:0005615 GO:0005887 GO:0016020 GO:0048503			blood pressure (1); body weight (1); chronic obstructive pulmonary disease (1); rheumatoid arthritis (1);
GPD1	12	8	48784067	48791362	41.8196	0.000435	0.0136065	2		GPD1	2819	GPDA_HUMAN	P21695	Glycerol-3-phosphate dehydrogenase 1 (soluble)	GO:0004367 GO:0004368 GO:0005625 GO:0005737 GO:0005829 GO:0005975 GO:0006072 GO:0006094 GO:0006813 GO:0008324 GO:0009331 GO:0016614 GO:0016616 GO:0046168 GO:0051287	hsa00564		body weight (3); coronary artery disease susceptibility (1); fibrinogen level (3); multiple sclerosis susceptibility (1);
GPLD1	6	42	24536383	24597829	114.134	0.01203	0.080774	8		GPLD1	2822	PHLD_HUMAN	P80108	Glycosylphosphatidylinositol specific phospholipase D1	GO:0004621 GO:0005576 GO:0005578 GO:0006507 GO:0007155 GO:0008305 GO:0016787	hsa00563		body weight (2); serum cholesterol level (1); serum p-selectin level (1);
GPR108	19	21	6680924	6688633	112.788	2e-06	0.000627471	52		GPR108	56927	GP108_HUMAN	Q9NPR9	G protein-coupled receptor 108	GO:0016020 GO:0016021			allergic/atopic asthma related (2); prostate tumor susceptibility (1);
GPR124	8	7	37773581	37820650	31.8492	0.001508	0.025286	38		GPR124	25960	GP124_HUMAN	Q96PE1	G protein-coupled receptor 124	GO:0004872 GO:0004930 GO:0005515 GO:0007165 GO:0007218 GO:0016020 GO:0016021			blood pressure (2); glucose level (1); multiple sclerosis susceptibility (1); prostate tumor susceptibility (2); serum cholesterol level (1); serum leptin level (1);
GPR151	5	3	145874609	145875869	45.2989	4e-06	0.0010667	52		GPR151	134391	GP151_HUMAN	Q8TDV0	G protein-coupled receptor 151	GO:0001584 GO:0004872 GO:0004966 GO:0007165 GO:0007186 GO:0016020 GO:0016021			blood pressure (1); body weight (1); multiple sclerosis susceptibility (1); serum adiponectin level (2); serum cholesterol level (1); soluble tumor necrosis factor receptor level (1);
GPR158	10	66	25504295	25931163	157.016	0.00675	0.0592611	50		GPR158	57512	GP158_HUMAN	Q5T848	G protein-coupled receptor 158	GO:0003677 GO:0003887 GO:0004872 GO:0005509 GO:0006260 GO:0007165 GO:0007186 GO:0008067 GO:0016020 GO:0016021			allergic/atopic asthma related (7); blood pressure (1); body weight (2); prostate tumor susceptibility (1);
GPS1	17	9	77603051	77608635	27.2931	0.01212	0.0809198	38		GPS1	2873	CSN1_HUMAN	Q13098	G protein pathway suppressor 1	GO:0000188 GO:0005095 GO:0005515 GO:0005634 GO:0005737 GO:0007049 GO:0007254 GO:0008180			body weight (9); fibrinogen level (2); multiple sclerosis susceptibility (1); serum adiponectin level (1);
GPT	8	7	145700272	145703363	29.8032	0.001836	0.028549	36		GPT	2875	ALAT1_HUMAN	P24298	Glutamic-pyruvate transaminase (alanine aminotransferase)	GO:0004021 GO:0005625 GO:0005737 GO:0006094 GO:0006807 GO:0009058 GO:0016769 GO:0016847 GO:0030170	hsa00251 hsa00252 hsa00710		body weight (2); fibrinogen level (1); glucose level (1); serum cholesterol level (1);
GPX5	6	8	28601767	28609923	58.7312	0.001594	0.0262094	47		GPX5	2880			Glutathione peroxidase 5 (epididymal androgen-related protein)		hsa00480 hsa00590		blood pressure (1); body weight (1); chronic obstructive pulmonary disease (1); rheumatoid arthritis (1);
GPX6	6	8	28579051	28591549	58.7312	0.001642	0.0267	47		GPX6	257202	GPX6_HUMAN	P59796	Glutathione peroxidase 6 (olfactory)	GO:0004602 GO:0006979 GO:0008430 GO:0016491	hsa00480 hsa00590		allergic/atopic asthma related (1); rheumatoid arthritis (1);
GREM2	1	38	238719495	238842085	97.5784	0.001671	0.0268442	47		GREM2	64388	GREM2_HUMAN	Q9H772	Gremlin 2, cysteine knot superfamily, homolog (Xenopus laevis)	GO:0005125 GO:0005615			allergic/atopic asthma related (1); rheumatoid arthritis (1);
GRIA1	5	45	152850276	153173622	183.153	0.00022	0.00934956	2		GRIA1	2890	DKC1_HUMAN GRIA1_HUMAN	O60832 P42261	Glutamate receptor, ionotropic, AMPA 1	GO:0000074 GO:0003720 GO:0003723 GO:0005634 GO:0005654 GO:0005697 GO:0005730 GO:0006364 GO:0006396 GO:0007004 GO:0008283 GO:0016439 GO:0016853 GO:0004872 GO:0004970 GO:0004971 GO:0005215 GO:0005216 GO:0005234 GO:0005515 GO:0005624 GO:0005886 GO:0006810 GO	hsa04080 hsa04720 hsa04730		allergic/atopic asthma related (1); blood pressure (1); multiple sclerosis susceptibility (1); prostate tumor susceptibility (7); serum cholesterol level (1); serum leptin level (1);
GRIA4	11	37	104986009	105358029	94.7586	0.01124	0.0784667	52		GRIA4	2893	DKK3_HUMAN GRIA4_HUMAN	Q9UBP4 P48058	Glutamate receptor, ionotrophic, AMPA 4	GO:0004890 GO:0005576 GO:0005615 GO:0006811 GO:0007275 GO:0009653 GO:0016020 GO:0016055 GO:0030178 GO:0004872 GO:0004970 GO:0005215 GO:0005216 GO:0005234 GO:0005886 GO:0006810 GO:0007215 GO:0016021 GO:0030054 GO:0030288 GO:0045202 GO:0045211	hsa04080		allergic/atopic asthma related (4); prostate tumor susceptibility (1);
GRID1	10	129	87349291	88116230	305.492	0.00173	0.027575	52		GRID1	2894	DKK4_HUMAN GRID1_HUMAN	Q9UBT3 Q9ULK0	Glutamate receptor, ionotropic, delta 1	GO:0003674 GO:0005576 GO:0007275 GO:0016055 GO:0030178 GO:0004872 GO:0004970 GO:0005215 GO:0005216 GO:0005234 GO:0005515 GO:0006810 GO:0006811 GO:0008152 GO:0016020 GO:0016021 GO:0016491 GO:0030054 GO:0030288 GO:0045202 GO:0045211	hsa04080		blood pressure (1); body weight (5); chronic obstructive pulmonary disease (1); serum adiponectin level (1);
GRIK3	1	44	37033714	37272431	99.5787	0.0109	0.0769492	52		GRIK3	2899	GRIK3_HUMAN	Q13003	Glutamate receptor, ionotropic, kainate 3	GO:0004872 GO:0004970 GO:0005215 GO:0005216 GO:0005234 GO:0005624 GO:0005887 GO:0006810 GO:0006811 GO:0007215 GO:0015277 GO:0016020 GO:0016021 GO:0030054 GO:0030288 GO:0030425 GO:0045202 GO:0045211 GO:0051967	hsa04080		fibrinogen level (2); serum cholesterol level (1);
GRIK4	11	79	120036237	120362179	162.471	0.00591	0.0548642	52		GRIK4	2900	GRIK4_HUMAN	Q16099	Glutamate receptor, ionotropic, kainate 4	GO:0004872 GO:0004970 GO:0005215 GO:0005216 GO:0005234 GO:0005887 GO:0006810 GO:0006811 GO:0007215 GO:0007268 GO:0015277 GO:0016020 GO:0030054 GO:0030288 GO:0045202 GO:0045211	hsa04080		blood pressure (1); prostate tumor susceptibility (3); serum ghrelin level (1);
GRIK5	19	3	47194312	47261797	16.244	0.00689	0.0600454	52		GRIK5	2901	GRIK5_HUMAN DLG2_HUMAN	Q16478 Q15700	Glutamate receptor, ionotropic, kainate 5	GO:0004872 GO:0004970 GO:0005215 GO:0005216 GO:0005234 GO:0005515 GO:0006621 GO:0006810 GO:0006811 GO:0007268 GO:0008328 GO:0015277 GO:0016020 GO:0016021 GO:0017124 GO:0030054 GO:0030165 GO:0030288 GO:0030425 GO:0042802 GO:0043113 GO:0045202 GO:0045211 GO	hsa04080		blood pressure (1); body weight (3); serum adiponectin level (2); serum cholesterol level (1);
GRIN2B	12	95	13605676	14024289	297.858	0.000128	0.00754351	52		GRIN2B	2904	NMDE2_HUMAN	Q13224	Glutamate receptor, ionotropic, N-methyl D-aspartate 2B	GO:0000287 GO:0004872 GO:0004970 GO:0004972 GO:0005215 GO:0005216 GO:0005234 GO:0005509 GO:0005515 GO:0005624 GO:0005887 GO:0006810 GO:0006811 GO:0007215 GO:0007268 GO:0007611 GO:0007613 GO:0008021 GO:0014049 GO:0016020 GO:0017146 GO:0030054 GO:0030288 GO	hsa04080 hsa04720		allergic/atopic asthma related (2); blood pressure (1); body weight (1); chronic obstructive pulmonary disease (2); mammary tumor susceptibility (3); osteoarthritis (1); serum apolipoprotein e level (1); serum cholesterol level (2);
GRIP1	12	76	65029065	65359020	158.068	0.01075	0.076345	52		GRIP1	23426	GRIP1_HUMAN	Q9Y3R0	Glutamate receptor interacting protein 1	GO:0003713 GO:0005515 GO:0005783 GO:0007242 GO:0030054 GO:0030159 GO:0030521 GO:0031410 GO:0045202 GO:0045211 GO:0045893 GO:0050681			body weight (1); chronic obstructive pulmonary disease (2); serum cholesterol level (2); serum p-selectin level (1);
GRLF1	19	10	52113772	52200173	34.3143	0.01332	0.085336	52		GRLF1	2909	GRLF1_HUMAN	Q9NRY4	Glucocorticoid receptor DNA binding factor 1	GO:0001843 GO:0003677 GO:0003714 GO:0005096 GO:0005525 GO:0005622 GO:0005634 GO:0005737 GO:0006350 GO:0006355 GO:0007049 GO:0007165 GO:0007264 GO:0008360 GO:0015031 GO:0015629 GO:0016481 GO:0030900 GO:0043010 GO:0045786	hsa04510 hsa04670 hsa04810		allergic/atopic asthma related (1); body weight (2); serum p-selectin level (1);
GRM3	7	32	86111165	86332128	81.0781	0.01175	0.0800025	52		GRM3	2913	MGR3_HUMAN	Q14832	Glutamate receptor, metabotropic 3	GO:0004872 GO:0004930 GO:0004965 GO:0005246 GO:0005886 GO:0005887 GO:0007165 GO:0007186 GO:0007194 GO:0007268 GO:0008067 GO:0016020 GO:0016021 GO:0030424 GO:0042734 GO:0043197 GO:0045211	hsa04080		chronic obstructive pulmonary disease (2); prostate tumor susceptibility (1); serum apolipoprotein e level (1); serum cholesterol level (1);
GRM7	3	214	6877926	7758217	416.094	0.00558	0.0532873	52		GRM7	2917	MGR7_HUMAN	Q14831	Glutamate receptor, metabotropic 7	GO:0001661 GO:0001662 GO:0004872 GO:0004930 GO:0005245 GO:0005246 GO:0005887 GO:0007165 GO:0007186 GO:0007194 GO:0007268 GO:0007608 GO:0008067 GO:0016020 GO:0030165 GO:0042596 GO:0045211 GO:0048787 GO:0050896	hsa04080		allergic/atopic asthma related (1); body fluid distribution (1); serum cholesterol level (3);
GRP	18	3	55038379	55048982	15.7275	0.00245	0.0328731	52		GRP	2922	GRP_HUMAN	P07492	Gastrin-releasing peptide	GO:0005184 GO:0005615 GO:0005625 GO:0007165 GO:0007218 GO:0008083			blood pressure (1); body weight (1);
GSC2	22	19	17516503	17517796	63.2285	0.00358	0.0412842	2		GSC2	2928	GSCL_HUMAN	O15499	Goosecoid homeobox 2	GO:0003700 GO:0005634 GO:0006355 GO:0006357 GO:0009653 GO:0043565			activity level (2); body weight (7); chronic obstructive pulmonary disease (1); rheumatoid arthritis (1);
GSG2	17	16	3573945	3576741	58.3354	0.00759	0.0631533	38		GSG2	83903			Germ cell associated 2 (haspin)				();
GSK3A	19	1	47426177	47438576	9.48948	0.00223	0.0313405	36		GSK3A	2931	GSK3A_HUMAN	P49840	Glycogen synthase kinase 3 alpha	GO:0000166 GO:0004672 GO:0004674 GO:0004713 GO:0005515 GO:0005524 GO:0006468 GO:0016020 GO:0016740 GO:0051260			allergic/atopic asthma related (1); blood pressure (1); body weight (1); rheumatoid arthritis (1);
GSTA2	6	4	52723139	52736283	11.6473	0.01358	0.0866893	52		GSTA2	2939	GSTA2_HUMAN DNA2L_HUMAN	P09210 P51530	Glutathione S-transferase A2	GO:0004364 GO:0005737 GO:0008152 GO:0016740 GO:0000166 GO:0003677 GO:0004386 GO:0005524 GO:0006260 GO:0016787 GO:0017111	hsa00480 hsa00980		allergic/atopic asthma related (2); blood pressure (1); body weight (1); chronic obstructive pulmonary disease (2); mammary tumor susceptibility (3); osteoarthritis (1); serum apolipoprotein e level (1); serum cholesterol level (2);
GSTM2	1	5	110012213	110019431	19.4555	0.00291	0.0362628	47		GSTM2	2946	GSTM2_HUMAN	P28161	Glutathione S-transferase M2 (muscle)	GO:0004364 GO:0005737 GO:0008152 GO:0016740	hsa00480 hsa00980		blood pressure (1); body weight (1); osteoarthritis (1); serum cholesterol level (1);
GSTM4	1	4	110000225	110009648	19.4328	0.001121	0.0222262	47		GSTM4	2948	GSTM4_HUMAN	Q03013	Glutathione S-transferase M4	GO:0004364 GO:0005737 GO:0008152 GO:0016740 GO:0000166 GO:0001539 GO:0003777 GO:0005524 GO:0005858 GO:0007018 GO:0016887 GO:0017111 GO:0030286	hsa00480 hsa00980		blood pressure (1); body weight (1); chronic obstructive pulmonary disease (1);
GTF3A	13	4	26896680	26907846	24.9607	0.000569	0.0160005	47		GTF3A	2971			General transcription factor IIIA				blood pressure (1); body weight (1); chronic obstructive pulmonary disease (1);
GTF3C2	2	12	27402224	27433372	62.2498	0.000718	0.018021	52		GTF3C2	2976	TF3C2_HUMAN DNMT1_HUMAN	Q8WUA4 P26358	General transcription factor IIIC, polypeptide 2, beta 110kDa	GO:0000127 GO:0003677 GO:0003709 GO:0005515 GO:0005634 GO:0006351 GO:0042791 GO:0042797 GO:0000122 GO:0000166 GO:0000792 GO:0003886 GO:0005657 GO:0006306 GO:0006350 GO:0008134 GO:0008168 GO:0008270 GO:0016458 GO:0016564 GO:0016740 GO:0045892 GO:0046872			();
GUCY1B3	4	15	156899664	156947506	39.992	0.00964	0.072212	36		GUCY1B3	2983	TDT_HUMAN	P04053	Guanylate cyclase 1, soluble, beta 3	GO:0000287 GO:0003677 GO:0003887 GO:0003890 GO:0003912 GO:0005622 GO:0005634 GO:0006260 GO:0006281 GO:0006304 GO:0016740 GO:0016779	hsa00230 hsa04540 hsa04730		body weight (2); insulin level (1); osteoarthritis (1); serum leptin level (3);
GYPC	2	9	127130153	127170716	28.0981	0.00856	0.0679892	18		GYPC	2995	GLPC_HUMAN	P04921	Glycophorin C (Gerbich blood group)	GO:0005515 GO:0005886 GO:0005887 GO:0006487 GO:0006493 GO:0009887 GO:0030863			body weight (2); chronic obstructive pulmonary disease (2); myocardial infarction susceptibility (2); serum apolipoprotein a level (1);
GYS2	12	13	21580389	21649048	40.7932	0.01132	0.0787227	2		GYS2	2998	GYS2_HUMAN	P54840	Glycogen synthase 2 (liver)	GO:0004373 GO:0005625 GO:0005626 GO:0005737 GO:0005829 GO:0005856 GO:0005938 GO:0005978 GO:0006091 GO:0009749 GO:0016757 GO:0030864 GO:0042803 GO:0043265	hsa00500 hsa04910		allergic/atopic asthma related (1); blood pressure (1); body weight (2); heart rate variability (1); serum cholesterol level (4); serum lipid level (1);
H2AFX	11	24	118469794	118471387	57.8764	0.01541	0.0921921	8		H2AFX	3014			H2A histone family, member X				blood pressure (1); body weight (1); chronic obstructive pulmonary disease (2); serum cholesterol level (1); serum p-selectin level (1);
HABP2	10	51	115302767	115339350	117.137	0.01001	0.0735377	38		HABP2	3026	HABP2_HUMAN DRD5_HUMAN	Q14520 P21918	Hyaluronan binding protein 2	GO:0004252 GO:0005509 GO:0005539 GO:0005576 GO:0005615 GO:0006508 GO:0007155 GO:0008233 GO:0001584 GO:0001589 GO:0001992 GO:0001994 GO:0004872 GO:0004935 GO:0004952 GO:0004983 GO:0005887 GO:0007165 GO:0007186 GO:0007189 GO:0007191 GO:0007268 GO:0008306 GO			blood pressure (1); body weight (3); rheumatoid arthritis (1); serum adiponectin level (2);
HAMP	19	11	40465249	40467885	41.2143	0.001378	0.0241494	2		HAMP	57817	HEPC_HUMAN	P81172	Hepcidin antimicrobial peptide	GO:0005179 GO:0005576 GO:0006805 GO:0006879 GO:0006955 GO:0042742 GO:0050832			body weight (2); glucose level (1); heart rate (1); serum cholesterol level (1);
HAP1	17	8	37132416	37144424	34.0233	0.00239	0.0324353	51		HAP1	9001	HAP1_HUMAN	P54257	Huntingtin-associated protein 1 (neuroan 1)	GO:0003674 GO:0007268 GO:0007275 GO:0015629	hsa05040		body weight (1); chronic obstructive pulmonary disease (3); prostate tumor susceptibility (1); serum apolipoprotein e level (1);
HAS3	16	11	67697660	67710120	44.3167	0.00326	0.0392931	51		HAS3	3038	HAS3_HUMAN	O00219	Hyaluronan synthase 3	GO:0005887 GO:0005975 GO:0016020 GO:0016757 GO:0016758 GO:0050501			blood pressure (3); chronic obstructive pulmonary disease (2); fibrinogen level (1); mammary tumor susceptibility (1); serum apolipoprotein b level (1); serum cholesterol level (1);
HAVCR1	5	4	156389108	156418065	17.8573	0.0101	0.0739159	38		HAVCR1	26762	TIMD1_HUMAN	Q96D42	Hepatitis A virus cellular receptor 1	GO:0004872 GO:0016020 GO:0016021			blood pressure (1); body weight (1); serum cholesterol level (1);
HBA1	16	5	166678	167520	57.0374	2.9e-05	0.00343714	25		HBA1	3039	HBA_HUMAN	P69905	Hemoglobin, alpha 1	GO:0005344 GO:0005506 GO:0005515 GO:0005833 GO:0006810 GO:0015671 GO:0019825 GO:0020037 GO:0046872			allergic/atopic asthma related (2); body weight (2); prostate tumor susceptibility (1);
HBA2	16	4	162845	163709	44.2219	4.6e-05	0.00430423	2		HBA2	3040	CCP1_HUMAN	P53805	Hemoglobin, alpha 2	GO:0003700 GO:0005634 GO:0007165 GO:0007417 GO:0008015 GO:0009612 GO:0019722 GO:0043627 GO:0048637 GO:0051151			();
HBZ	16	3	142853	144504	29.9574	0.000157	0.00805153	2		HBZ	3050	HBAZ_HUMAN	P02008	Hemoglobin, zeta	GO:0005344 GO:0005506 GO:0005576 GO:0005833 GO:0006810 GO:0015671 GO:0019825 GO:0020037 GO:0046872			();
HCLS1	3	5	122832935	122862481	60.6488	2.3e-05	0.00295592	36		HCLS1	3059	HBEGF_HUMAN HCLS1_HUMAN	Q99075 P14317	Hematopoietic cell-specific Lyn substrate 1	GO:0004872 GO:0005154 GO:0005615 GO:0005887 GO:0007165 GO:0007173 GO:0007517 GO:0008016 GO:0008083 GO:0008201 GO:0009986 GO:0016020 GO:0035313 GO:0048661 GO:0051549 GO:0003700 GO:0005515 GO:0005634 GO:0005665 GO:0005737 GO:0005739 GO:0006355 GO:0007242 GO	hsa04530 hsa05130 hsa05131		();
HDAC9	7	112	18501893	19003517	203.517	0.01048	0.075432	52		HDAC9	9734	HDAC9_HUMAN	Q9UKV0	Histone deacetylase 9	GO:0000074 GO:0000118 GO:0000122 GO:0003714 GO:0004407 GO:0005634 GO:0005737 GO:0006350 GO:0006355 GO:0006954 GO:0007507 GO:0008134 GO:0016566 GO:0016568 GO:0016575 GO:0016787 GO:0030183 GO:0045843			chronic obstructive pulmonary disease (1); coronary artery disease susceptibility (3); prostate tumor susceptibility (1); rheumatoid arthritis (1);
HDGF	1	10	154978522	154988864	48.9116	0.00044	0.0136065	36		HDGF	3068	HDGF_HUMAN	P51858	Hepatoma-derived growth factor (high-mobility group protein 1-like)	GO:0005615 GO:0005737 GO:0007165 GO:0008083 GO:0008201 GO:0008283			body weight (5); osteoarthritis (1);
HELZ	17	19	62497015	62671781	90.7972	0.00206	0.0304349	36		HELZ	9931	HELZ_HUMAN	P42694	Helicase with zinc finger	GO:0000166 GO:0003676 GO:0004386 GO:0005524 GO:0005634 GO:0008270 GO:0016787 GO:0017111 GO:0046872			blood pressure (1); body weight (1); chronic obstructive pulmonary disease (1); prostate tumor susceptibility (1); serum lipid level (1);
HERC2	15	10	26029782	26240890	55.5352	0.001225	0.0231304	52		HERC2	8924	HERC2_HUMAN	O95714	Hect domain and RLD 2	GO:0004672 GO:0004842 GO:0005085 GO:0005524 GO:0005575 GO:0005622 GO:0006464 GO:0006468 GO:0006512 GO:0006886 GO:0008270 GO:0016874 GO:0020037 GO:0046914	hsa04120		blood pressure (5); body weight (1); chronic obstructive pulmonary disease (1); fibrinogen level (1); low density lipoprotein particle size (3); serum cholesterol level (1);
HERC5	4	6	89597290	89646337	28.7457	0.00316	0.0385231	38		HERC5	51191	HERC5_HUMAN	Q9UII4	Hect domain and RLD 5	GO:0000079 GO:0004842 GO:0005622 GO:0005737 GO:0006464 GO:0006512 GO:0016874			blood pressure (1); body weight (2); prostate tumor susceptibility (5); serum cholesterol level (1);
HERC6	4	11	89518914	89583272	55.6272	0.000451	0.01362	36		HERC6	55008	HERC6_HUMAN	Q8IVU3	Hect domain and RLD 6	GO:0004842 GO:0005622 GO:0005737 GO:0006464 GO:0006512 GO:0016874			chronic obstructive pulmonary disease (2); osteoarthritis (1);
HES4	1	8	924206	925333	38.2613	0.000335	0.0118561	38		HES4	57801	HES4_HUMAN	Q9HCC6	Hairy and enhancer of split 4 (Drosophila)	GO:0003677 GO:0005634 GO:0006355 GO:0007275 GO:0007399 GO:0030154 GO:0030528 GO:0045449			chronic obstructive pulmonary disease (2); osteoarthritis (1);
HEXDC	17	10	77969540	77993805	32.1555	0.01687	0.097694	38		HEXDC	284004			Hexosaminidase (glycosyl hydrolase family 20, catalytic domain) containing	GO:0003824 GO:0004563 GO:0005975 GO:0016787 GO:0043169			body weight (1);
HEXIM2	17	11	40594046	40603189	35.0013	0.0144	0.0891183	19		HEXIM2	124790			Hexamthylene bis-acetamide inducible 2	GO:0000122 GO:0004861 GO:0005515 GO:0005634 GO:0005737 GO:0016564 GO:0017069 GO:0045736			fibrinogen level (1); serum cholesterol level (1);
HEY1	8	1	80838799	80842653	11.6925	0.000584	0.0161806	36		HEY1	23462	HEY1_HUMAN	Q9Y5J3	Hairy/enhancer-of-split related with YRPW motif 1	GO:0001570 GO:0003677 GO:0003700 GO:0005515 GO:0005634 GO:0006355 GO:0007219 GO:0007275 GO:0007399 GO:0009887 GO:0030528 GO:0045449			blood pressure (3); body weight (1); chronic obstructive pulmonary disease (2); fibrinogen level (1); mammary tumor susceptibility (1); serum cholesterol level (1);
HGF	7	8	81169379	81237388	31.8422	0.00343	0.0406531	36		HGF	3082	DUX4_HUMAN	Q9UBX2	Hepatocyte growth factor (hepapoietin A; scatter factor)	GO:0003700 GO:0005634 GO:0006355 GO:0043565	hsa04060 hsa04510 hsa05211 hsa05218		blood pressure (1); body weight (1); glucose level (1); serum adiponectin level (2); serum cholesterol level (1);
HHEX	10	1	94439660	94445388	11.8461	0.000604	0.0165626	2		HHEX	3087	DVL3_HUMAN	Q92997	Hematopoietically expressed homeobox	GO:0004871 GO:0005515 GO:0005622 GO:0005737 GO:0007242 GO:0007275 GO:0007399 GO:0007507 GO:0016055 GO:0016301	hsa04950		allergic/atopic asthma related (1); body fluid distribution (1); body weight (1); bone mineral density (1); prostate tumor susceptibility (1); serum cholesterol level (4);
HHIP	4	6	145786622	145879331	23.1741	0.01255	0.0823314	36		HHIP	64399	HHIP_HUMAN	Q96QV1	Hedgehog interacting protein	GO:0003824 GO:0005509 GO:0005515 GO:0005737 GO:0005887 GO:0007165 GO:0007224 GO:0007405 GO:0009887 GO:0009953 GO:0009986 GO:0016020 GO:0030324 GO:0040036 GO:0045879	hsa04340 hsa05217		body weight (1); fibrinogen level (2); serum cholesterol level (1);
HIC2	22	2	20101692	20135750	12.2045	0.00884	0.0694888	49		HIC2	23119	HIC2_HUMAN	Q96JB3	Hypermethylated in cancer 2	GO:0003676 GO:0003677 GO:0005515 GO:0005622 GO:0005634 GO:0006350 GO:0008022 GO:0008270 GO:0045892 GO:0046872			body weight (3); chronic obstructive pulmonary disease (2); serum apolipoprotein a level (1); serum lipid level (1);
HIPK2	7	27	138896855	139124065	76.0795	0.0099	0.0731557	47		HIPK2	28996			Homeodomain interacting protein kinase 2				();
HIVEP3	1	92	41748270	42157083	214.34	0.00703	0.0606217	36		HIVEP3	59269			Human immunodeficiency virus type I enhancer binding protein 3	GO:0003676 GO:0003677 GO:0003700 GO:0005622 GO:0005634 GO:0006355 GO:0008270 GO:0016563 GO:0019752 GO:0045941 GO:0046912			blood pressure (1); body weight (4); serum cholesterol level (5);
HMBS	11	24	118460796	118469469	57.8764	0.01496	0.0907727	38		HMBS	3145	HEM3_HUMAN	P08397	Hydroxymethylbilane synthase	GO:0004418 GO:0005737 GO:0006783 GO:0016740 GO:0033014	hsa00860		blood pressure (1); body weight (1); prostate tumor susceptibility (2);
HMGB1	13	2	29930878	29938081	25.6727	0.000133	0.00774761	45		HMGB1	3146	ECE1_HUMAN	P42892	High-mobility group box 1	GO:0001666 GO:0004245 GO:0005624 GO:0006508 GO:0006915 GO:0007267 GO:0008237 GO:0008270 GO:0016020 GO:0016021 GO:0016485 GO:0016512 GO:0030141 GO:0045745 GO:0046872 GO:0060037			blood pressure (1); body weight (3); rheumatoid arthritis (1); serum adiponectin level (2);
HN1L	16	7	1668278	1692074	125.695	0	0	36		HN1L	90861	HN1L_HUMAN	Q9H910	Hematological and neurological expressed 1-like	GO:0005634 GO:0005737			mammary tumor susceptibility (1); serum cholesterol level (1);
HNRNPH1	5	13	178973784	178983328	79.1255	0.000384	0.0127209	55		HNRNPH1								();
HNRNPL	19	10	44018867	44034819	32.622	0.00864	0.0685736	30		HNRNPL	3191	HNRPL_HUMAN	P14866	Heterogeneous nuclear ribonucleoprotein L	GO:0000166 GO:0003676 GO:0003723 GO:0005198 GO:0005249 GO:0005515 GO:0005634 GO:0005654 GO:0006397 GO:0006813 GO:0016021 GO:0019028 GO:0030530 GO:0045120			();
HOPX	4	8	57208920	57242322	43.6542	0.000667	0.0173958	30		HOPX	84525	HOP_HUMAN	Q9BPY8	HOP homeobox	GO:0000122 GO:0003700 GO:0005515 GO:0005634 GO:0006355 GO:0007275 GO:0007507 GO:0016564 GO:0043415 GO:0043565 GO:0051155			();
HOXA10	7	11	27176734	27186401	32.8324	0.01482	0.0903343	36		HOXA10	3206	HXA10_HUMAN	P31260	Homeobox A10	GO:0003700 GO:0004601 GO:0005515 GO:0005634 GO:0006118 GO:0006350 GO:0006355 GO:0006979 GO:0007275 GO:0007283 GO:0020037 GO:0043565 GO:0045735			();
HOXA5	7	15	27147520	27149812	50.0806	0.01253	0.0823314	36		HOXA5	3202			Homeobox A5				body weight (4); osteoarthritis (1);
HOXA9	7	13	27168581	27171674	47.0641	0.00583	0.0546953	36		HOXA9	3205	HXA9_HUMAN	P31269	Homeobox A9	GO:0003674 GO:0003700 GO:0005515 GO:0005634 GO:0006350 GO:0006355 GO:0007275 GO:0008150 GO:0016563 GO:0043565			body weight (4); osteoarthritis (1);
HOXD11	2	11	176680329	176682562	35.2069	0.01419	0.0885692	36		HOXD11	3237	HXD11_HUMAN	P31277	Homeobox D11	GO:0001501 GO:0001656 GO:0001759 GO:0003677 GO:0003700 GO:0004879 GO:0005634 GO:0006355 GO:0007275 GO:0043565			body weight (4); osteoarthritis (1);
HOXD12	2	9	176672775	176673734	34.6706	0.00344	0.0406812	36		HOXD12	3238	EGR1_HUMAN HXD12_HUMAN	P18146 P35452	Homeobox D12	GO:0000122 GO:0003676 GO:0003677 GO:0003700 GO:0005622 GO:0005634 GO:0006350 GO:0006355 GO:0007186 GO:0007611 GO:0008270 GO:0016021 GO:0016563 GO:0030217 GO:0045941 GO:0045944 GO:0046872 GO:0000228 GO:0001501 GO:0007275 GO:0043565			allergic/atopic asthma related (1); blood pressure (1); body weight (2); heart rate variability (1); osteoarthritis (1);
HOXD13	2	9	176665777	176668912	34.6706	0.00355	0.0412055	36		HOXD13	3239	HXD13_HUMAN	P35453	Homeobox D13	GO:0001501 GO:0003677 GO:0003700 GO:0004879 GO:0005634 GO:0006355 GO:0006366 GO:0007389 GO:0030326 GO:0042127 GO:0042309 GO:0043565 GO:0050825 GO:0050826			allergic/atopic asthma related (1); blood pressure (1); body weight (2); heart rate variability (1); osteoarthritis (1);
HOXD4	2	11	176724358	176726195	34.3239	0.01639	0.0961673	36		HOXD4	3233	MEGF8_HUMAN HXD4_HUMAN	Q7Z7M0 P09016	Homeobox D4	GO:0004872 GO:0005198 GO:0005509 GO:0005529 GO:0005575 GO:0007275 GO:0008150 GO:0016020 GO:0016021 GO:0003677 GO:0003700 GO:0005634 GO:0006355 GO:0043565			allergic/atopic asthma related (1); blood pressure (1); body weight (2); heart rate variability (1); osteoarthritis (1);
HPCAL1	2	52	10360490	10485194	105.934	0.01525	0.0916977	36		HPCAL1	3241	HPCL1_HUMAN EGR4_HUMAN	P37235 Q05215	Hippocalcin-like 1	GO:0005509 GO:0003676 GO:0003677 GO:0003700 GO:0005622 GO:0005634 GO:0006350 GO:0006355 GO:0008270 GO:0008284 GO:0046872			allergic/atopic asthma related (1); blood pressure (1); body weight (2); heart rate variability (1); osteoarthritis (1);
HPS4	22	20	25177445	25209820	65.1138	0.01745	0.0993802	25		HPS4	89781	HPS4_HUMAN	Q9NQG7	Hermansky-Pudlak syndrome 4	GO:0005624 GO:0005737 GO:0005764 GO:0006605 GO:0006996 GO:0007040 GO:0007599 GO:0016023 GO:0030318 GO:0042470 GO:0042803 GO:0042827 GO:0048075 GO:0050821			body weight (3); lipid level (1);
HR	8	13	22027876	22043975	37.581	0.00953	0.0718667	52		HR	55806	HAIR_HUMAN	O43593	Hairless homolog (mouse)	GO:0003700 GO:0003714 GO:0005515 GO:0005634 GO:0006350 GO:0006355 GO:0008270 GO:0016481 GO:0016604 GO:0046872			blood pressure (1); multiple sclerosis susceptibility (1); serum cholesterol level (1);
HRB	2	10	228045285	228130546	90.6179	0.000111	0.00704784	36		HRB	3267	NUPL_HUMAN	P52594	HIV-1 Rev binding protein	GO:0003677 GO:0003723 GO:0005515 GO:0005634 GO:0005643 GO:0006406 GO:0006810 GO:0007275 GO:0007283 GO:0008270 GO:0030154 GO:0031410 GO:0043087 GO:0046872			blood pressure (2); body weight (4); multiple sclerosis susceptibility (1); serum cholesterol level (1);
HRBL	7	5	99974769	100003779	17.7349	0.01499	0.0908513	52		HRBL	3268	HRBL_HUMAN	O95081	HIV-1 Rev binding protein-like	GO:0003674 GO:0005575 GO:0008150 GO:0008270 GO:0043087 GO:0046872			body weight (5); chronic obstructive pulmonary disease (2); coronary artery disease susceptibility (1); fibrinogen level (3); osteoarthritis (1); prostate tumor susceptibility (1); rheumatoid arthritis (1);
HRC	19	15	54346267	54350493	50.2507	0.00604	0.0556339	52		HRC	3270	SRCH_HUMAN	P23327	Histidine rich calcium binding protein	GO:0001503 GO:0005245 GO:0005509 GO:0005790 GO:0006816 GO:0006936 GO:0007155 GO:0016021 GO:0016529			serum cholesterol level (1);
HRH2	5	6	175042317	175044162	24.7282	0.001264	0.0231971	43		HRH2	3274	HRH2_HUMAN	P25021	Histamine receptor H2	GO:0001584 GO:0004872 GO:0004935 GO:0004952 GO:0004969 GO:0004981 GO:0004983 GO:0004984 GO:0005887 GO:0006955 GO:0007165 GO:0007186 GO:0007187 GO:0008188 GO:0016020 GO:0016021	hsa04020 hsa04080		blood pressure (1); body weight (1); chronic obstructive pulmonary disease (2); prostate tumor susceptibility (1); serum apolipoprotein e level (1);
HRK	12	8	115783409	115803615	33.7243	0.00407	0.0442555	51		HRK	8739	HRK_HUMAN	O00198	Harakiri, BCL2 interacting protein (contains only BH3 domain)	GO:0005515 GO:0006917 GO:0008634 GO:0042981			body weight (3); serum cholesterol level (1); serum leptin level (1);
HRNR	1	5	150451181	150463293	30.1087	0.00715	0.061162	38		HRNR	388697	HORN_HUMAN	Q86YZ3	Hornerin	GO:0005198 GO:0005509 GO:0005515 GO:0007275 GO:0031424			allergic/atopic asthma related (3); body weight (4); prostate tumor susceptibility (1); serum apolipoprotein a level (1); serum p-selectin level (1);
HRSP12	8	19	99183742	99198594	54.1027	0.00179	0.0282455	38		HRSP12	10247			Heat-responsive protein 12				blood pressure (1); body weight (1); chronic obstructive pulmonary disease (1); serum lipid level (1);
HS1BP3	2	13	20681044	20714345	119.445	3.3e-05	0.00370538	38		HS1BP3	64342			HCLS1 binding protein 3	GO:0005515 GO:0007154 GO:0035091			blood pressure (1); body weight (1); cohen syndrome (2); prostate tumor susceptibility (1); serum adiponectin level (2); serum cholesterol level (1);
HSD11B1	1	20	207926172	207974918	54.9822	0.00588	0.0548642	52		HSD11B1	3290	DHI1_HUMAN	P28845	Hydroxysteroid (11-beta) dehydrogenase 1	GO:0004022 GO:0005783 GO:0005792 GO:0006629 GO:0008152 GO:0008202 GO:0016020 GO:0016021 GO:0016491 GO:0030324 GO:0033237	hsa00140 hsa00150		osteoarthritis (1); serum cholesterol level (1); serum leptin level (2);
HSD3B2	1	2	119759295	119767174	10.9802	0.00657	0.0584018	47		HSD3B2	3284	IF4A2_HUMAN	Q14240	Hydroxy-delta-5-steroid dehydrogenase, 3 beta- and steroid delta-isomerase 2	GO:0000166 GO:0003676 GO:0003723 GO:0003743 GO:0004386 GO:0005515 GO:0005524 GO:0006412 GO:0006446 GO:0008026 GO:0016281 GO:0016787	hsa00140 hsa00150		allergic/atopic asthma related (1); body weight (2); coronary artery disease susceptibility (1); serum apolipoprotein b level (1); serum cholesterol level (1);
HSF1	8	7	145486077	145509193	29.8517	0.00362	0.0413875	47		HSF1	3297	HSF1_HUMAN	Q00613	Heat shock transcription factor 1	GO:0003677 GO:0003700 GO:0005515 GO:0005634 GO:0005737 GO:0006350 GO:0006355 GO:0006950 GO:0043565			blood pressure (1); body weight (2); chronic obstructive pulmonary disease (1); prostate tumor susceptibility (2); serum lipid level (1);
HSF2BP	21	19	43773499	43903802	66.7264	0.01035	0.0749006	36		HSF2BP	11077	HSF2B_HUMAN	O75031	Heat shock transcription factor 2 binding protein	GO:0005488 GO:0005737 GO:0006366 GO:0007283 GO:0006811 GO:0006814 GO:0006885 GO:0015297 GO:0015299 GO:0015385 GO:0016021			blood pressure (1); body weight (1); chronic obstructive pulmonary disease (1); rheumatoid arthritis (1);
HSP90AA1	14	17	101616827	101675839	71.34	0.00427	0.0456394	36		HSP90AA1	3320	HS90A_HUMAN	P07900	Heat shock protein 90kDa alpha (cytosolic), class A member 1	GO:0000166 GO:0003674 GO:0005524 GO:0005575 GO:0005737 GO:0005829 GO:0006457 GO:0006839 GO:0006950 GO:0006986 GO:0007165 GO:0008150 GO:0030235 GO:0030911 GO:0042026 GO:0042803 GO:0045429 GO:0051082	hsa04612		body weight (3); glucose level (1); prostate tumor susceptibility (1); serum cholesterol level (4);
HSP90AB1	6	10	44322826	44329592	30.4957	0.00788	0.0645096	38		HSP90AB1	3326	HS90B_HUMAN ELK4_HUMAN	P08238 P28324	Heat shock protein 90kDa alpha (cytosolic), class B member 1	GO:0000166 GO:0005524 GO:0005575 GO:0005737 GO:0005739 GO:0006457 GO:0006950 GO:0006986 GO:0030235 GO:0030911 GO:0045429 GO:0051082 GO:0003700 GO:0003712 GO:0005515 GO:0005634 GO:0006355 GO:0006366 GO:0043565	hsa04612		prostate tumor susceptibility (2);
HSPB1	7	4	75769858	75771548	21.4421	0.00524	0.051327	38		HSPB1	3315	HSPB1_HUMAN	P04792	Heat shock 27kDa protein 1	GO:0005515 GO:0005634 GO:0005737 GO:0005856 GO:0006446 GO:0006916 GO:0006928 GO:0006986 GO:0009986	hsa04370		blood pressure (1); body weight (1); osteoarthritis (1); serum cholesterol level (1);
HSPG2	1	23	22021323	22136337	57.2375	0.01468	0.0899951	38		HSPG2	3339			Heparan sulfate proteoglycan 2		hsa04512		glucose level (1); prostate tumor susceptibility (2); serum cholesterol level (3);
HUNK	21	34	32167498	32298248	91.6447	0.01232	0.0816765	2		HUNK	30811	HUNK_HUMAN	P57058	Hormonally upregulated Neu-associated kinase	GO:0000166 GO:0004672 GO:0004674 GO:0004713 GO:0005524 GO:0006468 GO:0007165 GO:0007275 GO:0016740			blood pressure (1); body weight (2); myocardial infarction susceptibility (2); serum cholesterol level (1); serum ghrelin level (1);
HYOU1	11	28	118420105	118433126	65.5525	0.00463	0.0479032	38		HYOU1	10525	HYOU1_HUMAN	Q9Y4L1	Hypoxia up-regulated 1	GO:0000166 GO:0001666 GO:0004396 GO:0005515 GO:0005524 GO:0005783 GO:0006096 GO:0006457 GO:0006950			();
IARS	9	10	94012445	94095859	70.4014	0.001093	0.0219321	38		IARS	3376	SYIC_HUMAN	P41252	Isoleucyl-tRNA synthetase	GO:0000166 GO:0004812 GO:0004822 GO:0004832 GO:0005524 GO:0005625 GO:0005737 GO:0006412 GO:0006418 GO:0006428 GO:0006438 GO:0016874	hsa00290 hsa00970		blood pressure (1); body weight (3); rheumatoid arthritis (1); serum adiponectin level (2);
IBTK	6	5	82936674	83014167	23.5122	0.00549	0.0526635	38		IBTK	25998	IBTK_HUMAN	Q9P2D0	Inhibitor of Bruton agammaglobulinemia tyrosine kinase	GO:0005515 GO:0005737 GO:0016020			allergic/atopic asthma related (1);
IDH3A	15	6	76228773	76249939	31.6601	0.000361	0.0121812	30		IDH3A	3419	IDH3A_HUMAN	P50213	Isocitrate dehydrogenase 3 (NAD+) alpha	GO:0000287 GO:0004449 GO:0005739 GO:0005975 GO:0006099 GO:0008152 GO:0016491 GO:0016616 GO:0030145	hsa00020		blood pressure (1); body fluid distribution (1); body weight (1); osteoarthritis (1);
IDH3B	20	3	2587040	2592843	12.6064	0.001824	0.028487	47		IDH3B	3420	IDH3B_HUMAN	O43837	Isocitrate dehydrogenase 3 (NAD+) beta	GO:0000287 GO:0004449 GO:0005739 GO:0006099 GO:0006102 GO:0008152 GO:0009055 GO:0016616 GO:0030145	hsa00020		blood pressure (1); serum cholesterol level (1); serum p-selectin level (1);
IDUA	4	8	970784	988317	24.1745	0.01485	0.0904138	47		IDUA	3425	IDUA_HUMAN	P35475	Iduronidase, alpha-L-	GO:0003940 GO:0004553 GO:0005764 GO:0005975 GO:0005984 GO:0008152 GO:0030203 GO:0043169	hsa00531 hsa01032		allergic/atopic asthma related (1); body weight (2); myocardial infarction susceptibility (2); prostate tumor susceptibility (4); serum cholesterol level (1);
IER3IP1	18	2	42935410	42956743	13.1865	0.00887	0.0695197	51		IER3IP1	51124	IR3IP_HUMAN	Q9Y5U9	Immediate early response 3 interacting protein 1	GO:0005783 GO:0016020 GO:0016021			myocardial infarction susceptibility (1);
IFI27	14	2	93646831	93652786	21.3734	3.3e-05	0.00370538	38		IFI27	3429			Interferon, alpha-inducible protein 27				activity level (1); body weight (5); serum cholesterol level (2);
IFNGR2	21	9	33697071	33731698	47.0494	0.000678	0.0175539	36		IFNGR2	3460	INGR2_HUMAN	P38484	Interferon gamma receptor 2 (interferon gamma transducer 1)	GO:0004872 GO:0004906 GO:0004967 GO:0005783 GO:0005886 GO:0005887 GO:0007166 GO:0007186 GO:0009615 GO:0016020	hsa04060 hsa04630 hsa04650		allergic/atopic asthma related (1); body weight (2); glucose level (1); mammary tumor susceptibility (1); prostate tumor susceptibility (1);
IFT140	16	25	1500430	1597301	167.439	9e-06	0.00188241	52		IFT140	9742	IF140_HUMAN	Q96RY7	Intraflagellar transport 140 homolog (Chlamydomonas)	GO:0019861			();
IGF2	11	14	2106922	2127409	65.9544	0.000448	0.0136065	19		IGF2	3481	ETFA_HUMAN IGF2_HUMAN	P13804 P01344	Insulin-like growth factor 2 (somatomedin A)	GO:0005739 GO:0005759 GO:0006118 GO:0006810 GO:0009055 GO:0050660 GO:0000074 GO:0001501 GO:0005159 GO:0005179 GO:0005515 GO:0005576 GO:0005615 GO:0006349 GO:0007275 GO:0008083 GO:0008283 GO:0008286 GO:0009887 GO:0018445			();
IGF2R	6	56	160310120	160447573	175.202	0.00104	0.0213751	2		IGF2R	3482	MPRI_HUMAN	P11717	Insulin-like growth factor 2 receptor	GO:0004872 GO:0005010 GO:0005215 GO:0005515 GO:0005520 GO:0005634 GO:0005641 GO:0005764 GO:0005768 GO:0005887 GO:0006810 GO:0006898 GO:0007165 GO:0016020 GO:0016021 GO:0030140			body weight (1);
IGFBP4	17	2	35853201	35867508	11.9563	0.00458	0.0476168	25		IGFBP4	3487	IBP4_HUMAN	P22692	Insulin-like growth factor binding protein 4	GO:0001501 GO:0001558 GO:0005520 GO:0005576 GO:0006259 GO:0006954 GO:0007165 GO:0008283			allergic/atopic asthma related (1); serum cholesterol level (4);
IGSF2	1	16	117345904	117380690	46.3845	0.01442	0.0891183	2		IGSF2	9398	IGSF2_HUMAN	Q93033	Immunoglobulin superfamily, member 2	GO:0005886 GO:0007166 GO:0016021 GO:0016812			blood pressure (3); chronic obstructive pulmonary disease (2); fibrinogen level (1); serum apolipoprotein b level (1); serum cholesterol level (1);
IGSF21	1	94	18306826	18577563	211.917	0.000955	0.0206243	30		IGSF21	84966	IGS21_HUMAN	Q96ID5	Immunoglobin superfamily, member 21				blood pressure (2); body weight (2); chronic obstructive pulmonary disease (1); prostate tumor susceptibility (4); serum lipid level (1);
IKBKAP	9	31	110669620	110736429	94.4985	0.01135	0.0787227	51		IKBKAP	8518	ELP1_HUMAN	O95163	Inhibitor of kappa light polypeptide gene enhancer in B-cells, kinase complex-associated protein	GO:0003677 GO:0004871 GO:0005515 GO:0005634 GO:0005730 GO:0005737 GO:0006350 GO:0006357 GO:0006461 GO:0006468 GO:0006955 GO:0008023 GO:0008607 GO:0016301 GO:0016591 GO:0016944			blood pressure (1); body weight (2); chronic obstructive pulmonary disease (1); multiple sclerosis susceptibility (1); myocardial infarction susceptibility (2); prostate tumor susceptibility (1); serum cholesterol level (1); serum ghrelin level (1);
IKZF5	10	3	124743186	124758301	15.4158	0.00724	0.0614752	51		IKZF5	64376			IKAROS family zinc finger 5 (Pegasus)	GO:0003676 GO:0005622 GO:0008270			allergic/atopic asthma related (1); serum cholesterol level (1);
IL11	19	12	60567568	60573626	45.8707	0.002016	0.0300765	36		IL11	3589	IL11_HUMAN	P20809	Interleukin 11	GO:0005125 GO:0005142 GO:0005576 GO:0005615 GO:0007267 GO:0008083 GO:0008284 GO:0030168 GO:0030183 GO:0030219 GO:0045444 GO:0046888	hsa04060 hsa04630 hsa04640		();
IL13	5	19	132021763	132024700	72.9879	0.00122	0.0231304	25		IL13	3596	IL13_HUMAN	P35225	Interleukin 13	GO:0004871 GO:0005126 GO:0005144 GO:0005576 GO:0005615 GO:0005625 GO:0006928 GO:0006954 GO:0006955 GO:0007165 GO:0007267	hsa04060 hsa04630 hsa04664		body weight (2); chronic obstructive pulmonary disease (2); serum apolipoprotein e level (1);
IL1RAP	3	34	191714584	191851995	70.4828	0.01182	0.0801551	52		IL1RAP	3556	FABPI_HUMAN IL1AP_HUMAN	P12104 Q9NPH3	Interleukin 1 receptor accessory protein	GO:0005215 GO:0005319 GO:0005488 GO:0005504 GO:0005737 GO:0006631 GO:0006810 GO:0007586 GO:0008289 GO:0004888 GO:0004908 GO:0005515 GO:0005887 GO:0006461 GO:0006954 GO:0006955 GO:0016020 GO:0019221 GO:0042094	hsa04060 hsa04210		allergic/atopic asthma related (2); body weight (2);
IL20RA	6	6	137362800	137407991	26.9537	0.00887	0.0695197	38		IL20RA	53832	I20RA_HUMAN	Q9UHF4	Interleukin 20 receptor, alpha	GO:0004872 GO:0007596 GO:0016020 GO:0016021	hsa04060 hsa04630		body weight (2); multiple sclerosis susceptibility (1);
IL21R	16	11	27321223	27369616	55.5785	0.001266	0.0231971	1		IL21R	50615	IL21R_HUMAN	Q9HBE5	Interleukin 21 receptor	GO:0001532 GO:0004872 GO:0004896 GO:0004907 GO:0016020 GO:0016021 GO:0030101	hsa04060 hsa04630		body fluid distribution (1); body weight (2); glucose level (1); osteoarthritis (1); serum cholesterol level (5);
IL22RA1	1	18	24318847	24342198	101.402	3.8e-05	0.00397398	52		IL22RA1	58985			Interleukin 22 receptor, alpha 1	GO:0004872 GO:0004904 GO:0005199 GO:0008150 GO:0016020	hsa04060 hsa04630		blood pressure (2); body weight (1); osteoarthritis (1); serum cholesterol level (1);
IL27	16	5	28418183	28425656	26.9401	0.00328	0.0394451	48		IL27	246778			Interleukin 27	GO:0005102 GO:0005615 GO:0042129 GO:0045078 GO:0045523 GO:0045625			blood pressure (1); myocardial infarction susceptibility (2); serum cholesterol level (1); serum ghrelin level (1);
IL28RA	1	18	24353233	24386338	101.402	3.7e-05	0.00394679	52		IL28RA	163702	I28RA_HUMAN	Q8IU57	Interleukin 28 receptor, alpha (interferon, lambda receptor)	GO:0004872 GO:0004907 GO:0005515 GO:0007596 GO:0008285 GO:0016020 GO:0016021 GO:0032002 GO:0050691	hsa04060 hsa04630		blood pressure (1); body weight (1); osteoarthritis (1); serum cholesterol level (1);
IL29	19	5	44478804	44481152	18.3219	0.01381	0.0874884	30		IL29	282618	IL29_HUMAN	Q8IU54	Interleukin 29 (interferon, lambda 1)	GO:0005576 GO:0005615 GO:0008285 GO:0032002 GO:0032003 GO:0042531 GO:0045345 GO:0045941 GO:0050778 GO:0051607	hsa04060 hsa04630		blood pressure (1); myocardial infarction susceptibility (2); serum cholesterol level (1); serum ghrelin level (1);
IL4	5	18	132037271	132046267	72.942	0.000749	0.018321	30		IL4	3565	IL4_HUMAN	P05112	Interleukin 4	GO:0005126 GO:0005136 GO:0005515 GO:0005576 GO:0005615 GO:0006935 GO:0006955 GO:0006968 GO:0008083 GO:0008203 GO:0030183 GO:0030890 GO:0042092 GO:0042102 GO:0042104 GO:0042325 GO:0042523 GO:0043066 GO:0045189 GO:0045191 GO:0045348 GO:0045671 GO:0045944 GO	hsa04060 hsa04630 hsa04640 hsa04660 hsa04664		allergic/atopic asthma related (1); body weight (1); chronic obstructive pulmonary disease (2); serum apolipoprotein e level (1);
IL4R	16	20	27232751	27283600	77.9902	0.002849	0.035808	52		IL4R	3566	IL4RA_HUMAN	P24394	Interleukin 4 receptor	GO:0004872 GO:0004896 GO:0004913 GO:0005057 GO:0005515 GO:0005887 GO:0006955 GO:0007165 GO:0016020	hsa04060 hsa04630 hsa04640		allergic/atopic asthma related (2); body weight (2);
IL5	5	2	131905034	131907113	9.03533	0.01329	0.085195	52		IL5	3567	IL5_HUMAN	P05113	Interleukin 5 (colony-stimulating factor, eosinophil)	GO:0005125 GO:0005137 GO:0005576 GO:0005615 GO:0006954 GO:0006955 GO:0008083 GO:0050731	hsa04060 hsa04630 hsa04640 hsa04660 hsa04664		blood pressure (2); body weight (1); osteoarthritis (1); serum cholesterol level (1);
IL6	7	4	22733342	22738145	18.6051	0.00358	0.0412842	52		IL6	3569			Interleukin 6 (interferon, beta 2)		hsa04060 hsa04620 hsa04630 hsa04640 hsa05060		allergic/atopic asthma related (2); body weight (2);
IL6R	1	15	152644292	152706812	56.7702	0.001243	0.0231304	52		IL6R	3570	ACSL3_HUMAN IL6RA_HUMAN	O95573 P08887	Interleukin 6 receptor	GO:0000287 GO:0003824 GO:0004321 GO:0004467 GO:0005515 GO:0005739 GO:0005777 GO:0005783 GO:0005792 GO:0006629 GO:0006631 GO:0008152 GO:0016020 GO:0016021 GO:0016874 GO:0004872 GO:0004896 GO:0004915 GO:0005000 GO:0005576 GO:0005896 GO:0006955 GO:0007166 GO	hsa04060 hsa04630 hsa04640		body weight (4); osteoarthritis (1);
ILF2	1	10	151901137	151910103	39.8439	0.001425	0.0247969	52		ILF2	3608			Interleukin enhancer binding factor 2, 45kDa				blood pressure (1); body weight (1); chronic obstructive pulmonary disease (1); serum lipid level (1);
IMMT	2	25	86224565	86276404	147.922	0.000421	0.0134859	30		IMMT	10989	MPCP_HUMAN IMMT_HUMAN	Q00325 Q16891	Inner membrane protein, mitochondrial (mitofilin)	GO:0005215 GO:0005488 GO:0005739 GO:0005743 GO:0005887 GO:0006091 GO:0006810 GO:0015293 GO:0015320 GO:0016020 GO:0016021 GO:0003674 GO:0005515 GO:0008150			blood pressure (1); body weight (1); chronic obstructive pulmonary disease (1); serum lipid level (1);
INA	10	7	105026909	105040093	30.8466	0.01274	0.0827634	51		INA	9118	AINX_HUMAN	Q16352	Internexin neuronal intermediate filament protein, alpha	GO:0005198 GO:0005200 GO:0005882 GO:0005883 GO:0007275 GO:0007399 GO:0030154 GO:0060052	hsa01430		blood pressure (2); body weight (3); heart rate variability (1); myocardial infarction susceptibility (2); prostate tumor susceptibility (1);
INCENP	11	16	61648020	61677211	58.9891	0.00805	0.0652007	52		INCENP	3619	INCE_HUMAN	Q9NQS7	Inner centromere protein antigens 135/155kDa	GO:0000801 GO:0000910 GO:0005515 GO:0005634 GO:0005721 GO:0005819 GO:0005874 GO:0007049 GO:0007059 GO:0007067 GO:0030496 GO:0043234			body weight (1); prostate tumor susceptibility (1); serum cholesterol level (1);
ING4	12	2	6629964	6642569	13.0848	0.001596	0.0262094	36		ING4	51147	ING4_HUMAN	Q9UNL4	Inhibitor of growth family, member 4	GO:0005515 GO:0005634 GO:0006473 GO:0006915 GO:0007049 GO:0007050 GO:0008270 GO:0008285 GO:0045892 GO:0045926 GO:0046872			allergic/atopic asthma related (1); blood pressure (1); body weight (2); left ventricular contractility (1); serum adiponectin level (1); serum cholesterol level (3);
INHBC	12	17	56114809	56130876	93.9086	0.000259	0.0103486	36		INHBC	3626	INHBC_HUMAN	P55103	Inhibin, beta C	GO:0005160 GO:0005179 GO:0005576 GO:0008083	hsa04060 hsa04350		body weight (4); serum cholesterol level (1);
INHBE	12	17	56135362	56138058	93.9086	0.000279	0.0107432	2		INHBE	83729	INHBE_HUMAN	P58166	Inhibin, beta E	GO:0005179 GO:0005576 GO:0008083	hsa04060 hsa04350		body weight (2); serum cholesterol level (1); serum p-selectin level (1);
INS	11	14	2137584	2139015	65.9544	0.000452	0.01362	2		INS	3630	INS_HUMAN	P01308	Insulin	GO:0005158 GO:0005179 GO:0005515 GO:0005520 GO:0005576 GO:0005975 GO:0006006 GO:0006091 GO:0006953 GO:0007166 GO:0007267 GO:0008219 GO:0015758 GO:0042177 GO:0045429 GO:0045908 GO:0045909 GO:0046631 GO:0050708 GO:0050715 GO:0051000	hsa04140 hsa04150 hsa04810 hsa04910 hsa04930 hsa04940 hsa04950 hsa05050 hsa05215		body weight (2); serum cholesterol level (1); serum p-selectin level (1);
IQCG	3	20	199100344	199171271	54.9419	0.00893	0.0696827	2		IQCG	84223	IQCG_HUMAN	Q9H095	IQ motif containing G				body weight (1);
IRF2BP2	1	4	232806637	232811894	49.9378	4.1e-05	0.00408736	51		IRF2BP2	359948			Interferon regulatory factor 2 binding protein 2	GO:0003677 GO:0004879 GO:0005515 GO:0005634 GO:0006355 GO:0008270			body weight (3); heart rate (1); rheumatoid arthritis (1);
IRF6	1	6	208027884	208046102	30.1041	0.003972	0.0435898	36		IRF6	3664	IRF6_HUMAN	O14896	Interferon regulatory factor 6	GO:0003700 GO:0005622 GO:0005634 GO:0006350 GO:0006355			allergic/atopic asthma related (1); mammary tumor susceptibility (1); rheumatoid arthritis (1); serum apolipoprotein b level (1); serum cholesterol level (1); serum leptin level (1);
IRF9	14	22	23700261	23705614	65.0003	0.0048	0.0487634	36		IRF9	10379	IRTF_HUMAN	Q00978	Interferon regulatory factor 9	GO:0003700 GO:0005515 GO:0005622 GO:0005634 GO:0005737 GO:0005829 GO:0006350 GO:0006355 GO:0006366 GO:0006955 GO:0007166 GO:0009615 GO:0009898 GO:0045351	hsa04630		allergic/atopic asthma related (1); body weight (2); coronary artery disease susceptibility (1); serum apolipoprotein b level (1); serum cholesterol level (1);
ISG20L2	1	8	154959036	154964329	41.5449	0.000487	0.0141935	52		ISG20L2	81875	I20L2_HUMAN	Q9H9L3	Interferon stimulated exonuclease gene 20kDa-like 2	GO:0004527 GO:0005622 GO:0005634 GO:0016787			();
ISG20L2	1	8	154959036	154964329	41.5449	0.0005	0.0144539	52		ISG20L2	81875	I20L2_HUMAN	Q9H9L3	Interferon stimulated exonuclease gene 20kDa-like 2	GO:0004527 GO:0005622 GO:0005634 GO:0016787			blood pressure (1); body weight (1); chronic obstructive pulmonary disease (1); prostate tumor susceptibility (1); serum lipid level (1);
ISL1	5	2	50714714	50726320	14.1223	0.00241	0.0326237	52		ISL1	3670	ISL1_HUMAN	P61371	ISL LIM homeobox 1	GO:0001755 GO:0003007 GO:0003700 GO:0003702 GO:0005515 GO:0005634 GO:0006091 GO:0006355 GO:0007275 GO:0008270 GO:0043565 GO:0046872			blood pressure (1); body weight (1); chronic obstructive pulmonary disease (1); prostate tumor susceptibility (1); serum lipid level (1);
ITGA1	5	60	52119892	52285242	177.504	0.000427	0.0136065	36		ITGA1								body fluid distribution (1); body weight (2); serum apolipoprotein a level (1);
ITGA2	5	38	52320912	52426366	175.383	0.00128	0.0232602	2		ITGA2	3673	ITA2_HUMAN	P17301	Integrin, alpha 2 (CD49B, alpha 2 subunit of VLA-2 receptor)	GO:0000287 GO:0004872 GO:0005509 GO:0005518 GO:0005886 GO:0007155 GO:0007160 GO:0007229 GO:0007596 GO:0008305 GO:0009887 GO:0009897 GO:0016021 GO:0042802	hsa04510 hsa04512 hsa04640 hsa04810 hsa05222		body fluid distribution (1); body weight (2); serum apolipoprotein a level (1);
ITGA4	2	18	182029863	182110713	52.1644	0.00982	0.0727936	2		ITGA4	3676	ITA4_HUMAN FGF2_HUMAN	P13612 P09038	Integrin, alpha 4 (antigen CD49D, alpha 4 subunit of VLA-4 receptor)	GO:0001974 GO:0004872 GO:0005509 GO:0007155 GO:0007229 GO:0007507 GO:0008305 GO:0016020 GO:0016021 GO:0016477 GO:0042802 GO:0000074 GO:0000186 GO:0000187 GO:0001525 GO:0001759 GO:0001934 GO:0005515 GO:0005576 GO:0005615 GO:0006935 GO:0007165 GO:0007265 GO	hsa04510 hsa04512 hsa04514 hsa04640 hsa04670 hsa04810		body fluid distribution (1); body weight (2); serum apolipoprotein a level (1);
ITGA6	2	32	173000559	173079427	93.9066	0.00627	0.056776	52		ITGA6	3655	ITA6_HUMAN FER_HUMAN	P23229 P16591	Integrin, alpha 6	GO:0004872 GO:0005509 GO:0005515 GO:0005886 GO:0005913 GO:0007044 GO:0007155 GO:0007160 GO:0007229 GO:0008305 GO:0016020 GO:0016021 GO:0016323 GO:0016337 GO:0042475 GO:0043236 GO:0046847 GO:0050900 GO:0000166 GO:0004672 GO:0004674 GO:0004713 GO:0005524 GO	hsa01430 hsa04510 hsa04512 hsa04514 hsa04640 hsa04810 hsa05222		allergic/atopic asthma related (1); blood pressure (2); body weight (2); heart rate variability (1); mammary tumor susceptibility (1); osteoarthritis (1);
ITGA8	10	34	15599093	15801776	112.788	0.00525	0.0513778	52		ITGA8	8516	ITA8_HUMAN	P53708	Integrin, alpha 8	GO:0001656 GO:0004872 GO:0005509 GO:0005515 GO:0007155 GO:0007160 GO:0007229 GO:0007275 GO:0007399 GO:0007613 GO:0008305 GO:0016020 GO:0016021 GO:0016337 GO:0030030 GO:0030154 GO:0030198 GO:0030511 GO:0042472 GO:0045177	hsa04510 hsa04512 hsa04514 hsa04810		allergic/atopic asthma related (1); blood pressure (1); body weight (2); heart rate variability (1); osteoarthritis (1);
ITGAD	16	17	31312133	31345327	46.9816	0.00881	0.069304	2		ITGAD	3681	FGF3_HUMAN	P11487	Integrin, alpha D	GO:0000074 GO:0001759 GO:0005576 GO:0005615 GO:0007165 GO:0007267 GO:0008083 GO:0008283 GO:0009653 GO:0048538	hsa04810		allergic/atopic asthma related (1); blood pressure (1); multiple sclerosis susceptibility (1); serum adiponectin level (1);
ITGAE	17	24	3564667	3651286	75.8625	0.00574	0.0541846	52		ITGAE	3682	FGF4_HUMAN ITAE_HUMAN	P08620 P38570	Integrin, alpha E (antigen CD103, human mucosal lymphocyte antigen 1; alpha polypeptide)	GO:0000074 GO:0005576 GO:0007165 GO:0007267 GO:0008083 GO:0008201 GO:0008283 GO:0008284 GO:0019827 GO:0035116 GO:0042475 GO:0043066 GO:0000287 GO:0004872 GO:0005509 GO:0005515 GO:0007155 GO:0007159 GO:0007229 GO:0008305 GO:0009897 GO:0016020 GO:0016021	hsa04810		blood pressure (1); myocardial infarction susceptibility (1); osteoarthritis (1); serum cholesterol level (1);
ITGAX	16	18	31274009	31301819	47.0172	0.01202	0.080774	52		ITGAX	3687	FGF9_HUMAN	P31371	Integrin, alpha X (complement component 3 receptor 4 subunit)	GO:0000074 GO:0001525 GO:0001649 GO:0002053 GO:0002062 GO:0005615 GO:0006606 GO:0007165 GO:0007267 GO:0007275 GO:0008083 GO:0008201 GO:0008283 GO:0008543 GO:0008584 GO:0030154 GO:0030178 GO:0030238 GO:0030324 GO:0030326 GO:0030949 GO:0042472 GO:0045743 GO	hsa04810		allergic/atopic asthma related (1); blood pressure (1); body weight (1); rheumatoid arthritis (1);
ITGB1	10	6	33229251	33287299	43.8272	0.000304	0.0111435	52		ITGB1	3688	ITB1_HUMAN	P05556	Integrin, beta 1 (fibronectin receptor, beta polypeptide, antigen CD29 includes MDF2, MSK12)	GO:0000074 GO:0000082 GO:0001701 GO:0001726 GO:0004872 GO:0005178 GO:0005488 GO:0005515 GO:0005783 GO:0006968 GO:0007155 GO:0007156 GO:0007160 GO:0007229 GO:0007275 GO:0008284 GO:0008305 GO:0010002 GO:0016020 GO:0016021 GO:0016477 GO:0019717 GO:0031594 GO	hsa04360 hsa04510 hsa04512 hsa04514 hsa04670 hsa04810 hsa05130 hsa05131 hsa05222		blood pressure (1); myocardial infarction susceptibility (1); osteoarthritis (1); serum cholesterol level (1);
ITPR3	6	24	33697138	33772326	77.3806	0.00196	0.0295301	52		ITPR3	3710	ITPR3_HUMAN	Q14573	Inositol 1,4,5-triphosphate receptor, type 3	GO:0005216 GO:0005220 GO:0005262 GO:0005509 GO:0005515 GO:0005529 GO:0005783 GO:0005886 GO:0005903 GO:0006811 GO:0006816 GO:0007165 GO:0008095 GO:0015085 GO:0016020 GO:0016021	hsa04020 hsa04070 hsa04540 hsa04720 hsa04730 hsa04742 hsa04912		body weight (8); fibrinogen level (2);
JAK2	9	11	4975244	5117995	86.5296	0.000291	0.0108908	52		JAK2	3717	JAK2_HUMAN	O60674	Janus kinase 2 (a protein tyrosine kinase)	GO:0000074 GO:0000166 GO:0004672 GO:0004674 GO:0004713 GO:0004718 GO:0005102 GO:0005515 GO:0005524 GO:0005856 GO:0006468 GO:0006915 GO:0006928 GO:0007167 GO:0007242 GO:0007260 GO:0007262 GO:0007498 GO:0008285 GO:0016020 GO:0016740 GO:0030099 GO:0042169 GO	hsa04630 hsa04920		allergic/atopic asthma related (1); body weight (3); multiple sclerosis susceptibility (2);
JAKMIP1	4	57	6078826	6253219	130.186	0.00221	0.0311414	52		JAKMIP1	152789			Janus kinase and microtubule interacting protein 1				();
JMJD5	16	6	27122316	27140544	27.2032	0.00315	0.0384451	52		JMJD5	79831	JMJD5_HUMAN	Q8N371	Jumonji domain containing 5				blood pressure (1);
JPH2	20	23	42173750	42249632	64.8741	0.0098	0.0727936	53		JPH2	57158	JPH2_HUMAN	Q9BR39	Junctophilin 2	GO:0005215 GO:0005515 GO:0005624 GO:0005792 GO:0005975 GO:0006810 GO:0007204 GO:0009045 GO:0016020 GO:0016021 GO:0016529 GO:0030018			blood pressure (2); body weight (1); osteoarthritis (1); serum cholesterol level (1);
JPH3	16	38	86193999	86289262	131.758	0.00015	0.00792104	52		JPH3	57338	JPH3_HUMAN	Q8WXH2	Junctophilin 3	GO:0003674 GO:0005515 GO:0005783 GO:0005792 GO:0008150 GO:0016020 GO:0016021 GO:0040011			blood pressure (1); body weight (2); fibrinogen level (1); prostate tumor susceptibility (1); serum cholesterol level (1);
JUN	1	2	59019050	59022373	24.0553	3e-06	0.000888917	2		JUN	3725	JUN_HUMAN	P05412	Jun oncogene	GO:0000074 GO:0000228 GO:0003677 GO:0003700 GO:0003702 GO:0005634 GO:0005667 GO:0006355 GO:0009987 GO:0031953 GO:0035026 GO:0043565 GO:0045449 GO:0045944 GO:0046983	hsa04010 hsa04012 hsa04310 hsa04510 hsa04620 hsa04660 hsa04662 hsa04912 hsa05120 hsa05210 hsa05211		blood pressure (1); body weight (2); serum cholesterol level (1);
JUP	17	12	37164389	37196475	38.5629	0.00479	0.0487634	36		JUP	3728			Junction plakoglobin		hsa05221		allergic/atopic asthma related (1); blood pressure (2); serum leptin concentration (1);
KANK1	9	69	494702	736103	163.402	0.00539	0.0524112	52		KANK1								blood pressure (3); chronic obstructive pulmonary disease (2); fibrinogen level (1); mammary tumor susceptibility (1); serum apolipoprotein b level (1); serum cholesterol level (1);
KATNAL1	13	14	29674766	29779584	43.705	0.00366	0.0415332	52		KATNAL1	84056	KATL1_HUMAN	Q9BW62	Katanin p60 subunit A-like 1	GO:0000166 GO:0005524 GO:0005874 GO:0008568 GO:0016787 GO:0017111			();
KCNC2	12	27	73720162	73889778	113.168	4.9e-05	0.00435569	18		KCNC2	3747			Potassium voltage-gated channel, Shaw-related subfamily, member 2				mammary tumor susceptibility (1); serum cholesterol level (1);
KCND2	7	45	119700957	120177623	129.562	0.0052	0.0510289	44		KCND2	3751	KCND2_HUMAN	Q9NZV8	Potassium voltage-gated channel, Shal-related subfamily, member 2	GO:0001508 GO:0005216 GO:0005244 GO:0005249 GO:0005515 GO:0006811 GO:0006813 GO:0007268 GO:0008076 GO:0008270 GO:0009986 GO:0016020 GO:0016021 GO:0030955 GO:0043197 GO:0046872			allergic/atopic asthma related (1); body weight (2); rheumatoid arthritis (1); serum p-selectin level (1);
KCND3	1	76	112119976	112333300	251.443	4.1e-05	0.00408736	52		KCND3	3752	KCND3_HUMAN	Q9UK17	Potassium voltage-gated channel, Shal-related subfamily, member 3	GO:0005216 GO:0005244 GO:0005249 GO:0005250 GO:0005515 GO:0005887 GO:0006811 GO:0006813 GO:0008076 GO:0008270 GO:0016020 GO:0016021 GO:0030955 GO:0043005 GO:0043025 GO:0046872			body weight (2); serum cholesterol level (1);
KCNH1	1	69	208918279	209374080	192.249	0.001334	0.0238755	2		KCNH1	3756	KCNH1_HUMAN	O95259	Potassium voltage-gated channel, subfamily H (eag-related), member 1	GO:0000155 GO:0000160 GO:0004871 GO:0005216 GO:0005244 GO:0005249 GO:0005251 GO:0005516 GO:0005624 GO:0006355 GO:0006811 GO:0006813 GO:0007165 GO:0007520 GO:0008076 GO:0016020 GO:0016021 GO:0030955			blood pressure (1); body weight (1); chronic obstructive pulmonary disease (1);
KCNH5	14	62	62243697	62638337	214.933	0.000364	0.01221	44		KCNH5	27133	KCNH5_HUMAN	Q8NCM2	Potassium voltage-gated channel, subfamily H (eag-related), member 5	GO:0000155 GO:0000160 GO:0004871 GO:0005216 GO:0005244 GO:0005249 GO:0005267 GO:0005516 GO:0006355 GO:0006811 GO:0006813 GO:0007165 GO:0016020 GO:0016021 GO:0030955			allergic/atopic asthma related (1); body weight (1); coronary artery disease susceptibility (1); serum apolipoprotein b level (1); serum cholesterol level (2);
KCNIP1	5	118	169713458	170096214	272.883	0.000433	0.0136065	44		KCNIP1	30820	KCIP1_HUMAN	Q9NZI2	Kv channel interacting protein 1	GO:0005216 GO:0005244 GO:0005267 GO:0005509 GO:0005513 GO:0006811 GO:0006813 GO:0007165 GO:0007268 GO:0016020 GO:0030955			myocardial infarction susceptibility (2); prostate tumor susceptibility (1);
KCNIP3	2	4	95326798	95415552	27.3558	0.000292	0.0108908	52		KCNIP3	30818	CSEN_HUMAN	Q9Y2W7	Kv channel interacting protein 3, calsenilin	GO:0000122 GO:0003677 GO:0003714 GO:0005216 GO:0005244 GO:0005267 GO:0005509 GO:0005634 GO:0005737 GO:0005783 GO:0005794 GO:0005829 GO:0006350 GO:0006357 GO:0006811 GO:0006813 GO:0006915 GO:0007165 GO:0007610 GO:0008022 GO:0016020 GO:0016566 GO:0019233 GO			allergic/atopic asthma related (1); body weight (4); prostate tumor susceptibility (1);
KCNIP4	4	230	20339336	21559472	628.792	0.00015	0.00792104	2		KCNIP4	80333	KCIP4_HUMAN	Q6PIL6	Kv channel interacting protein 4	GO:0005216 GO:0005244 GO:0005267 GO:0005509 GO:0005515 GO:0006811 GO:0006813 GO:0016020 GO:0030955			blood pressure (1); body weight (2); heart rate variability (1);
KCNJ10	1	8	158274656	158306585	25.9045	0.00893	0.0696827	2		KCNJ10	3766	IRK10_HUMAN	P78508	Potassium inwardly-rectifying channel, subfamily J, member 10	GO:0000166 GO:0005242 GO:0005244 GO:0005515 GO:0005524 GO:0005887 GO:0006811 GO:0006813 GO:0015272 GO:0016020 GO:0030955			blood pressure (1); body weight (2);
KCNJ16	17	19	65583020	65643341	101.686	4.2e-05	0.00411022	52		KCNJ16	3773	FMO5_HUMAN IRK16_HUMAN	P49326 Q9NPI9	Potassium inwardly-rectifying channel, subfamily J, member 16	GO:0004497 GO:0004499 GO:0005783 GO:0005792 GO:0006118 GO:0008150 GO:0016020 GO:0016021 GO:0016491 GO:0031227 GO:0050660 GO:0050661 GO:0005242 GO:0005244 GO:0006811 GO:0006813 GO:0030955			blood pressure (2); body weight (2); chronic obstructive pulmonary disease (1); prostate tumor susceptibility (1); serum lipid level (1);
KCNJ2	17	5	65677270	65687778	19.3096	0.01593	0.0942982	52		KCNJ2	3759	IRK2_HUMAN	P63252	Potassium inwardly-rectifying channel, subfamily J, member 2	GO:0005242 GO:0005244 GO:0005515 GO:0005887 GO:0006811 GO:0006813 GO:0015272 GO:0016020 GO:0030955			blood pressure (6); body weight (1); chronic obstructive pulmonary disease (1); fibrinogen level (1); low density lipoprotein particle size (3); serum cholesterol level (1);
KCNJ3	2	34	155263338	155421260	133.863	0.000112	0.00706925	52		KCNJ3	3760	FLRT1_HUMAN IRK3_HUMAN	Q9NZU1 P48549	Potassium inwardly-rectifying channel, subfamily J, member 3	GO:0005057 GO:0005515 GO:0005578 GO:0005887 GO:0007155 GO:0008150 GO:0016020 GO:0030674 GO:0003872 GO:0005244 GO:0005945 GO:0006096 GO:0006811 GO:0006813 GO:0008076 GO:0009897 GO:0015467 GO:0016021 GO:0030315 GO:0030955			blood pressure (6); body weight (1); chronic obstructive pulmonary disease (1); fibrinogen level (1); low density lipoprotein particle size (3); serum cholesterol level (1);
KCNJ6	21	72	37918656	38210566	166.895	0.00345	0.0407092	52		KCNJ6	3763	IRK6_HUMAN	P48051	Potassium inwardly-rectifying channel, subfamily J, member 6	GO:0005244 GO:0005794 GO:0005886 GO:0006811 GO:0006813 GO:0008076 GO:0015467 GO:0016020 GO:0016021 GO:0030955			allergic/atopic asthma related (1); blood pressure (1); body weight (3); heart rate variability (1); serum cholesterol level (4);
KCNK9	8	28	140693985	140784481	86.5067	0.001267	0.0231971	52		KCNK9	51305			Potassium channel, subfamily K, member 9				allergic/atopic asthma related (1); blood pressure (1); body weight (2); glucose level (1); prostate tumor susceptibility (2); serum cholesterol level (3);
KCNMA1	10	155	78299367	79067583	287.6	0.01209	0.0808552	52		KCNMA1	3778	KCMA1_HUMAN	Q12791	Potassium large conductance calcium-activated channel, subfamily M, alpha member 1	GO:0000287 GO:0001666 GO:0003676 GO:0004932 GO:0005216 GO:0005244 GO:0005249 GO:0005509 GO:0005515 GO:0005783 GO:0005886 GO:0006811 GO:0006813 GO:0006936 GO:0007268 GO:0007269 GO:0007605 GO:0007623 GO:0007628 GO:0008076 GO:0008168 GO:0009268 GO:0009897 GO			body weight (1); chronic obstructive pulmonary disease (1);
KCNMB1	5	48	169737744	169749216	96.1056	0.00547	0.0526136	9		KCNMB1	3779	KCMB1_HUMAN	Q16558	Potassium large conductance calcium-activated channel, subfamily M, beta member 1	GO:0005216 GO:0006811 GO:0006813 GO:0006939 GO:0007268 GO:0008076 GO:0015269 GO:0015459 GO:0016020 GO:0016021			fibrinogen level (2); mammary tumor susceptibility (1); rheumatoid arthritis (1); serum cholesterol level (1);
KCNN4	19	4	48962524	48977249	16.5763	0.00592	0.0548642	9		KCNN4	3783	KCNN4_HUMAN	O15554	Potassium intermediate/small conductance calcium-activated channel, subfamily N, member 4	GO:0005216 GO:0005249 GO:0005516 GO:0005624 GO:0006811 GO:0006813 GO:0006952 GO:0008076 GO:0015269 GO:0016020 GO:0016021 GO:0016286 GO:0046541 GO:0050714			allergic/atopic asthma related (1); body weight (4); prostate tumor susceptibility (1);
KCNQ1	11	102	2422796	2826916	208.519	0.00219	0.0311414	38		KCNQ1	3784	KCNQ1_HUMAN	P51787	Potassium voltage-gated channel, KQT-like subfamily, member 1	GO:0005216 GO:0005244 GO:0005249 GO:0005251 GO:0005624 GO:0006811 GO:0006813 GO:0006936 GO:0007605 GO:0008015 GO:0008016 GO:0008076 GO:0016020 GO:0016021 GO:0030955			allergic/atopic asthma related (2); blood pressure (1); chronic obstructive pulmonary disease (2); mammary tumor susceptibility (3); osteoarthritis (1); serum apolipoprotein e level (1); serum cholesterol level (3);
KCNQ2	20	12	61507985	61574437	45.5475	0.000831	0.0194819	19		KCNQ2	3785	KCNQ2_HUMAN PFTB_HUMAN	O43526 P49356	Potassium voltage-gated channel, KQT-like subfamily, member 2	GO:0005216 GO:0005244 GO:0005249 GO:0005624 GO:0006811 GO:0006813 GO:0007268 GO:0007399 GO:0008076 GO:0016020 GO:0016021 GO:0030955 GO:0003824 GO:0004311 GO:0004660 GO:0005515 GO:0005737 GO:0008270 GO:0008285 GO:0016740 GO:0018347 GO:0042060 GO:0046872 GO			body weight (1);
KCNQ3	8	75	133210437	133562186	166.363	0.00541	0.0524179	38		KCNQ3	3786			Potassium voltage-gated channel, KQT-like subfamily, member 3				();
KCNV2	9	4	2707525	2719757	24.0268	0.00263	0.0342542	38		KCNV2	169522	KCNV2_HUMAN	Q8TDN2	Potassium channel, subfamily V, member 2	GO:0005216 GO:0005244 GO:0005249 GO:0005515 GO:0006811 GO:0006813 GO:0007601 GO:0008076 GO:0016020 GO:0016021 GO:0030955 GO:0050896			body weight (2); prostate tumor susceptibility (3); serum apolipoprotein b level (1); serum cholesterol level (2);
KEL	7	9	142348322	142369625	33.1552	0.00785	0.0643133	44		KEL	3792	KELL_HUMAN	P23276	Kell blood group, metallo-endopeptidase	GO:0004175 GO:0004245 GO:0005515 GO:0005856 GO:0005887 GO:0006487 GO:0006508 GO:0008237 GO:0008270 GO:0016020 GO:0016511 GO:0042310 GO:0046872			prostate tumor susceptibility (1);
KIAA0319	6	44	24652310	24754362	146.195	0.00069	0.0178126	52		KIAA0319	9856	K0319_HUMAN	Q5VV43	KIAA0319	GO:0005509 GO:0007156 GO:0016020 GO:0016021			blood pressure (1); body weight (3); serum cholesterol level (5);
KIAA0406	20	12	36044836	36095247	63.0271	0.00212	0.0307674	52		KIAA0406	9675	K0406_HUMAN PTPRM_HUMAN	O43156 P28827	KIAA0406	GO:0005488 GO:0004725 GO:0004872 GO:0005001 GO:0005515 GO:0005887 GO:0006470 GO:0007155 GO:0016020 GO:0016311 GO:0016787 GO:0016791			allergic/atopic asthma related (2); prostate tumor susceptibility (1);
KIAA0746	4	24	25358146	25473708	80.7617	0.000873	0.0199011	38		KIAA0746	23231			KIAA0746 protein	GO:0005488			body weight (5); fibrinogen level (1); glucose level (1); prostate tumor susceptibility (1); serum cholesterol level (1);
KIAA0774	13	113	28496747	28978084	230.335	0.00778	0.0640348	19		KIAA0774	23281	K0774_HUMAN	Q5JR59	KIAA0774	GO:0016020			allergic/atopic asthma related (1); blood pressure (1); body weight (3); low density lipoprotein particle size (3);
KIAA1009	6	10	84890678	84994054	33.8915	0.00373	0.0422377	25		KIAA1009	22832			KIAA1009	GO:0005622 GO:0005634 GO:0007049 GO:0007067 GO:0007165 GO:0051301			();
KIAA1217	10	203	24023680	24876778	383.305	0.00698	0.0605331	38		KIAA1217	56243	SKT_HUMAN	Q5T5P2	KIAA1217	GO:0003674 GO:0005737 GO:0007275 GO:0048706			blood pressure (1); body fluid distribution (1); body weight (1); osteoarthritis (1);
KIAA1267	17	7	41463128	41605371	29.9421	0.00207	0.0304561	25		KIAA1267	284058	K1267_HUMAN	Q7Z3B3	KIAA1267	GO:0005634			body weight (9); fibrinogen level (2); multiple sclerosis susceptibility (1); serum adiponectin level (1);
KIAA1279	10	10	70418498	70446742	63.2902	7.8e-05	0.00547386	25		KIAA1279	26128	K1279_HUMAN	Q96EK5	KIAA1279	GO:0005515			blood pressure (3); body weight (2); chronic obstructive pulmonary disease (2); fibrinogen level (1); rheumatoid arthritis (1); serum cholesterol level (1);
KIAA1524	3	9	109751407	109791181	36.2278	0.00083	0.0194819	25		KIAA1524	57650	K1524_HUMAN	Q8TCG1	KIAA1524	GO:0005488 GO:0005737 GO:0016020 GO:0016021			body weight (5); fibrinogen level (2);
KIAA1598	10	9	118634295	118755078	153.157	0	0	19		KIAA1598	57698			KIAA1598	GO:0004969 GO:0007186 GO:0007275 GO:0016021 GO:0042995			blood pressure (1); body weight (2); chronic obstructive pulmonary disease (1); coronary artery disease susceptibility (3); serum cholesterol level (1);
KIAA1622	14	11	93710401	93815825	44.3531	0.00671	0.0591438	19		KIAA1622	57718			KIAA1622	GO:0005488			body weight (2); glucose level (1); heart rate (1); serum cholesterol level (1);
KIF15	3	4	44778212	44869752	39.0232	7.3e-05	0.00522611	38		KIF15	56992			Kinesin family member 15	GO:0000166 GO:0003677 GO:0003777 GO:0004872 GO:0005096 GO:0005524 GO:0005813 GO:0005873 GO:0005874 GO:0005875 GO:0007018 GO:0007067 GO:0008083 GO:0008283			allergic/atopic asthma related (1); body weight (2); glucose level (1); mammary tumor susceptibility (1); prostate tumor susceptibility (1);
KIF1A	2	20	241301856	241408297	72.064	0.000435	0.0136065	51		KIF1A	547	KIF1A_HUMAN ANXA9_HUMAN	Q12756 O76027	Kinesin family member 1A	GO:0000166 GO:0003777 GO:0005524 GO:0005874 GO:0005875 GO:0007018 GO:0008089 GO:0001786 GO:0004859 GO:0005509 GO:0005544 GO:0005829 GO:0008092 GO:0009986 GO:0015464 GO:0016337 GO:0042803 GO:0050819			body fluid distribution (1); body weight (1); chronic obstructive pulmonary disease (1);
KIF1B	1	24	10193350	10364248	111.947	0.00127	0.0231971	36		KIF1B	23095	KIF1B_HUMAN	O60333	Kinesin family member 1B	GO:0000166 GO:0003777 GO:0005515 GO:0005524 GO:0005739 GO:0005874 GO:0005875 GO:0007018 GO:0007270 GO:0007274 GO:0008089 GO:0016887 GO:0019894 GO:0030659 GO:0031410 GO:0047497			body weight (3); coronary artery disease susceptibility (1); fibrinogen level (3); multiple sclerosis susceptibility (1);
KIF26A	14	6	103674812	103716988	23.4893	0.001463	0.0250988	52		KIF26A	26153			Kinesin family member 26A	GO:0000166 GO:0003777 GO:0005524 GO:0005874 GO:0005875 GO:0007018			blood pressure (2); chronic obstructive pulmonary disease (1); osteoarthritis (1); prostate tumor susceptibility (1); serum ghrelin level (1);
KIF3A	5	27	132056221	132101164	92.4325	0.00349	0.04082	52		KIF3A	11127	KIF3A_HUMAN	Q9Y496	Kinesin family member 3A	GO:0000166 GO:0001822 GO:0003777 GO:0005524 GO:0005874 GO:0005875 GO:0006996 GO:0007018 GO:0007368 GO:0009952 GO:0009953 GO:0042384			prostate tumor susceptibility (1);
KIF6	6	63	39410853	39801159	138.018	0.01066	0.0761113	19		KIF6	221458	KIF6_HUMAN	Q6ZMV9	Kinesin family member 6	GO:0000166 GO:0003777 GO:0005524 GO:0005874 GO:0005875 GO:0007018			allergic/atopic asthma related (2); body weight (2);
KIFC2	8	11	145662545	145670307	45.0376	0.002202	0.0311414	2		KIFC2	90990	KIFC2_HUMAN	Q96AC6	Kinesin family member C2	GO:0000166 GO:0003777 GO:0005524 GO:0005874 GO:0005875 GO:0007018			allergic/atopic asthma related (1); blood pressure (1); body weight (1); osteoarthritis (1); prostate tumor susceptibility (1);
KIR2DL4	19	1	60006878	60017784	7.5162	0.0059	0.0548642	52		KIR2DL4	3805	KI2L4_HUMAN	Q99706	Killer cell immunoglobulin-like receptor, two domains, long cytoplasmic tail, 4	GO:0004872 GO:0004888 GO:0005887 GO:0006968 GO:0007165 GO:0016020	hsa04612 hsa04650		blood pressure (1); body weight (1); chronic obstructive pulmonary disease (1); rheumatoid arthritis (1);
KIR2DS4	19	7	60035985	60051835	23.0506	0.00627	0.056776	2		KIR2DS4	3809	FOXF1_HUMAN	Q12946	Killer cell immunoglobulin-like receptor, two domains, short cytoplasmic tail, 4	GO:0001570 GO:0003700 GO:0003713 GO:0005515 GO:0005634 GO:0005667 GO:0006350 GO:0006355 GO:0006357 GO:0009887 GO:0030198 GO:0030324 GO:0043565 GO:0045198 GO:0045893 GO:0048566	hsa04612		();
KIR3DL2	19	8	60053709	60070474	23.2739	0.00947	0.0717928	2		KIR3DL2								body weight (2); chronic obstructive pulmonary disease (2); serum apolipoprotein e level (1);
KIRREL	1	35	156229686	156332468	78.4129	0.01343	0.085886	2		KIRREL	55243			Kin of IRRE like (Drosophila)				body weight (2); chronic obstructive pulmonary disease (2); serum apolipoprotein e level (1);
KIRREL3	11	162	125799612	126375701	306.57	0.00804	0.0651692	52		KIRREL3	84623	KIRR3_HUMAN	Q8IZU9	Kin of IRRE like 3 (Drosophila)	GO:0005515 GO:0005576 GO:0005886 GO:0016021 GO:0030097			blood pressure (1); body weight (1); chronic obstructive pulmonary disease (1); prostate tumor susceptibility (1); serum lipid level (1);
KLF10	8	1	103730187	103737128	9.64357	0.00172	0.0275071	52		KLF10	7071	KLF10_HUMAN	Q13118	Kruppel-like factor 10	GO:0000122 GO:0001501 GO:0003676 GO:0003700 GO:0005622 GO:0005634 GO:0006355 GO:0006917 GO:0007179 GO:0007267 GO:0008270 GO:0008283 GO:0008285 GO:0030282 GO:0042127 GO:0045449 GO:0045672 GO:0046872			blood pressure (1); body weight (1); glucose level (1); serum adiponectin level (1); serum lipid level (1);
KLF2	19	2	16296650	16299339	9.52064	0.01099	0.0773798	36		KLF2	10365	KLF2_HUMAN	Q9Y5W3	Kruppel-like factor 2 (lung)	GO:0003676 GO:0003700 GO:0005199 GO:0005515 GO:0005622 GO:0005634 GO:0006350 GO:0006355 GO:0008270 GO:0016563 GO:0030528 GO:0045941 GO:0046872			blood pressure (1); body weight (1); cohen syndrome (2); serum adiponectin level (2); serum cholesterol level (1);
KLHL1	13	71	69172725	69580460	173.09	0.0044	0.0465162	36		KLHL1	57626	KLHL1_HUMAN	Q9NR64	Kelch-like 1 (Drosophila)	GO:0003779 GO:0005515 GO:0005737 GO:0005856 GO:0007626 GO:0007628 GO:0016358 GO:0021680 GO:0030036 GO:0030425 GO:0043025			body weight (1); chronic obstructive pulmonary disease (2); multiple sclerosis susceptibility (1); prostate tumor susceptibility (1);
KLHL17	1	7	885829	890958	37.9924	0.000242	0.00992852	2		KLHL17	339451	KLH17_HUMAN	Q6TDP4	Kelch-like 17 (Drosophila)	GO:0003779 GO:0005515 GO:0030054 GO:0045202 GO:0045211			allergic/atopic asthma related (1); mammary tumor susceptibility (1); multiple sclerosis susceptibility (1); serum leptin level (1);
KLK10	19	20	56207811	56215243	52.0338	0.00419	0.0450552	2		KLK10	5655	KLK10_HUMAN	O43240	Kallikrein-related peptidase 10	GO:0004252 GO:0005576 GO:0006508 GO:0007049 GO:0045786			body weight (1);
KLK6	19	21	56153698	56164741	47.6457	0.00991	0.0731557	51		KLK6	5653	KLK6_HUMAN	Q92876	Kallikrein-related peptidase 6	GO:0004252 GO:0004293 GO:0005515 GO:0005576 GO:0005737 GO:0006508 GO:0007417 GO:0008233 GO:0008236 GO:0009611 GO:0016540 GO:0030574 GO:0042246 GO:0042445 GO:0042552 GO:0042982 GO:0045595			blood pressure (1); body weight (2); chronic obstructive pulmonary disease (2); serum apolipoprotein e level (1);
KLK7	19	19	56171540	56178962	45.3972	0.00997	0.0733954	2		KLK7	5650	KLK7_HUMAN	P49862	Kallikrein-related peptidase 7	GO:0004252 GO:0006508 GO:0008544			blood pressure (1); body weight (2); chronic obstructive pulmonary disease (2); serum apolipoprotein e level (1);
KLRD1	12	6	10348316	10361117	68.1803	1e-05	0.00193945	25		KLRD1	3824	KLRD1_HUMAN FOLC_HUMAN	Q13241 Q05932	Killer cell lectin-like receptor subfamily D, member 1	GO:0004872 GO:0004888 GO:0005529 GO:0005886 GO:0007166 GO:0016021 GO:0000166 GO:0004326 GO:0005524 GO:0005737 GO:0005739 GO:0005829 GO:0006139 GO:0006730 GO:0009058 GO:0009396 GO:0016874	hsa04612 hsa04650		blood pressure (1); body weight (2); chronic obstructive pulmonary disease (2); serum apolipoprotein e level (1);
KMO	1	26	239762302	239825567	78.268	0.00301	0.0371617	2		KMO								body weight (4); serum cholesterol level (2); serum p-selectin level (1);
KREMEN1	22	15	27799105	27872808	47.0528	0.00355	0.0412055	17		KREMEN1	83999	KREM1_HUMAN	Q96MU8	Kringle containing transmembrane protein 1	GO:0003674 GO:0005624 GO:0007154 GO:0016020 GO:0016021 GO:0016055			allergic/atopic asthma related (1); blood pressure (1); multiple sclerosis susceptibility (1); prostate tumor susceptibility (7); serum cholesterol level (1); serum leptin level (1);
KRT18	12	1	51628921	51632952	10.7546	0.00111	0.0220902	35		KRT18	3875	K1C18_HUMAN	P05783	Keratin 18	GO:0005198 GO:0005200 GO:0005515 GO:0005737 GO:0007049 GO:0009653 GO:0043000 GO:0043066 GO:0045095	hsa01430 hsa05130 hsa05131		mammary tumor susceptibility (1); multiple sclerosis susceptibility (1);
KRT8	12	1	51577237	51585127	10.7546	0.001014	0.0212085	52		KRT8	3856	K2C8_HUMAN	P05787	Keratin 8	GO:0005198 GO:0005515 GO:0005882 GO:0007010 GO:0030018 GO:0042383 GO:0051707	hsa01430		body weight (2); left ventricular contractility (1); rheumatoid arthritis (1); serum cholesterol level (1); serum p-selectin level (1);
KSR2	12	162	116375199	116890411	335.675	0.001099	0.0219321	52		KSR2	283455	KSR2_HUMAN	Q6VAB6	Kinase suppressor of ras 2	GO:0004672 GO:0004674 GO:0004713 GO:0005524 GO:0005737 GO:0006468 GO:0007242 GO:0008270 GO:0016020 GO:0019992 GO:0046872			body weight (2); left ventricular contractility (1); rheumatoid arthritis (1); serum cholesterol level (1); serum p-selectin level (1);
KYNU	2	23	143351664	143516355	65.5422	0.01234	0.0817033	52		KYNU	8942	KYNU_HUMAN	Q16719	Kynureninase (L-kynurenine hydrolase)	GO:0005737 GO:0006569 GO:0008152 GO:0008233 GO:0008483 GO:0009435 GO:0016787 GO:0030170 GO:0030429	hsa00380		allergic/atopic asthma related (3); body weight (9); prostate tumor susceptibility (2); serum apolipoprotein a level (1); serum p-selectin level (1);
LAPTM4B	8	22	98856984	98934006	53.6826	0.01697	0.097901	17		LAPTM4B	55353	LAP4B_HUMAN	Q86VI4	Lysosomal associated protein transmembrane 4 beta	GO:0006810 GO:0016020 GO:0016021			allergic/atopic asthma related (1); blood pressure (1); body weight (3); heart rate variability (1); osteoarthritis (1); serum cholesterol level (4);
LAPTM5	1	13	30977902	31003254	33.8821	0.01025	0.0743787	38		LAPTM5	7805			Lysosomal associated multispanning membrane protein 5				blood pressure (1); body weight (1); cohen syndrome (2); prostate tumor susceptibility (1); serum adiponectin level (2); serum cholesterol level (1);
LASP1	17	18	34279893	34331541	43.3155	0.01378	0.0874884	38		LASP1	3927	LASP1_HUMAN	Q14847	LIM and SH3 protein 1	GO:0003779 GO:0005070 GO:0005737 GO:0005856 GO:0006811 GO:0008270 GO:0015075 GO:0030864 GO:0030865 GO:0046872			blood pressure (1); prostate tumor susceptibility (3); serum cholesterol level (2); serum ghrelin level (1);
LCN1	9	8	137553106	137558199	66.8371	9e-05	0.00603792	25		LCN1	3933	LCN1_HUMAN	P31025	Lipocalin 1 (tear prealbumin)	GO:0004869 GO:0005215 GO:0005488 GO:0005515 GO:0006508 GO:0006810 GO:0050896 GO:0050909			blood pressure (3); chronic obstructive pulmonary disease (2); fibrinogen level (1); serum apolipoprotein b level (1); serum cholesterol level (1);
LDLRAP1	1	2	25742662	25767964	15.7108	0.00391	0.0430423	2		LDLRAP1	26119			Low density lipoprotein receptor adaptor protein 1				body weight (1); osteoarthritis (1); prostate tumor susceptibility (1);
LFNG	7	2	2526004	2535336	15.1845	0.001191	0.0228688	52		LFNG	3955	LFNG_HUMAN	Q8NES3	LFNG O-fucosylpeptide 3-beta-N-acetylglucosaminyltransferase	GO:0003674 GO:0005576 GO:0005794 GO:0007275 GO:0007386 GO:0009887 GO:0016020 GO:0016021 GO:0016757	hsa04330		blood pressure (1); myocardial infarction susceptibility (2); serum cholesterol level (1); serum ghrelin level (1);
LGALS3BP	17	13	74478931	74487656	63.2714	0.001313	0.0236185	2		LGALS3BP	3959	LG3BP_HUMAN SFRP3_HUMAN	Q08380 Q92765	Lectin, galactoside-binding, soluble, 3 binding protein	GO:0005044 GO:0005515 GO:0005578 GO:0005615 GO:0006968 GO:0007155 GO:0007165 GO:0016020 GO:0001501 GO:0005576 GO:0007275 GO:0016055 GO:0017147 GO:0030154 GO:0030178			body weight (1);
LGALS4	19	8	43984154	43995422	29.1795	0.00687	0.0599691	2		LGALS4	3960	LEG4_HUMAN	P56470	Lectin, galactoside-binding, soluble, 4 (galectin 4)	GO:0005529 GO:0005829 GO:0005886 GO:0007155			body weight (5); fibrinogen level (1); glucose level (1); serum cholesterol level (1);
LHX2	9	1	125813709	125835263	15.9057	7.3e-05	0.00522611	38		LHX2	9355	LHX2_HUMAN	P50458	LIM homeobox 2	GO:0003700 GO:0003735 GO:0005622 GO:0005634 GO:0005840 GO:0006355 GO:0006412 GO:0007399 GO:0007420 GO:0007498 GO:0008270 GO:0009953 GO:0043565 GO:0046872			body weight (1); chronic obstructive pulmonary disease (2); serum apolipoprotein e level (1);
LIMK1	7	8	73136091	73174790	54.8583	0.000882	0.0199222	36		LIMK1	3984	LIMK1_HUMAN	P53667	LIM domain kinase 1	GO:0000166 GO:0004672 GO:0004674 GO:0004713 GO:0005515 GO:0005524 GO:0005634 GO:0005737 GO:0005925 GO:0006468 GO:0006928 GO:0007165 GO:0007266 GO:0007399 GO:0008270 GO:0016740 GO:0030036 GO:0045773 GO:0046872 GO:0046982	hsa04360 hsa04810		glucose level (1); multiple sclerosis susceptibility (1); osteoarthritis (1);
LIN7B	19	17	54309429	54313529	50.582	0.0122	0.081133	38		LIN7B	64130	LIN7B_HUMAN	Q9HAP6	Lin-7 homolog B (C. elegans)	GO:0005515 GO:0005886 GO:0005923 GO:0006887 GO:0007269 GO:0015031 GO:0019717 GO:0030054 GO:0045202 GO:0045211			body weight (1); serum cholesterol level (3);
LIPC	15	46	56511466	56648365	108.833	0.00297	0.0367529	52		LIPC	3990	LIPC_HUMAN	P11150	Lipase, hepatic	GO:0003824 GO:0004465 GO:0004806 GO:0005319 GO:0005902 GO:0006487 GO:0006629 GO:0006631 GO:0006641 GO:0006658 GO:0008201 GO:0008289 GO:0015012 GO:0016042 GO:0016787 GO:0030301 GO:0043395 GO:0046337 GO:0046461 GO:0046470 GO:0046473	hsa00561		blood pressure (1); body weight (1); chronic obstructive pulmonary disease (2); prostate tumor susceptibility (1); serum apolipoprotein e level (1);
LLGL1	17	9	18069660	18088913	40.5206	0.000935	0.0203544	52		LLGL1	3996	L2GL1_HUMAN	Q15334	Lethal giant larvae homolog 1 (Drosophila)	GO:0005198 GO:0005515 GO:0005737 GO:0005856 GO:0006461 GO:0019901 GO:0030864 GO:0030866 GO:0035090	hsa04530		blood pressure (1); body weight (1); low density lipoprotein particle size (1); serum cholesterol level (2);
LMAN1	18	3	55148087	55177461	27.1823	8.3e-05	0.00571201	43		LMAN1	3998	LMAN1_HUMAN	P49257	Lectin, mannose-binding, 1	GO:0000139 GO:0005529 GO:0005537 GO:0005783 GO:0005789 GO:0005793 GO:0005794 GO:0006457 GO:0006888 GO:0007596 GO:0015031 GO:0016020 GO:0016021 GO:0030017 GO:0051082			allergic/atopic asthma related (1); blood pressure (1); body weight (2); chronic obstructive pulmonary disease (1); fibrinogen level (1); prostate tumor susceptibility (1); serum apolipoprotein b level (1); serum cholesterol level (1); serum leptin level (1);
LMO2	11	16	33836698	33870412	58.3876	0.00123	0.0231304	38		LMO2	4005	FUBP3_HUMAN	Q96I24	LIM domain only 2 (rhombotin-like 1)	GO:0003677 GO:0003723 GO:0005634 GO:0006350 GO:0006355 GO:0016563			activity level (2); body weight (7); chronic obstructive pulmonary disease (1); rheumatoid arthritis (1);
LMO7	13	39	75092570	75332003	114.792	0.0117	0.0799512	36		LMO7	4008	FUCO2_HUMAN	Q9BTY2	LIM domain 7	GO:0003824 GO:0004560 GO:0005975 GO:0008152 GO:0016798 GO:0043169	hsa04520		blood pressure (1); left ventricular contractility (1); prostate tumor susceptibility (1); serum cholesterol level (4);
LNX1	4	50	54021193	54152481	132.852	0.004	0.0437621	51		LNX1	84708	LNX1_HUMAN	Q8TBB1	Ligand of numb-protein X 1	GO:0004842 GO:0005515 GO:0005737 GO:0006512 GO:0008270 GO:0016874 GO:0030165 GO:0042787 GO:0046872 GO:0051260			allergic/atopic asthma related (1); body weight (1); multiple sclerosis susceptibility (1); serum cholesterol level (3); serum leptin level (1);
LNX2	13	19	27018049	27092720	116.532	8e-06	0.00174155	25		LNX2	222484	LNX2_HUMAN	Q8N448	Ligand of numb-protein X 2	GO:0005515 GO:0008270 GO:0030165 GO:0046872 GO:0051260			body weight (1);
LOC116349	5	21	494642	496210	64.5252	0.01239	0.0817847	38		LOC116349	116349			Hypothetical protein BC014011				();
LOC51035	11	3	62200547	62203103	16.277	0.0035	0.0408921	25		LOC51035	51035	SAKS1_HUMAN	Q04323	SAPK substrate protein 1	GO:0005737			blood pressure (1); multiple sclerosis susceptibility (2); serum apolipoprotein a level (1); serum cholesterol level (1);
LOR	1	2	151498802	151501224	9.96773	0.01045	0.0753686	2		LOR	4014	FUT3_HUMAN LORI_HUMAN	P21217 P23490	Loricrin	GO:0005624 GO:0005794 GO:0005975 GO:0006486 GO:0008417 GO:0016020 GO:0016021 GO:0016757 GO:0017060 GO:0001533 GO:0005200 GO:0005626 GO:0005634 GO:0005737 GO:0009898 GO:0018149 GO:0030216 GO:0030280 GO:0030674 GO:0031424 GO:0051260			allergic/atopic asthma related (1); blood pressure (1); body weight (2); left ventricular contractility (1); serum adiponectin level (1); serum cholesterol level (3);
LOXL1	15	9	72005841	72031531	55.269	0.000189	0.00873977	2		LOXL1	4016	LOXL1_HUMAN	Q08397	Lysyl oxidase-like 1	GO:0004720 GO:0005507 GO:0005515 GO:0005576 GO:0005578 GO:0006118 GO:0016491 GO:0018277 GO:0046872			blood pressure (1); body weight (1); chronic obstructive pulmonary disease (1); serum lipid level (1);
LPHN3	4	58	62045433	62620763	180.798	0.00143	0.0248029	25		LPHN3	23284	LPHN3_HUMAN	Q9HAR2	Latrophilin 3	GO:0004872 GO:0004930 GO:0005529 GO:0007165 GO:0007186 GO:0007218 GO:0016020 GO:0016021 GO:0016524			blood pressure (1); serum cholesterol level (1); serum p-selectin level (1);
LPIN1	2	10	11804190	11884984	48.5985	0.00135	0.0240408	51		LPIN1	23175	LPIN1_HUMAN	Q14693	Lipin 1	GO:0003674 GO:0005634 GO:0006629 GO:0008195 GO:0031529 GO:0031532 GO:0032869 GO:0045598			body weight (1); chronic obstructive pulmonary disease (2); osteoarthritis (2);
LRCH4	7	5	100009569	100021712	17.7349	0.01502	0.0908782	36		LRCH4	4034	LRCH4_HUMAN	O75427	Leucine-rich repeats and calponin homology (CH) domain containing 4	GO:0005515 GO:0005737 GO:0007399 GO:0016481 GO:0016564 GO:0016605			body weight (1); lipid level (1); serum cholesterol level (1);
LRMP	12	26	25096507	25152536	75.1323	0.00535	0.0521173	30		LRMP	4033	LRMP_HUMAN	Q12912	Lymphoid-restricted membrane protein	GO:0005737 GO:0005783 GO:0005789 GO:0005887 GO:0006903 GO:0006906 GO:0007516 GO:0016020			serum cholesterol level (1);
LRP12	8	10	105570640	105670344	38.3788	0.00424	0.0454097	19		LRP12	29967	LRP12_HUMAN	Q9Y561	Low density lipoprotein-related protein 12	GO:0004872 GO:0005041 GO:0005515 GO:0005624 GO:0005887 GO:0005905 GO:0006897 GO:0007165 GO:0016020 GO:0040008			blood pressure (1); body weight (1); prostate tumor susceptibility (1); serum cholesterol level (1); serum p-selectin level (1);
LRP2	2	54	169691864	169927368	134.253	0.00506	0.0502093	52		LRP2	4036	LRP2_HUMAN	P98164	Low density lipoprotein-related protein 2	GO:0004872 GO:0005509 GO:0005515 GO:0005529 GO:0005624 GO:0005764 GO:0005768 GO:0005783 GO:0005794 GO:0005903 GO:0005905 GO:0006486 GO:0006629 GO:0006766 GO:0006898 GO:0008283 GO:0016020 GO:0016021 GO:0016324 GO:0030139 GO:0030900	hsa04340		blood pressure (1); body weight (2); cohen syndrome (1); prostate tumor susceptibility (1); serum adiponectin level (2); serum cholesterol level (1);
LRP8	1	57	53483799	53566409	143.606	0.01503	0.0908872	52		LRP8	7804	LRP8_HUMAN	Q14114	Low density lipoprotein receptor-related protein 8, apolipoprotein e receptor	GO:0004872 GO:0004888 GO:0005509 GO:0005886 GO:0006508 GO:0006629 GO:0006897 GO:0007165 GO:0008034 GO:0016020 GO:0016021 GO:0019221 GO:0030227			allergic/atopic asthma related (1); blood pressure (1); body weight (4); glucose level (1); heart rate variability (1); osteoarthritis (1); serum cholesterol level (2);
LRRC14	8	6	145714198	145721365	27.8089	0.000905	0.0199924	52		LRRC14								allergic/atopic asthma related (1); blood pressure (1); serum leptin concentration (1);
LRRC18	10	1	49787534	49792286	6.47835	0.0107	0.076142	51		LRRC18	474354	LRC18_HUMAN	Q8N456	Leucine rich repeat containing 18	GO:0005515 GO:0005737			blood pressure (1); body weight (1); chronic obstructive pulmonary disease (1); rheumatoid arthritis (1);
LRRC3	21	7	44699820	44703167	35.9411	0.000462	0.0137274	25		LRRC3	81543	LRRC3_HUMAN	Q9BY71	Leucine rich repeat containing 3	GO:0005515			body weight (2); fibrinogen level (2); serum leptin level (1);
LRRC3	21	7	44699820	44703167	35.9411	0.000512	0.0146815	52		LRRC3	81543	LRRC3_HUMAN	Q9BY71	Leucine rich repeat containing 3	GO:0005515			body weight (4); glucose level (1); multiple sclerosis susceptibility (1); myocardial infarction susceptibility (1); serum cholesterol level (4);
LRRC7	1	25	69998445	70361759	134.054	0.00023	0.00958363	52		LRRC7	57554	LRRC7_HUMAN	Q96NW7	Leucine rich repeat containing 7	GO:0005515 GO:0005737			body weight (4); glucose level (1); multiple sclerosis susceptibility (1); myocardial infarction susceptibility (1); serum cholesterol level (4);
LRRFIP2	3	17	37069501	37191086	65.5346	0.01611	0.0949422	52		LRRFIP2	9209	LRRF2_HUMAN	Q9Y608	Leucine rich repeat (in FLII) interacting protein 2	GO:0000166 GO:0005575 GO:0008150 GO:0016055 GO:0030275			allergic/atopic asthma related (1); blood pressure (1); serum leptin concentration (1);
LSAMP	3	85	117011831	117647068	221.92	0.001096	0.0219321	38		LSAMP	4045	LSAMP_HUMAN	Q13449	Limbic system-associated membrane protein	GO:0005021 GO:0005515 GO:0005524 GO:0005624 GO:0006468 GO:0007155 GO:0007399 GO:0016020 GO:0048503			body fluid distribution (1); chronic obstructive pulmonary disease (1);
LSM11	5	7	157103332	157116324	26.12	0.01369	0.0871308	2		LSM11	134353	LSM11_HUMAN	P83369	LSM11, U7 small nuclear RNA associated	GO:0003723 GO:0005634 GO:0006397 GO:0008380 GO:0016071 GO:0030529			chronic obstructive pulmonary disease (1); coronary artery disease susceptibility (3);
LSM3	3	9	14195340	14214842	42.9495	0.000627	0.0168469	30		LSM3	27258	LSM3_HUMAN	P62310	LSM3 homolog, U6 small nuclear RNA associated (S. cerevisiae)	GO:0003723 GO:0005515 GO:0005634 GO:0005681 GO:0006397 GO:0008380 GO:0016071 GO:0030529			allergic/atopic asthma related (2); body weight (2); prostate tumor susceptibility (1);
LSR	19	10	40431398	40450707	40.7505	0.000894	0.0199562	30		LSR	51599	LSR_HUMAN	Q86X29	Lipolysis stimulated lipoprotein receptor	GO:0001889 GO:0004872 GO:0005319 GO:0005886 GO:0008152 GO:0009790 GO:0016021 GO:0016491 GO:0042627			blood pressure (1); body weight (5);
LTB4R	14	15	23852356	23855992	42.3597	0.01512	0.0912762	19		LTB4R	1241	C1QA_HUMAN LT4R1_HUMAN	P02745 Q15722	Leukotriene B4 receptor	GO:0005602 GO:0005737 GO:0006817 GO:0006958 GO:0007267 GO:0045087 GO:0000166 GO:0001584 GO:0001632 GO:0004872 GO:0004945 GO:0004966 GO:0004974 GO:0004982 GO:0005887 GO:0006928 GO:0006936 GO:0006954 GO:0006955 GO:0007165 GO:0007186 GO:0007200 GO:0016020 GO	hsa04080		body weight (1); chronic obstructive pulmonary disease (3); prostate tumor susceptibility (1); serum apolipoprotein e level (1);
LTBP1	2	94	33025895	33478079	223.128	0.002361	0.032382	52		LTBP1	4052			Latent transforming growth factor beta binding protein 1		hsa04350		blood pressure (1); body weight (4); rheumatoid arthritis (1); serum leptin level (1);
LTBP3	11	9	65062605	65082006	28.9204	0.017	0.0979152	2		LTBP3	4054	LTBP3_HUMAN	Q9NS15	Latent transforming growth factor beta binding protein 3	GO:0001501 GO:0004888 GO:0005509 GO:0005576 GO:0007179 GO:0007596 GO:0016020 GO:0019838			osteoarthritis (1); serum leptin level (2);
LUC7L	16	8	178970	219450	62.6545	3.4e-05	0.0037779	2		LUC7L	55692	LUC7L_HUMAN	Q9NQ29	LUC7-like (S. cerevisiae)	GO:0005515 GO:0005634 GO:0008270 GO:0045843 GO:0046872			allergic/atopic asthma related (1); blood pressure (1); body weight (2); left ventricular contractility (1); serum adiponectin level (1); serum cholesterol level (3);
LUC7L2	7	7	138695173	138758740	64.0448	1.3e-05	0.00231118	30		LUC7L2	51631	LC7L2_HUMAN	Q9Y383	LUC7-like 2 (S. cerevisiae)	GO:0005515 GO:0008270 GO:0046872			();
LYAR	4	7	4320337	4342744	22.2567	0.0145	0.0894453	51		LYAR	55646	LYAR_HUMAN	Q9NX58	Ly1 antibody reactive homolog (mouse)	GO:0003677 GO:0005515 GO:0005634 GO:0005730 GO:0008270 GO:0045449 GO:0046872			blood pressure (1); body weight (4); serum cholesterol level (5);
LYL1	19	7	13070846	13074681	23.6321	0.00461	0.047789	38		LYL1	4066	LYL1_HUMAN	P12980	Lymphoblastic leukemia derived sequence 1	GO:0003677 GO:0005634 GO:0006355 GO:0030528 GO:0045449			blood pressure (1);
LYN	8	23	56954939	57086494	65.9741	0.00868	0.0687887	36		LYN	4067	LYN_HUMAN GBRAP_HUMAN	P07948 O95166	V-yes-1 Yamaguchi sarcoma viral related oncogene homolog	GO:0000166 GO:0004672 GO:0004674 GO:0004713 GO:0004716 GO:0005515 GO:0005524 GO:0005634 GO:0005737 GO:0006468 GO:0007242 GO:0008284 GO:0009725 GO:0016740 GO:0018108 GO:0030218 GO:0042531 GO:0000045 GO:0000226 GO:0005764 GO:0005790 GO:0005794 GO:0005874 GO	hsa04662 hsa04664 hsa04730 hsa05120		blood pressure (1); body weight (1); chronic obstructive pulmonary disease (2); glucose level (1); multiple sclerosis susceptibility (1); prostate tumor susceptibility (1); serum cholesterol level (1);
LZTS2	10	10	102746954	102757577	33.1677	0.01237	0.0817033	52		LZTS2	84445	LZTS2_HUMAN	Q9BRK4	Leucine zipper, putative tumor suppressor 2	GO:0005096 GO:0005737 GO:0007049 GO:0008083 GO:0016020 GO:0045786			blood pressure (1); body weight (2); chronic obstructive pulmonary disease (1); multiple sclerosis susceptibility (1); serum adiponectin level (2); soluble tumor necrosis factor receptor level (1);
M6PRBP1	19	10	4789345	4818676	25.8638	0.00748	0.0625307	25		M6PRBP1	10226	M6PBP_HUMAN	O60664	Mannose-6-phosphate receptor binding protein 1	GO:0005737 GO:0005768 GO:0005794 GO:0016020 GO:0016192			body weight (1); serum cholesterol level (1);
MACF1	1	37	39319704	39725376	127.407	0.00936	0.0714697	25		MACF1	23499	MACF1_HUMAN MACF4_HUMAN	Q9UPN3 Q96PK2	Microtubule-actin crosslinking factor 1	GO:0001707 GO:0003779 GO:0004553 GO:0005509 GO:0005515 GO:0005737 GO:0005856 GO:0005975 GO:0006620 GO:0006928 GO:0007050 GO:0007163 GO:0008017 GO:0008150 GO:0015629 GO:0015630 GO:0016055 GO:0051015			blood pressure (2); multiple sclerosis susceptibility (1); prostate tumor susceptibility (8); serum cholesterol level (2); serum leptin level (1); urinary albumin excretion (1);
MAD2L2	1	8	11657123	11674265	25.6049	0.000449	0.0136065	52		MAD2L2	10459	MD2L2_HUMAN	Q9UI95	MAD2 mitotic arrest deficient-like 2 (yeast)	GO:0005515 GO:0007049 GO:0007067 GO:0007094 GO:0051301	hsa04110		blood pressure (1); body weight (1); prostate tumor susceptibility (3); serum ghrelin level (1);
MAEA	4	15	1273671	1323925	84.9884	0.000552	0.0156601	27		MAEA	10296	MAEA_HUMAN RPH3L_HUMAN	Q7L5Y9 Q9UNE2	Macrophage erythroblast attacher	GO:0003779 GO:0005634 GO:0005737 GO:0005856 GO:0007049 GO:0043249 GO:0051301 GO:0005515 GO:0006886 GO:0006887 GO:0007242 GO:0008092 GO:0008270 GO:0016020 GO:0017137 GO:0017158 GO:0031410 GO:0042593 GO:0045744 GO:0046872			blood pressure (1); chronic obstructive pulmonary disease (1); glucose level (2); myocardial infarction susceptibility (2); osteoarthritis (1); prostate tumor susceptibility (3); serum ghrelin level (1);
MAF1	8	8	145231292	145234503	35.4402	0.001469	0.0250988	2		MAF1	84232	MAF1_HUMAN	Q9H063	MAF1 homolog (S. cerevisiae)	GO:0005622 GO:0005634 GO:0006350 GO:0006355			myocardial infarction susceptibility (1);
MAG	19	16	40474877	40496547	66.6968	0.000148	0.00792104	36		MAG	27307	MAG_HUMAN	P20916	Malignancy-associated gene	GO:0005515 GO:0005529 GO:0007155 GO:0016020 GO:0016021			blood pressure (1); body weight (1); chronic obstructive pulmonary disease (1); rheumatoid arthritis (1);
MAGI2	7	340	77484309	78920826	856.194	4e-06	0.0010667	2		MAGI2	9863	MAGI2_HUMAN	Q86UL8	Membrane associated guanylate kinase, WW and PDZ domain containing 2	GO:0005515 GO:0016020 GO:0019717 GO:0019902 GO:0030054 GO:0045202	hsa04530 hsa05050		body weight (1); chronic obstructive pulmonary disease (3); prostate tumor susceptibility (1); serum apolipoprotein e level (1);
MAGI3	1	10	113734997	114030068	34.8332	0.01404	0.0881078	52		MAGI3	260425			Membrane associated guanylate kinase, WW and PDZ domain containing 3	GO:0003824 GO:0004385 GO:0005515 GO:0006915 GO:0007242 GO:0008152 GO:0016020 GO:0016301	hsa04530		glucose level (1); prostate tumor susceptibility (2); serum cholesterol level (3);
MAML2	11	108	95351087	95715992	194.731	0.01546	0.0922326	52		MAML2	84441			Mastermind-like 2 (Drosophila)		hsa04330		blood pressure (1); body weight (1); chronic obstructive pulmonary disease (1);
MAN1A2	1	15	117711607	117869843	51.9847	0.00615	0.0561181	2		MAN1A2	10905	MA1A2_HUMAN	O60476	Mannosidase, alpha, class 1A, member 2	GO:0004571 GO:0005509 GO:0005624 GO:0005794 GO:0006491 GO:0008152 GO:0016020 GO:0016021 GO:0016798	hsa00510 hsa01030		blood pressure (1); body weight (3); chronic obstructive pulmonary disease (1); serum adiponectin level (1);
MAP2	2	29	209997015	210307079	126.185	0.00214	0.0309734	36		MAP2	4133	MAP2_HUMAN GALR2_HUMAN	P11137 O43603	Microtubule-associated protein 2	GO:0001578 GO:0003674 GO:0005198 GO:0005516 GO:0005737 GO:0005856 GO:0005874 GO:0005875 GO:0007026 GO:0008150 GO:0016358 GO:0043198 GO:0001584 GO:0004872 GO:0004946 GO:0004966 GO:0004983 GO:0004986 GO:0004994 GO:0005886 GO:0006936 GO:0007186 GO:0007188 GO			blood pressure (2); body weight (2); chronic obstructive pulmonary disease (1); prostate tumor susceptibility (5); serum lipid level (1);
MAP3K4	6	29	161332811	161458407	80.1162	0.01036	0.0749221	52		MAP3K4	4216	M3K4_HUMAN	Q9Y6R4	Mitogen-activated protein kinase kinase kinase 4	GO:0000166 GO:0000186 GO:0000287 GO:0004672 GO:0004674 GO:0004709 GO:0004713 GO:0005524 GO:0006468 GO:0006950 GO:0007254 GO:0016301 GO:0016740	hsa04010 hsa04912		blood pressure (2); body weight (2); coronary artery disease susceptibility (1); fibrinogen level (3); heart rate variability (1); osteoarthritis (1);
MAP3K5	6	31	136919879	137155349	114.702	0.000284	0.0107809	52		MAP3K5	4217	GDF2_HUMAN	Q9UK05	Mitogen-activated protein kinase kinase kinase 5	GO:0005125 GO:0005576 GO:0005615 GO:0008083 GO:0040007	hsa04010		allergic/atopic asthma related (1); serum cholesterol level (4);
MAP4K3	2	19	39329925	39517723	58.2983	0.01492	0.0907545	52		MAP4K3	8491	M4K3_HUMAN	Q8IVH8	Mitogen-activated protein kinase kinase kinase kinase 3	GO:0000166 GO:0004672 GO:0004674 GO:0004713 GO:0005083 GO:0005524 GO:0006468 GO:0006950 GO:0007243 GO:0007254 GO:0016740	hsa04010		body fluid distribution (1); body weight (2); glucose level (1); osteoarthritis (1); serum cholesterol level (5);
MAPK1	22	14	20443946	20551970	89.8832	0.000693	0.0178126	52		MAPK1	5594	MK01_HUMAN	P28482	Mitogen-activated protein kinase 1	GO:0000165 GO:0000166 GO:0001784 GO:0004672 GO:0004674 GO:0004707 GO:0004713 GO:0005515 GO:0005524 GO:0005634 GO:0005737 GO:0006468 GO:0006917 GO:0006935 GO:0006974 GO:0007049 GO:0007165 GO:0007268 GO:0009887 GO:0016740 GO:0019858 GO:0031663 GO:0032496 GO	hsa04010 hsa04012 hsa04150 hsa04320 hsa04350 hsa04360 hsa04370 hsa04510 hsa04520 hsa04540 hsa04620 hsa04650 hsa04664 hsa04720 hsa04730 hsa04810 hsa04910 hsa04912 hsa04916 hsa04930 hsa05210 hsa05211 hsa05212 hsa05213 hsa05214 hsa05215 hsa05216 hsa05218 hsa		body weight (1); serum leptin level (1);
MAPK10	4	52	87156655	87593307	121.168	0.01545	0.0922245	52		MAPK10	5602	MK10_HUMAN	P53779	Mitogen-activated protein kinase 10	GO:0000166 GO:0004672 GO:0004674 GO:0004705 GO:0004707 GO:0004708 GO:0004713 GO:0005515 GO:0005524 GO:0005737 GO:0006468 GO:0007165 GO:0007254 GO:0016740	hsa04010 hsa04012 hsa04310 hsa04510 hsa04620 hsa04664 hsa04910 hsa04912 hsa04920 hsa04930 hsa05120 hsa05210 hsa05212		blood pressure (1);
MAPK13	6	7	36206239	36215820	27.9673	0.00388	0.0429668	52		MAPK13	5603	MK13_HUMAN	O15264	Mitogen-activated protein kinase 13	GO:0000166 GO:0004672 GO:0004674 GO:0004707 GO:0004713 GO:0005515 GO:0005524 GO:0006468 GO:0006950 GO:0007049 GO:0007243 GO:0008339 GO:0016740	hsa04010 hsa04370 hsa04620 hsa04664 hsa04670 hsa04912 hsa05120		body weight (1); chronic obstructive pulmonary disease (2); osteoarthritis (1);
MAPK14	6	14	36103550	36186513	52.303	0.00672	0.0591438	38		MAPK14	1432	MK14_HUMAN	Q16539	Mitogen-activated protein kinase 14	GO:0000166 GO:0004672 GO:0004674 GO:0004707 GO:0004708 GO:0004713 GO:0005515 GO:0005524 GO:0005634 GO:0005737 GO:0006468 GO:0006928 GO:0006935 GO:0006950 GO:0007166 GO:0007243 GO:0008339 GO:0016740	hsa04010 hsa04370 hsa04620 hsa04664 hsa04670 hsa04912 hsa05120		allergic/atopic asthma related (1);
MAPK8IP3	16	12	1696221	1760319	140.331	5e-06	0.00124035	52		MAPK8IP3	23162	AG10A_HUMAN	Q5BKT4	Mitogen-activated protein kinase 8 interacting protein 3	GO:0005783 GO:0016020 GO:0016021 GO:0016757	hsa04010		allergic/atopic asthma related (1);
MAPK9	5	34	179595389	179640216	90.7905	0.0125	0.0822563	52		MAPK9	5601	MK09_HUMAN	P45984	Mitogen-activated protein kinase 9	GO:0000166 GO:0004672 GO:0004674 GO:0004705 GO:0004707 GO:0004713 GO:0005515 GO:0005524 GO:0006468 GO:0006950 GO:0007254 GO:0016740	hsa04010 hsa04012 hsa04310 hsa04510 hsa04620 hsa04664 hsa04910 hsa04912 hsa04920 hsa04930 hsa05120 hsa05210 hsa05212		();
MAPRE1	20	13	30871434	30901867	73.0823	0.000182	0.00866694	52		MAPRE1	22919	MARE1_HUMAN	Q15691	Microtubule-associated protein, RP/EB family, member 1	GO:0000074 GO:0005737 GO:0005794 GO:0005819 GO:0005874 GO:0007049 GO:0007067 GO:0008017 GO:0008022 GO:0008283 GO:0030981 GO:0031115 GO:0051010 GO:0051301			body weight (1); prostate tumor susceptibility (3);
MAPT	17	12	41327543	41461546	32.5564	0.0102	0.0742179	19		MAPT	4137	GAN_HUMAN TAU_HUMAN	Q9H2C0 P10636	Microtubule-associated protein tau	GO:0003674 GO:0005515 GO:0005737 GO:0005856 GO:0005883 GO:0008150 GO:0000226 GO:0005200 GO:0005829 GO:0005875 GO:0005886 GO:0007026 GO:0008017 GO:0008034 GO:0017124 GO:0019899 GO:0030424 GO:0030426 GO:0031116 GO:0045298 GO:0045773 GO:0048699	hsa01510 hsa04010 hsa05010		body weight (2); prostate tumor susceptibility (1); serum cholesterol level (3);
MAR-04	2	25	216830833	216944995	85.7569	0.002084	0.0304667	38		MAR-04								blood pressure (3); body weight (1); chronic obstructive pulmonary disease (2); fibrinogen level (1); serum cholesterol level (1);
MAR-06	5	16	10406827	10488491	67.7271	0.0043	0.0458223	52		MAR-06								blood pressure (1); body weight (4); chronic obstructive pulmonary disease (2); coronary artery disease susceptibility (1); fibrinogen level (3); mammary tumor susceptibility (1); osteoarthritis (1); prostate tumor susceptibility (1);
MARS	12	28	56168117	56196700	113.693	0.001244	0.0231304	38		MARS	4141			Methionyl-tRNA synthetase		hsa00271 hsa00450 hsa00970		blood pressure (1); body weight (1); glucose level (1); multiple sclerosis susceptibility (1); serum apolipoprotein a level (1);
MARS2	2	2	198278331	198281359	10.7593	0.01025	0.0743787	38		MARS2	92935	SYMM_HUMAN	Q96GW9	Methionyl-tRNA synthetase 2, mitochondrial	GO:0000166 GO:0004812 GO:0004825 GO:0005524 GO:0005737 GO:0005739 GO:0005759 GO:0006412 GO:0006418 GO:0006431 GO:0016874	hsa00271 hsa00450 hsa00970		body weight (2); serum cholesterol level (1); serum p-selectin level (1);
MATK	19	21	3728966	3752810	61.7759	0.00274	0.0351716	47		MATK	4145	MATK_HUMAN	P42679	Megakaryocyte-associated tyrosine kinase	GO:0000074 GO:0000166 GO:0004672 GO:0004674 GO:0004713 GO:0005515 GO:0005524 GO:0005625 GO:0005737 GO:0006468 GO:0007242 GO:0007498 GO:0008283 GO:0008284 GO:0016740			allergic/atopic asthma related (1); blood pressure (2); body weight (2); coronary artery disease susceptibility (1); heart rate variability (1); osteoarthritis (1);
MATN1	1	13	30958582	30969474	33.8821	0.00951	0.0717928	52		MATN1	4146	MATN1_HUMAN	P21941	Matrilin 1, cartilage matrix protein	GO:0001502 GO:0005201 GO:0005509 GO:0005515 GO:0005518 GO:0005578 GO:0006461 GO:0030198			blood pressure (2); multiple sclerosis susceptibility (1); prostate tumor susceptibility (8); serum cholesterol level (2); serum leptin level (1); urinary albumin excretion (1);
MBD5	2	15	148932507	148987514	77.6515	0.00048	0.0140957	2		MBD5	55777			Methyl-CpG binding domain protein 5				blood pressure (1); prostate tumor susceptibility (3); serum cholesterol level (2); serum ghrelin level (1);
MC1R	16	9	88511787	88514886	35.1615	0.00877	0.0691935	19		MC1R	4157	MSHR_HUMAN TBB3_HUMAN	Q01726 Q13509	Melanocortin 1 receptor (alpha melanocyte stimulating hormone receptor)	GO:0000166 GO:0001584 GO:0003924 GO:0004872 GO:0004977 GO:0004980 GO:0005198 GO:0005200 GO:0005525 GO:0005737 GO:0005739 GO:0005874 GO:0005887 GO:0007017 GO:0007018 GO:0007067 GO:0007165 GO:0007186 GO:0007187 GO:0007275 GO:0009650 GO:0016020 GO:0016021 GO	hsa04080 hsa04916		allergic/atopic asthma related (1); blood pressure (1); body weight (4); heart rate variability (1); osteoarthritis (1); prostate tumor susceptibility (4); serum cholesterol level (4);
MC2R	18	11	13872042	13905535	60.7869	0.000249	0.0100992	31		MC2R	4158	ACTHR_HUMAN	Q01718	Melanocortin 2 receptor (adrenocorticotropic hormone)	GO:0001584 GO:0004872 GO:0004949 GO:0004977 GO:0004978 GO:0005887 GO:0007165 GO:0007186 GO:0007187 GO:0016020 GO:0016021	hsa04080		blood pressure (1);
MC3R	20	3	54257194	54258278	18.8636	0.0107	0.076142	31		MC3R	4159	MC3R_HUMAN	P41968	Melanocortin 3 receptor	GO:0001584 GO:0004872 GO:0004949 GO:0004977 GO:0004980 GO:0005887 GO:0007165 GO:0007186 GO:0007187 GO:0007200 GO:0016020 GO:0016021	hsa04080		activity level (1); body weight (4); multiple sclerosis susceptibility (2); serum cholesterol level (2);
MCPH1	8	146	6251528	6493434	411.018	3.3e-05	0.00370538	31		MCPH1	79648	MCPH1_HUMAN	Q8NEM0	Microcephalin 1	GO:0005622			body weight (10); fibrinogen level (1); serum cholesterol level (2);
MED12L	3	71	152287365	152634500	155.316	0.00925	0.0709344	36		MED12L	116931			Mediator complex subunit 12-like	GO:0004872			body weight (1); multiple sclerosis susceptibility (1); rheumatoid arthritis (1);
MED23	6	14	131936798	131991056	37.583	0.00615	0.0561181	36		MED23	9439	DNJC3_HUMAN CRSP3_HUMAN	Q13217 Q9ULK4	Mediator complex subunit 23	GO:0004860 GO:0005488 GO:0005737 GO:0005783 GO:0006457 GO:0006952 GO:0006986 GO:0009615 GO:0031072 GO:0003713 GO:0004872 GO:0005634 GO:0005667 GO:0006350 GO:0006357 GO:0006367 GO:0030528			blood pressure (1); body weight (1); chronic obstructive pulmonary disease (2);
MED27	9	19	133725319	133945074	129.443	1.5e-05	0.00246162	18		MED27	9442	CRSP8_HUMAN	Q6P2C8	Mediator complex subunit 27	GO:0003713 GO:0005515 GO:0005634 GO:0006350 GO:0006357 GO:0006367			();
MED29	19	16	44573802	44583043	59.44	0.00396	0.0435029	18		MED29	55588	MED29_HUMAN	Q9NX70	Mediator complex subunit 29	GO:0005515 GO:0005634 GO:0006350 GO:0006355			();
MEF2B	19	10	19117377	19163933	33.196	0.01387	0.0876489	18		MEF2B								();
MELK	9	2	36562904	36667679	27.7899	3.5e-05	0.00384892	36		MELK	9833	MELK_HUMAN	Q14680	Maternal embryonic leucine zipper kinase	GO:0000166 GO:0004672 GO:0004674 GO:0004713 GO:0005524 GO:0005737 GO:0006468 GO:0016740			body weight (1); chronic obstructive pulmonary disease (2); multiple sclerosis susceptibility (1); prostate tumor susceptibility (1);
MEOX1	17	4	39073283	39094788	17.4773	0.01698	0.0979058	38		MEOX1	4222	MEOX1_HUMAN GDF7_HUMAN	P50221 Q7Z4P5	Mesenchyme homeobox 1	GO:0001757 GO:0003674 GO:0003700 GO:0005575 GO:0005634 GO:0006355 GO:0007275 GO:0008150 GO:0043565 GO:0005249 GO:0005515 GO:0005576 GO:0006813 GO:0007411 GO:0008076 GO:0008083 GO:0040007 GO:0045165			serum cholesterol level (2);
MEOX2	7	21	15617361	15692833	73.8499	0.00187	0.0287318	36		MEOX2	4223	MEOX2_HUMAN	P50222	Mesenchyme homeobox 2	GO:0001757 GO:0003700 GO:0005634 GO:0006355 GO:0007275 GO:0008015 GO:0043565			blood pressure (3); body weight (1); chronic obstructive pulmonary disease (2); fibrinogen level (1); mammary tumor susceptibility (1); serum cholesterol level (1);
MET	7	13	116099694	116225676	56.3597	0.000706	0.0179125	25		MET	4233	MET_HUMAN	P08581	Met proto-oncogene (hepatocyte growth factor receptor)	GO:0000166 GO:0000187 GO:0001764 GO:0004672 GO:0004674 GO:0004713 GO:0004872 GO:0005008 GO:0005515 GO:0005524 GO:0005624 GO:0005887 GO:0006468 GO:0007166 GO:0007275 GO:0007420 GO:0007517 GO:0007595 GO:0009925 GO:0016020 GO:0016740 GO:0019861 GO:0030317 GO	hsa04060 hsa04360 hsa04510 hsa04520 hsa05120 hsa05210 hsa05211 hsa05218		body weight (1); osteoarthritis (1);
METAP2	12	9	94391952	94433744	24.2949	0.01274	0.0827634	52		METAP2	10988	AMPM2_HUMAN	P50579	Methionyl aminopeptidase 2	GO:0004239 GO:0005515 GO:0005737 GO:0006508 GO:0008233 GO:0008235 GO:0016485 GO:0018206 GO:0031365 GO:0046872 GO:0050897			body weight (2); prostate tumor susceptibility (1); serum cholesterol level (1);
MFSD3	8	7	145705359	145707397	29.8032	0.001901	0.0289272	52		MFSD3	113655	MFSD3_HUMAN	Q96ES6	Major facilitator superfamily domain containing 3	GO:0005524 GO:0006810 GO:0008152 GO:0016020 GO:0016021 GO:0016301			allergic/atopic asthma related (1); serum apolipoprotein a level (1); serum p-selectin level (1);
MGAT2	14	11	49157238	49159949	61.977	0.000337	0.0118561	2		MGAT2	4247	VKGC_HUMAN	P38435	Mannosyl (alpha-1,6-)-glycoprotein beta-1,2-N-acetylglucosaminyltransferase	GO:0005624 GO:0005783 GO:0006464 GO:0007596 GO:0008488 GO:0016020 GO:0016021 GO:0016874 GO:0017187	hsa00510 hsa01030		blood pressure (1); body weight (1); chronic obstructive pulmonary disease (1); rheumatoid arthritis (1);
MGAT5	2	48	134728299	134922938	138.813	0.000906	0.0199924	8		MGAT5	4249	GGPPS_HUMAN	O95749	Mannosyl (alpha-1,6-)-glycoprotein beta-1,6-N-acetyl-glucosaminyltransferase	GO:0004161 GO:0004311 GO:0004337 GO:0005625 GO:0005737 GO:0008299 GO:0016740	hsa00510 hsa01030		();
MGAT5	2	48	134728299	134922938	138.813	0.000964	0.0206901	8		MGAT5	4249	GGPPS_HUMAN	O95749	Mannosyl (alpha-1,6-)-glycoprotein beta-1,6-N-acetyl-glucosaminyltransferase	GO:0004161 GO:0004311 GO:0004337 GO:0005625 GO:0005737 GO:0008299 GO:0016740	hsa00510 hsa01030		allergic/atopic asthma related (1); blood pressure (1); body weight (6); heart rate variability (1); serum adiponectin level (1); serum cholesterol level (6);
MGLL	3	39	128890598	129024741	106.905	0.0028	0.035599	8		MGLL	11343	MGLL_HUMAN F10A1_HUMAN	Q99685 P50502	Monoglyceride lipase	GO:0003824 GO:0004177 GO:0004622 GO:0006508 GO:0006629 GO:0006725 GO:0006954 GO:0016787 GO:0047372 GO:0005488 GO:0005737 GO:0006457 GO:0030674	hsa00561		allergic/atopic asthma related (1); blood pressure (1); body weight (6); heart rate variability (1); serum adiponectin level (1); serum cholesterol level (6);
MGMT	10	81	131155455	131455358	186.511	0.00669	0.0590258	19		MGMT	4255	MGMT_HUMAN	P16455	O-6-methylguanine-DNA methyltransferase	GO:0003677 GO:0003908 GO:0004197 GO:0005634 GO:0006266 GO:0006281 GO:0006307 GO:0006508 GO:0008168 GO:0008270 GO:0009008 GO:0016740 GO:0043281 GO:0046872			chronic obstructive pulmonary disease (1); coronary artery disease susceptibility (3);
MGRN1	16	20	4614853	4680974	73.0727	0.002811	0.0356116	36		MGRN1	23295	MGRN1_HUMAN KCD14_HUMAN	O60291 Q9BQ13	Mahogunin, ring finger 1	GO:0000209 GO:0004842 GO:0005515 GO:0006512 GO:0008270 GO:0016874 GO:0046872 GO:0005249 GO:0006813 GO:0008076 GO:0016020	hsa04120		body weight (4); prostate tumor susceptibility (3); serum leptin level (1);
MIF4GD	17	16	70773905	70778898	43.2954	0.00528	0.051624	38		MIF4GD	57409			MIF4G domain containing				serum cholesterol level (1);
MINK1	17	28	4683350	4742135	99.3346	0.000237	0.00979876	25		MINK1	50488	MINK1_HUMAN	Q8N4C8	Misshapen-like kinase 1 (zebrafish)	GO:0000166 GO:0003676 GO:0004672 GO:0004674 GO:0004713 GO:0005083 GO:0005524 GO:0005622 GO:0006468 GO:0006950 GO:0007243 GO:0007254 GO:0007275 GO:0008270 GO:0016740 GO:0045060			blood pressure (2); body weight (6); fibrinogen level (1); rheumatoid arthritis (1); serum adiponectin level (1); serum cholesterol level (1);
MIS12	17	17	5330970	5334854	44.4464	0.01692	0.0978242	52		MIS12	79003	MIS12_HUMAN	Q9H081	MIS12, MIND kinetochore complex component, homolog (yeast)	GO:0000444 GO:0000775 GO:0005515 GO:0005634 GO:0007049 GO:0007059 GO:0007067 GO:0051301 GO:0051382			allergic/atopic asthma related (1); blood pressure (1); body weight (2); rheumatoid arthritis (1);
MIST	4	39	10100935	10295484	102.57	0.00767	0.0635217	27		MIST	116449			Mast cell immunoreceptor signal transducer	GO:0005070 GO:0005515 GO:0005622 GO:0006955 GO:0007169 GO:0007242			allergic/atopic asthma related (1); blood pressure (1); body weight (2); rheumatoid arthritis (1);
MKNK1	1	17	46795676	46842473	49.1782	0.01512	0.0912762	52		MKNK1	8569	MKNK1_HUMAN	Q9BUB5	MAP kinase interacting serine/threonine kinase 1	GO:0000166 GO:0004672 GO:0004674 GO:0004713 GO:0005515 GO:0005524 GO:0005634 GO:0005737 GO:0006417 GO:0006468 GO:0007243 GO:0016740	hsa04010 hsa04910		blood pressure (1); chronic obstructive pulmonary disease (1);
MLF1IP	4	20	185852229	185892280	69.8671	0.01079	0.0764764	38		MLF1IP	79682	CENPU_HUMAN	Q71F23	MLF1 interacting protein	GO:0000775 GO:0005634 GO:0005694 GO:0005737 GO:0006350 GO:0006355			allergic/atopic asthma related (2); blood pressure (1); serum leptin concentration (1);
MLH3	14	13	74550219	74587988	80.9962	0.000353	0.0121076	19		MLH3	27030	MLH3_HUMAN	Q9UHC1	MutL homolog 3 (E. coli)	GO:0000793 GO:0000795 GO:0003682 GO:0003696 GO:0005515 GO:0005524 GO:0005634 GO:0005712 GO:0006298 GO:0006974 GO:0007130 GO:0007131 GO:0007140 GO:0007144 GO:0008104 GO:0019237 GO:0030983			body weight (6); chronic obstructive pulmonary disease (2); heart rate (3); osteoarthritis (1); serum apolipoprotein a level (1);
MLL2	12	12	47699024	47735374	91.5848	2.2e-05	0.00295592	38		MLL2	8085			Myeloid/lymphoid or mixed-lineage leukemia 2				();
MLN	6	5	33870426	33879771	54.9783	9e-06	0.00188241	36		MLN	4295	MOTI_HUMAN	P12872	Motilin	GO:0005179 GO:0005576 GO:0005625 GO:0007186 GO:0007267			body weight (2); serum cholesterol level (1); serum p-selectin level (1);
MMAA	4	4	146759989	146800637	19.0526	0.00533	0.0519699	2		MMAA	166785	MMAA_HUMAN	Q8IVH4	Methylmalonic aciduria (cobalamin deficiency) cblA type	GO:0000166 GO:0005524 GO:0005739 GO:0017111			allergic/atopic asthma related (1); body weight (3); multiple sclerosis susceptibility (2);
MMP11	22	9	22445035	22456503	34.0656	0.00562	0.0535733	47		MMP11	4320	MMP11_HUMAN GLI4_HUMAN	P24347 P10075	Matrix metallopeptidase 11 (stromelysin 3)	GO:0003824 GO:0004222 GO:0004249 GO:0005509 GO:0005578 GO:0006508 GO:0007275 GO:0008237 GO:0008270 GO:0008533 GO:0009653 GO:0030574 GO:0046872 GO:0003674 GO:0003676 GO:0003677 GO:0005622 GO:0005634 GO:0006350 GO:0006355 GO:0007283 GO:0008150 GO:0030154			body weight (1); chronic obstructive pulmonary disease (2); serum apolipoprotein a level (1);
MMP13	11	2	102318933	102331672	19.1733	0.000606	0.0165749	30		MMP13	4322	MMP13_HUMAN	P45452	Matrix metallopeptidase 13 (collagenase 3)	GO:0001666 GO:0003824 GO:0004222 GO:0005509 GO:0005578 GO:0005615 GO:0006508 GO:0008133 GO:0008152 GO:0008237 GO:0008270 GO:0009612 GO:0030282 GO:0030574 GO:0035116 GO:0043627 GO:0046872 GO:0051216			blood pressure (1); serum cholesterol level (1);
MMP16	8	44	89118575	89408833	108.624	0.00644	0.0577758	2		MMP16	4325	MMP16_HUMAN	P51512	Matrix metallopeptidase 16 (membrane-inserted)	GO:0003824 GO:0004222 GO:0005509 GO:0005578 GO:0005886 GO:0005887 GO:0006508 GO:0008047 GO:0008152 GO:0008237 GO:0008270 GO:0030574 GO:0046872			blood pressure (1); body weight (3); chronic obstructive pulmonary disease (1); prostate tumor susceptibility (1); serum adiponectin level (1);
MMP26	11	6	4965999	4970235	26.6659	0.01382	0.0874884	2		MMP26	56547	MMP26_HUMAN	Q9NRE1	Matrix metallopeptidase 26	GO:0004222 GO:0005509 GO:0005578 GO:0006508 GO:0008237 GO:0008270 GO:0030574			blood pressure (1); body weight (1); glucose level (1); prostate tumor susceptibility (3); serum adiponectin level (2); serum cholesterol level (1);
MMP7	11	4	101896448	101906688	14.776	0.00692	0.0601594	2		MMP7	4316	GSLG1_HUMAN MMP7_HUMAN	Q92896 P09237	Matrix metallopeptidase 7 (matrilysin, uterine)	GO:0000139 GO:0005102 GO:0005794 GO:0016020 GO:0016021 GO:0017134 GO:0004222 GO:0004235 GO:0005509 GO:0005578 GO:0005615 GO:0006508 GO:0008152 GO:0008237 GO:0008270 GO:0030574	hsa04310		body weight (1); serum cholesterol level (1);
MMP9	20	9	44070953	44078607	31.0647	0.0052	0.0510289	2		MMP9	4318	MMP9_HUMAN	P14780	Matrix metallopeptidase 9 (gelatinase B, 92kDa gelatinase, 92kDa type IV collagenase)	GO:0001501 GO:0003824 GO:0004222 GO:0004229 GO:0005509 GO:0005518 GO:0005578 GO:0005615 GO:0006508 GO:0008133 GO:0008152 GO:0008233 GO:0008237 GO:0008270 GO:0030198 GO:0030225 GO:0030574 GO:0043065 GO:0046872	hsa04670 hsa05219		blood pressure (1); body weight (3); chronic obstructive pulmonary disease (1); prostate tumor susceptibility (1); serum adiponectin level (1);
MMS19	10	30	99208070	99248356	104.172	0.00238	0.032382	2		MMS19	64210	MMS19_HUMAN	Q96T76	MMS19 nucleotide excision repair homolog (S. cerevisiae)	GO:0000160 GO:0003713 GO:0004601 GO:0005634 GO:0005675 GO:0006118 GO:0006289 GO:0006350 GO:0006979 GO:0009725 GO:0020037 GO:0030159 GO:0030331 GO:0030674 GO:0045893			blood pressure (1); body weight (6); fibrinogen level (1); prostate tumor susceptibility (1); serum cholesterol level (1);
MNT	17	16	2234103	2251008	64.0013	0.00158	0.0261706	36		MNT	4335	MNT_HUMAN	Q99583	MAX binding protein	GO:0000074 GO:0003700 GO:0003713 GO:0003714 GO:0005634 GO:0006355 GO:0006366 GO:0007275 GO:0007569 GO:0008285 GO:0030528 GO:0042981 GO:0045449			();
MOCS2	5	15	52429651	52441355	71.7623	0.00284	0.035808	36		MOCS2	4338	MOS2L_HUMAN	O96007	Molybdenum cofactor synthesis 2	GO:0003824 GO:0006777 GO:0042802			allergic/atopic asthma related (1); blood pressure (1); body weight (2); rheumatoid arthritis (1);
MORF4L1	15	14	76952226	76977129	51.2631	0.00623	0.0565578	51		MORF4L1	10933	S17A5_HUMAN MO4L1_HUMAN MORF4_HUMAN	Q9NRA2 Q9UBU8 Q9Y690	Mortality factor 4 like 1	GO:0005215 GO:0005403 GO:0005624 GO:0005765 GO:0005886 GO:0005887 GO:0006810 GO:0006820 GO:0015293 GO:0016021 GO:0016023 GO:0000785 GO:0001558 GO:0003682 GO:0003700 GO:0005515 GO:0005634 GO:0006333 GO:0006350 GO:0006355 GO:0007568 GO:0008283 GO:0016568			body fluid distribution (1); body weight (2); serum apolipoprotein a level (1);
MOV10	1	7	113018570	113044891	30.8455	0.00383	0.0427349	36		MOV10	4343			Mov10, Moloney leukemia virus 10, homolog (mouse)				blood pressure (1); serum cholesterol level (1); serum p-selectin level (1);
MPDZ	9	14	13095702	13240365	47.8317	0.0057	0.0540942	30		MPDZ	8777	MPDZ_HUMAN	O75970	Multiple PDZ domain protein	GO:0005515 GO:0005923 GO:0019717 GO:0030054 GO:0042995 GO:0045202 GO:0045211	hsa04530		blood pressure (1); body weight (1); chronic obstructive pulmonary disease (1);
MPP7	10	38	28379928	28611073	108.669	0.00653	0.0582404	52		MPP7	143098			Membrane protein, palmitoylated 7 (MAGUK p55 subfamily member 7)	GO:0005515			serum cholesterol level (1);
MRCL3	18	18	3237527	3246234	71.4837	0.000322	0.011604	52		MRCL3	10627	MLRM_HUMAN	P19105	Myosin regulatory light chain MRCL3	GO:0003774 GO:0005509 GO:0005515 GO:0005859 GO:0006940 GO:0016459	hsa04510 hsa04530 hsa04670 hsa04810		body weight (9); fibrinogen level (2); multiple sclerosis susceptibility (1); serum adiponectin level (1);
MRE11A	11	13	93790114	93866688	82.9917	6.8e-05	0.00510814	38		MRE11A	4361	MRE11_HUMAN	P49959	MRE11 meiotic recombination 11 homolog A (S. cerevisiae)	GO:0000014 GO:0000019 GO:0003677 GO:0003690 GO:0004519 GO:0004527 GO:0005634 GO:0005654 GO:0006259 GO:0006302 GO:0006303 GO:0007004 GO:0007126 GO:0007131 GO:0008022 GO:0008408 GO:0016787 GO:0030145			body weight (3); multiple sclerosis susceptibility (1);
MRGPRX2	11	9	19032578	19038804	38.1225	0.00748	0.0625307	36		MRGPRX2	117194	MRGX2_HUMAN	Q96LB1	MAS-related GPR, member X2	GO:0001584 GO:0004872 GO:0007165 GO:0007186 GO:0016020 GO:0016021 GO:0019233 GO:0030431 GO:0042923			blood pressure (1); body weight (3); chronic obstructive pulmonary disease (1); serum adiponectin level (1);
MRLC2	18	13	3252134	3268179	48.9659	0.001517	0.0253237	52		MRLC2	103910			Myosin regulatory light chain MRLC2	GO:0005509 GO:0043234 GO:0045177	hsa04510 hsa04530 hsa04670 hsa04810		left ventricular contractility (1); serum cholesterol level (2);
MRPL24	1	9	154973717	154977547	48.5507	0.000183	0.00867583	38		MRPL24	79590			Mitochondrial ribosomal protein L24				body weight (3); multiple sclerosis susceptibility (1);
MRPL36	5	4	1851498	1852956	26.1437	0.000341	0.0118871	38		MRPL36	64979	RM36_HUMAN	Q9P0J6	Mitochondrial ribosomal protein L36	GO:0003735 GO:0005622 GO:0005739 GO:0005762 GO:0005840 GO:0006412			blood pressure (1); body weight (1); chronic obstructive pulmonary disease (1); prostate tumor susceptibility (1); serum lipid level (1);
MRPL37	1	9	54438427	54456644	44.6479	0.00127	0.0231971	52		MRPL37	51253	RM37_HUMAN	Q9BZE1	Mitochondrial ribosomal protein L37	GO:0003735 GO:0005739 GO:0005761 GO:0006412 GO:0030529 GO:0045182			blood pressure (1); multiple sclerosis susceptibility (2); serum apolipoprotein a level (1); serum cholesterol level (1);
MRPL43	10	10	102727568	102737262	33.1677	0.0122	0.081133	30		MRPL43	84545	RM43_HUMAN	Q8N983	Mitochondrial ribosomal protein L43	GO:0003735 GO:0005739 GO:0005761 GO:0006412 GO:0030529 GO:0045182			allergic/atopic asthma related (1); blood pressure (1); serum leptin concentration (1);
MRPL49	11	6	64646303	64651417	23.5247	0.00605	0.0556339	38		MRPL49	740	RM49_HUMAN ASCL3_HUMAN	Q13405 Q9NQ33	Mitochondrial ribosomal protein L49	GO:0003674 GO:0003735 GO:0003743 GO:0005575 GO:0005622 GO:0005739 GO:0005840 GO:0006412 GO:0006413 GO:0003677 GO:0005515 GO:0005634 GO:0005667 GO:0006357 GO:0030528 GO:0045449			body weight (1); serum cholesterol level (1);
MRPS34	16	9	1761896	1763141	49.9933	0.000475	0.0140355	38		MRPS34	65993	RT34_HUMAN	P82930	Mitochondrial ribosomal protein S34	GO:0005515 GO:0005739 GO:0030529			allergic/atopic asthma related (1); blood pressure (1); body weight (2); left ventricular contractility (1); serum adiponectin level (1); serum cholesterol level (3);
MRPS6	21	7	34367692	34437204	41.8666	0.003614	0.0413875	38		MRPS6	64968	RT06_HUMAN	P82932	Mitochondrial ribosomal protein S6	GO:0003735 GO:0005622 GO:0005739 GO:0005840 GO:0006412 GO:0015935			();
MRPS7	17	16	70769343	70774052	53.4782	0.001789	0.0282455	51		MRPS7	51081	RT07_HUMAN	Q9Y2R9	Mitochondrial ribosomal protein S7	GO:0003723 GO:0003735 GO:0005515 GO:0005622 GO:0005739 GO:0005840 GO:0005843 GO:0006412	hsa03010		();
MSH2	2	11	47483766	47563864	49.6956	0.001822	0.028487	38		MSH2	4436	MSH2_HUMAN	P43246	MutS homolog 2, colon cancer, nonpolyposis type 1 (E. coli)	GO:0000166 GO:0000287 GO:0000400 GO:0001701 GO:0003684 GO:0003697 GO:0004422 GO:0005524 GO:0005634 GO:0006119 GO:0006164 GO:0006284 GO:0006298 GO:0006301 GO:0006915 GO:0006928 GO:0007049 GO:0007050 GO:0008340 GO:0010165 GO:0010224 GO:0016446 GO:0016447 GO	hsa05210		blood pressure (2); body weight (6); fibrinogen level (1); rheumatoid arthritis (1); serum adiponectin level (1); serum cholesterol level (1);
MSR1	8	16	16009757	16094671	48.7107	0.00957	0.071991	36		MSR1	4481	MSRE_HUMAN	P21757	Macrophage scavenger receptor 1	GO:0004872 GO:0005044 GO:0005319 GO:0005737 GO:0005887 GO:0006817 GO:0006898 GO:0016020 GO:0042953			body weight (3); prostate tumor susceptibility (1); serum leptin level (1);
MSX2	5	4	174084180	174090508	18.8164	0.01093	0.07711	51		MSX2	4488	MSX2_HUMAN	P35548	Msh homeobox 2	GO:0001501 GO:0003700 GO:0005515 GO:0005634 GO:0006355 GO:0007275 GO:0030326 GO:0043565			blood pressure (1); body weight (3); multiple sclerosis susceptibility (1); prostate tumor susceptibility (6);
MTF2	1	1	93317379	93377226	6.41333	0.01173	0.0800025	36		MTF2	22823	MTF2_HUMAN	Q9Y483	Metal response element binding transcription factor 2	GO:0003676 GO:0003677 GO:0005515 GO:0005634 GO:0007242 GO:0008270 GO:0046872			body weight (3); serum cholesterol level (1); serum leptin level (1);
MTG1	10	21	135057610	135084164	67.1415	0.00337	0.0403002	51		MTG1	92170	MTG1_HUMAN	Q9BT17	Mitochondrial GTPase 1 homolog (S. cerevisiae)	GO:0000166 GO:0005525 GO:0005622 GO:0005739			allergic/atopic asthma related (1); blood pressure (1); body weight (1); chronic obstructive pulmonary disease (1); serum apolipoprotein b level (1); serum leptin concentration (1);
MTHFD1L	6	67	151228383	151464716	203.4	0.000122	0.0073524	38		MTHFD1L	25902			Methylenetetrahydrofolate dehydrogenase (NADP+ dependent) 1-like		hsa00630 hsa00670		body weight (3);
MTUS1	8	70	17545582	17702666	143.701	0.01203	0.080774	47		MTUS1	57509			Mitochondrial tumor suppressor 1	GO:0000166 GO:0004872			allergic/atopic asthma related (1); body weight (1); serum cholesterol level (5);
MXI1	10	7	111957352	112037113	26.7545	0.00656	0.0584018	52		MXI1	4601	MXI1_HUMAN	P50539	MAX interactor 1	GO:0003677 GO:0003714 GO:0005634 GO:0005737 GO:0006355 GO:0008285 GO:0030528 GO:0042994 GO:0045449			blood pressure (3); body weight (3); multiple sclerosis susceptibility (1); prostate tumor susceptibility (1);
MYB	6	5	135544145	135582004	18.7847	0.01204	0.080774	36		MYB	4602	MYB_HUMAN GROA_HUMAN	P10242 P09341	V-myb myeloblastosis viral oncogene homolog (avian)	GO:0000082 GO:0003677 GO:0003700 GO:0005515 GO:0005634 GO:0006355 GO:0006816 GO:0016363 GO:0016563 GO:0030528 GO:0045449 GO:0005125 GO:0005576 GO:0005615 GO:0006935 GO:0006954 GO:0006955 GO:0007186 GO:0007242 GO:0007399 GO:0008009 GO:0008047 GO:0008083 GO			body weight (2); glucose level (1); heart rate (1); serum cholesterol level (1);
MYEF2	15	6	46218920	46257850	27.9037	0.00237	0.032382	36		MYEF2	50804	MYEF2_HUMAN	Q9P2K5	Myelin expression factor 2	GO:0000166 GO:0003676 GO:0003677 GO:0003705 GO:0003713 GO:0003723 GO:0005634 GO:0006350 GO:0006366 GO:0007518			body fluid distribution (1); body weight (2); glucose level (1); osteoarthritis (1); serum cholesterol level (5);
MYH4	17	11	10287332	10313601	46.1247	0.01382	0.0874884	36		MYH4								blood pressure (1); body weight (2); low density lipoprotein particle size (1); serum cholesterol level (2);
MYH8	17	14	10234366	10265992	43.6946	0.01657	0.0965859	30		MYH8								allergic/atopic asthma related (1); blood pressure (1); body weight (4); chronic obstructive pulmonary disease (1); fibrinogen level (1); prostate tumor susceptibility (3); serum leptin level (1);
MYL7	7	13	44144987	44147441	59.8131	0.000146	0.00792104	38		MYL7	58498	MLRA_HUMAN	Q01449	Myosin, light chain 7, regulatory	GO:0000146 GO:0005509 GO:0006939 GO:0016459 GO:0030048 GO:0042623	hsa04510 hsa04530 hsa04670 hsa04810		allergic/atopic asthma related (1); blood pressure (1); body weight (4); chronic obstructive pulmonary disease (1); fibrinogen level (1); prostate tumor susceptibility (3); serum leptin level (1);
MYLK	3	37	124813832	125085839	91.8613	0.0036	0.0413361	30		MYLK	4638	MYLK_HUMAN GSTP1_HUMAN	Q15746 P09211	Myosin, light chain kinase	GO:0000166 GO:0000287 GO:0004672 GO:0004674 GO:0004687 GO:0004713 GO:0004871 GO:0004908 GO:0005021 GO:0005509 GO:0005516 GO:0005524 GO:0006468 GO:0016301 GO:0016740 GO:0004364 GO:0005515 GO:0005737 GO:0006916 GO:0007417 GO:0008152	hsa04020 hsa04510 hsa04810		body weight (2); serum apolipoprotein b level (2); serum cholesterol level (1);
MYO16	13	166	108046500	108658356	302.548	0.01029	0.0745169	52		MYO16	23026	MYO16_HUMAN	Q9Y6X6	Myosin XVI	GO:0000166 GO:0003774 GO:0005524 GO:0005654 GO:0005737 GO:0005886 GO:0008285 GO:0016459 GO:0021549 GO:0045749 GO:0048471 GO:0051015			chronic obstructive pulmonary disease (1); coronary artery disease susceptibility (3);
MYO18B	22	98	24468119	24757007	223.696	0.001275	0.0232486	36		MYO18B	84700	MY18B_HUMAN	Q8IUG5	Myosin XVIIIB	GO:0000166 GO:0003774 GO:0003779 GO:0005524 GO:0005634 GO:0005737 GO:0016459 GO:0016461			();
MYO1D	17	50	27843740	28228015	112.134	0.00605	0.0556339	38		MYO1D	4642	MYO1D_HUMAN	O94832	Myosin ID	GO:0000166 GO:0003774 GO:0003779 GO:0005516 GO:0005524 GO:0016459			blood pressure (1); serum cholesterol level (1);
MYO5B	18	95	45603098	45975382	246.171	0.00171	0.0274294	38		MYO5B								blood pressure (1); body weight (2); chronic obstructive pulmonary disease (2); fibrinogen level (1); serum apolipoprotein b level (1); serum cholesterol level (1);
MYO7A	11	42	76516957	76603934	95.7525	0.0077	0.0636712	2		MYO7A	4647	MYO7A_HUMAN	Q13402	Myosin VIIA	GO:0000146 GO:0000166 GO:0001750 GO:0001845 GO:0001917 GO:0003774 GO:0003779 GO:0005488 GO:0005515 GO:0005516 GO:0005524 GO:0005737 GO:0005765 GO:0005829 GO:0005856 GO:0005902 GO:0007040 GO:0007601 GO:0007605 GO:0016324 GO:0016459 GO:0017111 GO:0030030 GO			activity level (2); body weight (5); prostate tumor susceptibility (1); serum cholesterol level (2);
MYOM1	18	41	3056804	3210106	106.194	0.00148	0.0250988	52		MYOM1	8736	MYOM1_HUMAN	P52179	Myomesin 1, 185kDa	GO:0005863 GO:0006936 GO:0006941 GO:0008307 GO:0030016 GO:0030017			allergic/atopic asthma related (1); blood pressure (1); body weight (1); chronic obstructive pulmonary disease (1); osteoarthritis (1); serum adiponectin level (1); serum cholesterol level (1);
MYOZ3	5	19	150020596	150039118	52.428	0.01716	0.0984734	2		MYOZ3	91977	MYOZ3_HUMAN	Q8TDC0	Myozenin 3	GO:0005198 GO:0005515 GO:0005783 GO:0030018			body weight (3); multiple sclerosis susceptibility (1);
MYPN	10	23	69539255	69641779	59.2782	0.00734	0.061845	52		MYPN	84665	MYPN_HUMAN	Q86TC9	Myopalladin	GO:0003779 GO:0005634 GO:0005737 GO:0005783			allergic/atopic asthma related (5); prostate tumor susceptibility (1);
MYRIP	3	84	39826306	40276815	190.417	0.00958	0.0720154	2		MYRIP	25924	MYRIP_HUMAN	Q8NFW9	Myosin VIIA and Rab interacting protein	GO:0001750 GO:0003779 GO:0005515 GO:0005737 GO:0006886 GO:0008270 GO:0015629 GO:0017022 GO:0017137 GO:0042470 GO:0045202 GO:0046872			allergic/atopic asthma related (1); body weight (5); fibrinogen level (2);
MYST4	10	21	76256384	76462645	75.0896	0.00362	0.0413875	52		MYST4	23522	MYST4_HUMAN	Q8WYB5	MYST histone acetyltransferase (monocytic leukemia) 4	GO:0000786 GO:0003677 GO:0004402 GO:0005515 GO:0005634 GO:0006334 GO:0006350 GO:0006355 GO:0007242 GO:0008134 GO:0008270 GO:0016407 GO:0016481 GO:0016563 GO:0016564 GO:0016568 GO:0016573 GO:0016740 GO:0045941 GO:0046872	hsa00350 hsa00360 hsa00564 hsa00624 hsa00632 hsa00903 hsa00960		body fluid distribution (1); chronic obstructive pulmonary disease (1);
NAG	2	31	15224482	15618905	97.6772	0.00543	0.0524179	36		NAG	51594	NAG_HUMAN	A2RRP1	Neuroblastoma-amplified protein	GO:0003735 GO:0005622 GO:0005840 GO:0006412			body weight (2); fibrinogen level (2); prostate tumor susceptibility (1);
NAGA	22	8	40784283	40796792	113.405	4e-05	0.00408736	2		NAGA	4668	TF3C5_HUMAN	Q9Y5Q8	N-acetylgalactosaminidase, alpha-	GO:0000127 GO:0003677 GO:0003709 GO:0005515 GO:0005634 GO:0006351 GO:0042791 GO:0042797	hsa00603		body weight (1); lipid level (1); prostate tumor susceptibility (1); serum cholesterol level (2); serum leptin level (1);
NAGPA	16	7	5014845	5023937	24.8789	0.01152	0.0791267	8		NAGPA	51172			N-acetylglucosamine-1-phosphodiester alpha-N-acetylglucosaminidase				body weight (1); mammary tumor susceptibility (1);
NANS	9	13	99858841	99885178	70.896	9.7e-05	0.0064267	2		NANS	54187	SIAS_HUMAN	Q9NR45	N-acetylneuraminic acid synthase (sialic acid synthase)	GO:0003824 GO:0005737 GO:0005829 GO:0008152 GO:0008781 GO:0009103 GO:0016051 GO:0016740 GO:0019007 GO:0047444 GO:0050462	hsa00530		serum cholesterol level (1);
NAP1L1	12	5	74726222	74764717	28.3379	0.00233	0.0320698	38		NAP1L1	4673	NP1L1_HUMAN	P55209	Nucleosome assembly protein 1-like 1	GO:0005515 GO:0005634 GO:0005678 GO:0006260 GO:0006334 GO:0008284			allergic/atopic asthma related (1); prostate tumor susceptibility (1);
NAP1L4	11	7	2922235	2970183	64.6881	4.8e-05	0.00435569	38		NAP1L4	4676	NP1L4_HUMAN	Q99733	Nucleosome assembly protein 1-like 4	GO:0005634 GO:0005678 GO:0005737 GO:0006334 GO:0051082			allergic/atopic asthma related (1); body weight (2); prostate tumor susceptibility (1); rheumatoid arthritis (1); serum p-selectin level (1);
NAPA	19	11	52682702	52710309	37.6128	0.00587	0.0548295	36		NAPA	8775	SNAA_HUMAN PDE1B_HUMAN	P54920 Q01064	N-ethylmaleimide-sensitive factor attachment protein, alpha	GO:0005515 GO:0005783 GO:0005794 GO:0006886 GO:0006888 GO:0006891 GO:0006944 GO:0007420 GO:0016020 GO:0019905 GO:0030182 GO:0045176 GO:0003824 GO:0004112 GO:0004114 GO:0004117 GO:0005516 GO:0005737 GO:0006915 GO:0007165 GO:0007626 GO:0008542 GO:0016787			body weight (1); serum cholesterol level (1);
NAPG	18	12	10516030	10540372	46.9939	0.00267	0.0345642	51		NAPG	8774			N-ethylmaleimide-sensitive factor attachment protein, gamma				chronic obstructive pulmonary disease (2); prostate tumor susceptibility (1); serum apolipoprotein e level (1);
NARG1L	13	9	40783340	40849166	35.1298	0.00436	0.0462767	51		NARG1L	79612	NARGL_HUMAN	Q6N069	NMDA receptor regulated 1-like	GO:0005515 GO:0005634 GO:0005667 GO:0005737 GO:0006474 GO:0016407 GO:0043022 GO:0045893			activity level (1); body weight (8); chronic obstructive pulmonary disease (1); multiple sclerosis susceptibility (3); serum cholesterol level (2);
NARS	18	16	53418891	53440175	54.1703	0.00165	0.0267486	2		NARS	4677	SYNC_HUMAN	O43776	Asparaginyl-tRNA synthetase	GO:0000166 GO:0003676 GO:0004812 GO:0004815 GO:0004816 GO:0005515 GO:0005524 GO:0005625 GO:0005737 GO:0006412 GO:0006418 GO:0006421 GO:0006422 GO:0016874	hsa00252 hsa00970		multiple sclerosis susceptibility (1); osteoarthritis (1);
NAT9	17	13	70278280	70284065	56.6228	0.000746	0.018321	47		NAT9	26151	NAT9_HUMAN	Q9BTE0	N-acetyltransferase 9	GO:0008080 GO:0008152 GO:0008415 GO:0016740 GO:0043234			activity level (2); body weight (7); chronic obstructive pulmonary disease (1); rheumatoid arthritis (1);
NAT9	17	13	70278280	70284065	56.6228	0.000762	0.0184314	51		NAT9	26151	NAT9_HUMAN	Q9BTE0	N-acetyltransferase 9	GO:0008080 GO:0008152 GO:0008415 GO:0016740 GO:0043234			blood pressure (2); body weight (6); fibrinogen level (1); low density lipoprotein particle size (3); rheumatoid arthritis (1); serum adiponectin level (1); serum cholesterol level (1);
NAV2	11	255	19328846	20099723	521.685	0.00136	0.0240982	51		NAV2	89797	NAV2_HUMAN	Q8IVL1	Neuron navigator 2	GO:0000166 GO:0001518 GO:0004386 GO:0005248 GO:0005524 GO:0005525 GO:0005634 GO:0006814 GO:0007264 GO:0015031 GO:0016787 GO:0017111			blood pressure (2); body weight (6); fibrinogen level (1); low density lipoprotein particle size (3); rheumatoid arthritis (1); serum adiponectin level (1); serum cholesterol level (1);
NBEA	13	75	34414455	35144873	203.498	0.00113	0.0222393	36		NBEA	26960			Neurobeachin				left ventricular contractility (1); serum cholesterol level (2);
NBPF3	1	9	21639217	21683980	30.6305	0.00949	0.0717928	52		NBPF3	84224	NBPF3_HUMAN	Q9H094	Neuroblastoma breakpoint family, member 3	GO:0005737			body weight (3); serum lipid level (2);
NCAN	19	14	19183781	19224061	45.761	0.01363	0.0868526	39		NCAN	1463	CSPG3_HUMAN	O14594	Neurocan	GO:0005509 GO:0005529 GO:0005540 GO:0005578 GO:0006928 GO:0007155 GO:0007158			blood pressure (1); body weight (2); myocardial infarction susceptibility (2); serum cholesterol level (1); serum ghrelin level (1);
NCF2	1	18	181791319	181826669	60.009	0.00364	0.0414638	52		NCF2	4688	GUC2C_HUMAN NCF2_HUMAN	P25092 P19878	Neutrophil cytosolic factor 2 (65kDa, chronic granulomatous disease, autosomal 2)	GO:0004383 GO:0004672 GO:0004674 GO:0004713 GO:0004872 GO:0005515 GO:0005524 GO:0005887 GO:0005903 GO:0006182 GO:0006468 GO:0007168 GO:0007242 GO:0009190 GO:0009636 GO:0016020 GO:0016849 GO:0001669 GO:0005488 GO:0005625 GO:0005737 GO:0005829 GO:0006801 GO	hsa04670		();
NCF4	22	15	35586975	35604005	63.3781	0.002043	0.0303097	52		NCF4	4689	NCF4_HUMAN	Q15080	Neutrophil cytosolic factor 4, 40kDa	GO:0005515 GO:0005737 GO:0005829 GO:0006118 GO:0006955 GO:0007154 GO:0016020 GO:0035091 GO:0043020 GO:0046983	hsa04670		allergic/atopic asthma related (1); blood pressure (1); body weight (2); coronary artery disease susceptibility (1); glucose level (1); prostate tumor susceptibility (3);
NCOA1	2	18	24660849	24847074	113.4	0.000263	0.0103904	52		NCOA1	8648	NCOA1_HUMAN PCBP2_HUMAN	Q15788 Q15366	Nuclear receptor coactivator 1	GO:0003713 GO:0004402 GO:0004871 GO:0004872 GO:0005634 GO:0006355 GO:0007165 GO:0008415 GO:0016740 GO:0030521 GO:0030528 GO:0035257 GO:0045449 GO:0045893 GO:0050681 GO:0003677 GO:0003723 GO:0005515 GO:0005737 GO:0016071 GO:0030529			chronic obstructive pulmonary disease (1); mammary tumor susceptibility (4); prostate tumor susceptibility (3);
NCOA2	8	20	71186820	71478574	98.487	0.00166	0.0268291	36		NCOA2	10499	NCOA2_HUMAN S10A9_HUMAN	Q15596 P06702	Nuclear receptor coactivator 2	GO:0000122 GO:0003713 GO:0004871 GO:0005102 GO:0005509 GO:0005634 GO:0005737 GO:0006355 GO:0007165 GO:0016564 GO:0030375 GO:0030518 GO:0030528 GO:0035257 GO:0045449 GO:0045944 GO:0005615 GO:0006954 GO:0007267 GO:0030595 GO:0031532 GO:0045113			serum leptin level (2);
NCOA5	20	7	44123032	44151987	22.5536	0.01007	0.0738767	36		NCOA5	57727	NCOA5_HUMAN	Q9HCD5	Nuclear receptor coactivator 5	GO:0004812 GO:0004872 GO:0005524 GO:0005634 GO:0006350 GO:0006355 GO:0006412			blood pressure (1); glucose level (1); prostate tumor susceptibility (2); serum adiponectin level (2); soluble tumor necrosis factor receptor level (1);
NCOA7	6	22	126153693	126293959	75.3544	0.00261	0.034077	36		NCOA7	135112	NCOA7_HUMAN	Q8NI08	Nuclear receptor coactivator 7	GO:0004872 GO:0005515 GO:0005622 GO:0005634 GO:0006350 GO:0006355 GO:0016998			blood pressure (1); body weight (6); fibrinogen level (1); prostate tumor susceptibility (1); serum cholesterol level (1);
NCOR1	17	15	15875982	16059570	57.721	0.003417	0.0406531	43		NCOR1	9611	FAK1_HUMAN	Q05397	Nuclear receptor co-repressor 1	GO:0000166 GO:0000226 GO:0001525 GO:0001568 GO:0001570 GO:0001764 GO:0004672 GO:0004674 GO:0004713 GO:0005515 GO:0005524 GO:0005856 GO:0005925 GO:0006468 GO:0007229 GO:0016324 GO:0016740 GO:0030027 GO:0030054 GO:0030198 GO:0040023 GO:0042169 GO:0043542 GO	hsa05040		body fluid distribution (1); body weight (2); osteoarthritis (1); serum cholesterol level (5);
NCR1	19	8	60109337	60116251	23.2739	0.00978	0.0726991	36		NCR1	9437	E2AK2_HUMAN NCTR1_HUMAN	P19525 O76036	Natural cytotoxicity triggering receptor 1	GO:0000166 GO:0003725 GO:0004672 GO:0004674 GO:0004694 GO:0004713 GO:0005515 GO:0005524 GO:0005622 GO:0006355 GO:0006412 GO:0006468 GO:0006915 GO:0006926 GO:0006955 GO:0007049 GO:0008285 GO:0008601 GO:0009615 GO:0016740 GO:0030968 GO:0046777 GO:0004872 GO	hsa04650		allergic/atopic asthma related (1); blood pressure (1); body weight (3); chronic obstructive pulmonary disease (1); fibrinogen level (1); glucose level (1); prostate tumor susceptibility (1); serum apolipoprotein b level (1); serum cholesterol level (1); serum leptin level (1);
NCSTN	1	8	158579686	158595366	21.0964	0.01098	0.0773604	52		NCSTN	23385	NICA_HUMAN	Q92542	Nicastrin	GO:0003735 GO:0005515 GO:0005622 GO:0005624 GO:0005783 GO:0005794 GO:0005840 GO:0005887 GO:0006412 GO:0006509 GO:0007220 GO:0016020 GO:0016021 GO:0016485 GO:0042987 GO:0043085	hsa04330 hsa05010		body weight (2); chronic obstructive pulmonary disease (2); serum apolipoprotein e level (1);
NDFIP2	13	3	78953287	79026222	17.5544	0.001241	0.0231304	2		NDFIP2	54602	NFIP2_HUMAN	Q9NV92	Nedd4 family interacting protein 2	GO:0004871 GO:0005768 GO:0005794 GO:0016020 GO:0016021 GO:0042309 GO:0043123 GO:0050825 GO:0050826			blood pressure (2); body weight (2); chronic obstructive pulmonary disease (1); prostate tumor susceptibility (1); serum lipid level (1);
NDRG1	8	43	134318595	134378680	89.2115	0.01461	0.0897724	38		NDRG1	10397			N-myc downstream regulated gene 1				multiple sclerosis susceptibility (1); serum cholesterol level (3);
NDRG2	14	6	20554761	20563775	26.4287	0.001491	0.0251653	38		NDRG2	57447	NDRG2_HUMAN	Q9UN36	NDRG family member 2	GO:0003674 GO:0005737 GO:0005829 GO:0007275 GO:0007399 GO:0030154			body weight (2); chronic obstructive pulmonary disease (1); prostate tumor susceptibility (2); serum apolipoprotein b level (1); serum cholesterol level (2);
NDUFA6	22	8	40811475	40816834	113.405	4.8e-05	0.00435569	36		NDUFA6	4700	NDUA6_HUMAN	P56556	NADH dehydrogenase (ubiquinone) 1 alpha subcomplex, 6, 14kDa	GO:0003954 GO:0005739 GO:0005747 GO:0006120 GO:0006979 GO:0008137 GO:0016020 GO:0016491 GO:0031966	hsa00190		blood pressure (1); body weight (3);
NDUFA7	19	12	8282233	8292280	80.9031	0.000122	0.0073524	51		NDUFA7	4701	NDUA7_HUMAN	O95182	NADH dehydrogenase (ubiquinone) 1 alpha subcomplex, 7, 14.5kDa	GO:0003954 GO:0005739 GO:0005743 GO:0005747 GO:0006120 GO:0008137 GO:0016020 GO:0016491 GO:0042773	hsa00190		body weight (1); mammary tumor susceptibility (1);
NDUFA7	19	12	8282233	8292280	80.9031	0.000123	0.00737102	51		NDUFA7	4701	NDUA7_HUMAN	O95182	NADH dehydrogenase (ubiquinone) 1 alpha subcomplex, 7, 14.5kDa	GO:0003954 GO:0005739 GO:0005743 GO:0005747 GO:0006120 GO:0008137 GO:0016020 GO:0016491 GO:0042773	hsa00190		blood pressure (2); body weight (1); glucose level (1); multiple sclerosis susceptibility (1); prostate tumor susceptibility (1); serum cholesterol level (1);
NDUFS6	5	4	1854508	1869167	26.1437	0.000369	0.0123389	51		NDUFS6	4726	NDUS6_HUMAN	O75380	NADH dehydrogenase (ubiquinone) Fe-S protein 6, 13kDa (NADH-coenzyme Q reductase)	GO:0003954 GO:0005739 GO:0005747 GO:0006120 GO:0008137 GO:0016020	hsa00190		blood pressure (2); body weight (1); glucose level (1); multiple sclerosis susceptibility (1); prostate tumor susceptibility (1); serum cholesterol level (1);
NDUFS8	11	15	67554669	67560690	55.3382	0.0076	0.0631872	51		NDUFS8	4728			NADH dehydrogenase (ubiquinone) Fe-S protein 8, 23kDa (NADH-coenzyme Q reductase)		hsa00190		blood pressure (1); multiple sclerosis susceptibility (2); serum apolipoprotein a level (1); serum cholesterol level (1);
NDUFV3	21	15	43186446	43202842	158.978	2.4e-05	0.00301186	51		NDUFV3	4731	NDUV3_HUMAN	P56181	NADH dehydrogenase (ubiquinone) flavoprotein 3, 10kDa	GO:0003954 GO:0005739 GO:0005747 GO:0006120 GO:0008137 GO:0016020 GO:0016491	hsa00190		allergic/atopic asthma related (1); blood pressure (1); body weight (2); left ventricular contractility (1); serum adiponectin level (1); serum cholesterol level (3);
NEIL2	8	32	11664665	11682263	75.6845	0.00941	0.0717487	51		NEIL2	252969	NEIL2_HUMAN	Q969S2	Nei like 2 (E. coli)	GO:0003684 GO:0005634 GO:0005737 GO:0005876 GO:0006281 GO:0006284 GO:0008017 GO:0008152 GO:0008270 GO:0008534 GO:0016798 GO:0016829 GO:0046872			body weight (2); glucose level (1); prostate tumor susceptibility (1); serum cholesterol level (4);
NEK11	3	27	132228416	132551993	82.6976	0.00695	0.0603219	38		NEK11	79858	NEK11_HUMAN	Q8NG66	NIMA (never in mitosis gene a)- related kinase 11	GO:0000166 GO:0000287 GO:0004672 GO:0004674 GO:0004713 GO:0005524 GO:0005634 GO:0005730 GO:0006468 GO:0007049 GO:0007243 GO:0016740 GO:0030145 GO:0031573 GO:0042802			body weight (2); multiple sclerosis susceptibility (1); prostate tumor susceptibility (6);
NEK3	13	3	51604779	51631997	15.6409	0.01589	0.0942182	19		NEK3	4752	NEK3_HUMAN	P51956	NIMA (never in mitosis gene a)-related kinase 3	GO:0000166 GO:0000287 GO:0004672 GO:0004674 GO:0004713 GO:0005515 GO:0005524 GO:0005634 GO:0006468 GO:0007049 GO:0007067 GO:0016740 GO:0051301			chronic obstructive pulmonary disease (1); coronary artery disease susceptibility (3);
NEK9	14	19	74620727	74663389	152.572	0.00041	0.0132374	52		NEK9	91754	NEK9_HUMAN	Q8TD19	NIMA (never in mitosis gene a)- related kinase 9	GO:0000166 GO:0000287 GO:0004672 GO:0004674 GO:0004713 GO:0005515 GO:0005524 GO:0005634 GO:0005737 GO:0006468 GO:0007049 GO:0007067 GO:0016740 GO:0051301			allergic/atopic asthma related (1); multiple sclerosis susceptibility (1); prostate tumor susceptibility (1); serum leptin level (1);
NELF	9	15	139462497	139473575	81.7061	0.000656	0.017193	43		NELF	26012	NELF_HUMAN	Q6X4W1	Nasal embryonic LHRH factor	GO:0016020			();
NELL1	11	245	20647711	21553577	603.664	4.4e-05	0.00419061	25		NELL1	4745	NELL1_HUMAN	Q92832	NEL-like 1 (chicken)	GO:0004888 GO:0005198 GO:0005509 GO:0007155 GO:0007399 GO:0007596 GO:0008152 GO:0016020 GO:0016301 GO:0016616			body weight (1); osteoarthritis (1); prostate tumor susceptibility (1);
NELL2	12	46	43188331	43556405	179.43	0.000191	0.00873977	23		NELL2	4753	H2B1C_HUMAN	P62807	NEL-like 2 (chicken)	GO:0000786 GO:0003677 GO:0005515 GO:0005634 GO:0005694 GO:0006334 GO:0007001 GO:0042742			left ventricular contractility (1); serum cholesterol level (1);
NET1	10	9	5444517	5490426	33.3215	0.01013	0.0740114	25		NET1	10276	ARHG8_HUMAN	Q7Z628	Neuroepithelial cell transforming gene 1	GO:0001558 GO:0005085 GO:0005089 GO:0005575 GO:0005622 GO:0005634 GO:0005737 GO:0007165 GO:0007242 GO:0035023			body weight (2); serum cholesterol level (1); serum p-selectin level (1);
NEU3	11	5	74377597	74396391	16.5975	0.01636	0.096097	52		NEU3	10825	NEUR3_HUMAN	Q9UQ49	Sialidase 3 (membrane sialidase)	GO:0004308 GO:0005886 GO:0005887 GO:0005975 GO:0006689 GO:0008152 GO:0016798	hsa00511 hsa00600 hsa01032		blood pressure (1); body weight (3); multiple sclerosis susceptibility (1);
NEURL2	20	15	43950673	43953308	51.3881	0.00376	0.0423974	8		NEURL2	140825	NEUL2_HUMAN	Q9BR09	Neuralized homolog 2 (Drosophila)	GO:0005515 GO:0005737 GO:0005927 GO:0006512 GO:0007242 GO:0030891 GO:0045214			allergic/atopic asthma related (1); blood pressure (1); body weight (6); bone mineral density (1); chronic obstructive pulmonary disease (1); osteoarthritis (1); prostate tumor susceptibility (2); serum adiponectin level (1); serum cholesterol level (1);
NFASC	1	59	203064445	203258572	116.114	0.01063	0.0759988	52		NFASC	23114	NFASC_HUMAN	O94856	Neurofascin homolog (chicken)	GO:0005021 GO:0005515 GO:0005524 GO:0005886 GO:0006468 GO:0007155 GO:0007411 GO:0016020 GO:0016021 GO:0030424 GO:0042309 GO:0050808 GO:0050825 GO:0050826	hsa04514		blood pressure (1); body weight (6); fibrinogen level (1); prostate tumor susceptibility (1); serum cholesterol level (1);
NFATC1	18	38	75256759	75390311	92.5723	0.01018	0.0741735	52		NFATC1	4772	NFAC1_HUMAN	O95644	Nuclear factor of activated T-cells, cytoplasmic, calcineurin-dependent 1	GO:0000082 GO:0001837 GO:0003700 GO:0005528 GO:0005634 GO:0005737 GO:0006355 GO:0006366 GO:0006816 GO:0007242 GO:0007507 GO:0016563 GO:0045449	hsa04310 hsa04360 hsa04370 hsa04650 hsa04660 hsa04662		allergic/atopic asthma related (1); body weight (3); coronary artery disease susceptibility (1); prostate tumor susceptibility (2); serum apolipoprotein b level (1); serum cholesterol level (1);
NFIA	1	54	61320882	61694624	138.443	0.001816	0.0284453	36		NFIA	4774			Nuclear factor I/A				allergic/atopic asthma related (1); multiple sclerosis susceptibility (3);
NFIB	9	64	14071846	14303945	148.807	0.00476	0.0486816	36		NFIB	4781	NFIB_HUMAN	O00712	Nuclear factor I/B	GO:0003690 GO:0003700 GO:0005622 GO:0005634 GO:0006260 GO:0006350 GO:0006355			allergic/atopic asthma related (1); blood pressure (1); prostate tumor susceptibility (2); serum leptin concentration (1);
NFIX	19	13	12967583	13070610	37.5281	0.00467	0.0482235	36		NFIX	4784	NFIX_HUMAN H4_HUMAN	Q14938 P62805	Nuclear factor I/X (CCAAT-binding transcription factor)	GO:0003677 GO:0003700 GO:0003705 GO:0005488 GO:0005622 GO:0005634 GO:0006260 GO:0006350 GO:0006355 GO:0006366 GO:0008067 GO:0016020 GO:0000786 GO:0005515 GO:0005694 GO:0006325 GO:0006334 GO:0007001 GO:0048015			serum cholesterol level (1);
NFKBIL2	8	10	145624970	145640620	32.5529	0.01562	0.0929349	36		NFKBIL2	4796			Nuclear factor of kappa light polypeptide gene enhancer in B-cells inhibitor-like 2	GO:0003714 GO:0004974 GO:0005488 GO:0005515 GO:0005737 GO:0007186 GO:0016021 GO:0042994			blood pressure (1); body weight (1); chronic obstructive pulmonary disease (1); glucose level (1); multiple sclerosis susceptibility (1); prostate tumor susceptibility (1); serum cholesterol level (1);
NFKBIZ	3	2	103029546	103062556	13.1797	0.01077	0.0763854	25		NFKBIZ	64332			Nuclear factor of kappa light polypeptide gene enhancer in B-cells inhibitor, zeta	GO:0005634 GO:0006954			blood pressure (1); body weight (1); chronic obstructive pulmonary disease (1); rheumatoid arthritis (1);
NGF	1	22	115630059	115682380	83.5081	0.000459	0.0137274	38		NGF								chronic obstructive pulmonary disease (1); coronary artery disease susceptibility (3); prostate tumor susceptibility (1); serum adiponectin level (1); serum cholesterol level (1);
NHEJ1	2	10	219648289	219733831	59.6499	0.000209	0.0091745	2		NHEJ1	79840	NHEJ1_HUMAN	Q9H9Q4	Nonhomologous end-joining factor 1	GO:0005515 GO:0005634 GO:0006281 GO:0006303 GO:0007417 GO:0010212 GO:0030183 GO:0030217 GO:0051351			();
NHLH1	1	7	158603484	158609262	19.7415	0.00819	0.0661839	36		NHLH1	4807	HEN1_HUMAN	Q02575	Nescient helix loop helix 1	GO:0003677 GO:0005634 GO:0006355 GO:0007275 GO:0007417 GO:0030154 GO:0030528 GO:0045449			blood pressure (1); body weight (4); chronic obstructive pulmonary disease (2); coronary artery disease susceptibility (1); fibrinogen level (3); mammary tumor susceptibility (1); osteoarthritis (1); prostate tumor susceptibility (1);
NIP7	16	14	67931046	67934510	107.843	0.00015	0.00792104	36		NIP7	51388	NIP7_HUMAN	Q9Y221	Nuclear import 7 homolog (S. cerevisiae)	GO:0003723 GO:0005515 GO:0005634 GO:0042254			blood pressure (2); body weight (2); chronic obstructive pulmonary disease (1); prostate tumor susceptibility (1); serum lipid level (1);
NIPBL	5	7	36912617	37101678	26.0778	0.00723	0.0614521	48		NIPBL	25836	FA65A_HUMAN	Q6ZS17	Nipped-B homolog (Drosophila)	GO:0005488 GO:0005622 GO:0007165			blood pressure (2); body weight (2); serum cholesterol level (1);
NIPSNAP3A	9	15	106549789	106562224	41.6773	0.01724	0.0986583	36		NIPSNAP3A	25934	NPS3A_HUMAN	Q9UFN0	Nipsnap homolog 3A (C. elegans)	GO:0005737			blood pressure (1); body fluid distribution (1); body weight (3); glucose level (1); mammary tumor susceptibility (1); prostate tumor susceptibility (1); serum apolipoprotein a level (1); serum leptin level (1);
NKTR	3	4	42617150	42665237	17.1098	0.01595	0.0943119	51		NKTR	4820	HAS3_HUMAN NKTR_HUMAN	O00219 P30414	Natural killer-tumor recognition sequence	GO:0005887 GO:0005975 GO:0016020 GO:0016757 GO:0016758 GO:0050501 GO:0003755 GO:0005886 GO:0006457 GO:0016018 GO:0016853			allergic/atopic asthma related (1);
NLRP1	17	19	5345442	5428556	57.3084	0.00725	0.0614752	30		NLRP1	22861			NLR family, pyrin domain containing 1				body fluid distribution (1); chronic obstructive pulmonary disease (1);
NMB	15	2	82999363	83002806	36.33	1e-06	0.000410269	38		NMB	4828	NMB_HUMAN	P08949	Neuromedin B	GO:0005179 GO:0005625 GO:0007165 GO:0007218 GO:0007267			();
NME3	16	7	1760321	1761711	49.7509	0.000162	0.00818983	2		NME3	4832	HBG1_HUMAN HBG2_HUMAN	P69891 P69892	Non-metastatic cells 3, protein expressed in	GO:0005344 GO:0005506 GO:0005515 GO:0005833 GO:0006810 GO:0015671 GO:0019825 GO:0020037 GO:0046872			blood pressure (1); serum cholesterol level (2); serum p-selectin level (1);
NOC2L	1	5	869445	884542	37.4146	0.000189	0.00873977	18		NOC2L	26155	NOC2L_HUMAN	Q9Y3T9	Nucleolar complex associated 2 homolog (S. cerevisiae)	GO:0005515 GO:0005634			();
NOL1	12	9	6536297	6547741	29.1623	0.01294	0.0836045	25		NOL1	4839	NOL1_HUMAN	P46087	Nucleolar protein 1, 120kDa	GO:0000074 GO:0005515 GO:0005634 GO:0005730 GO:0008168 GO:0008284 GO:0016740			body weight (1);
NOL5A	20	3	2581253	2587039	12.6064	0.00176	0.0278959	36		NOL5A	10528	NOL5A_HUMAN SAMN1_HUMAN	O00567 Q9NSI8	Nucleolar protein 5A (56kDa with KKE/D repeat)	GO:0003723 GO:0005634 GO:0005730 GO:0006364 GO:0001784			body weight (4); serum cholesterol level (1);
NOL8	9	8	94099460	94127697	45.0392	0.00484	0.0489832	36		NOL8	55035	NOL8_HUMAN	Q76FK4	Nucleolar protein 8	GO:0000166 GO:0003676 GO:0003723 GO:0005515 GO:0005634 GO:0005730 GO:0006260 GO:0030307			allergic/atopic asthma related (1); body weight (2); myocardial infarction susceptibility (2); prostate tumor susceptibility (4); serum cholesterol level (1);
NOS2A	17	10	23107918	23151682	42.459	0.00151	0.025286	48		NOS2A	4843	NOS2A_HUMAN	P35228	Nitric oxide synthase 2A (inducible, hepatocytes)	GO:0001666 GO:0001935 GO:0001974 GO:0004517 GO:0005506 GO:0005509 GO:0005516 GO:0005634 GO:0005737 GO:0005777 GO:0006118 GO:0006801 GO:0006809 GO:0007165 GO:0007199 GO:0007243 GO:0008016 GO:0008217 GO:0008270 GO:0008603 GO:0009055 GO:0010181 GO:0016491 GO	hsa00330 hsa04020 hsa04730 hsa05222		allergic/atopic asthma related (1);
NOSTRIN	2	22	169367352	169429811	73.3237	0.000881	0.0199222	52		NOSTRIN	115677	NOSTN_HUMAN	Q8IVI9	Nitric oxide synthase trafficker	GO:0003677 GO:0005516 GO:0005524 GO:0005622 GO:0005634 GO:0005737 GO:0005856 GO:0005964 GO:0005978 GO:0006468 GO:0006897 GO:0007165 GO:0016020 GO:0016564 GO:0031410 GO:0045892			allergic/atopic asthma related (1); blood pressure (1); body weight (3); chronic obstructive pulmonary disease (2); fibrinogen level (1); serum apolipoprotein b level (1); serum cholesterol level (1);
NOTCH1	9	9	138508716	138560059	25.6963	0.01476	0.0902263	19		NOTCH1	4851	NOTC1_HUMAN	P46531	Notch homolog 1, translocation-associated (Drosophila)	GO:0004872 GO:0005509 GO:0005515 GO:0005634 GO:0006355 GO:0006955 GO:0007219 GO:0007275 GO:0016020 GO:0016021 GO:0030154 GO:0045662 GO:0050793	hsa04320 hsa04330		allergic/atopic asthma related (1); blood pressure (1); body weight (4); glucose level (1); heart rate variability (1); osteoarthritis (1); serum cholesterol level (2);
NOTCH3	19	13	15131443	15172792	43.5114	0.00976	0.0726991	2		NOTCH3	4854	NOTC3_HUMAN	Q9UM47	Notch homolog 3 (Drosophila)	GO:0004872 GO:0005509 GO:0005515 GO:0005634 GO:0006350 GO:0006355 GO:0007219 GO:0007275 GO:0016020 GO:0016021 GO:0030154 GO:0030900 GO:0045665 GO:0048663 GO:0050793	hsa04320 hsa04330		body weight (1); osteoarthritis (1); prostate tumor susceptibility (1);
NOX4	11	17	88699160	88864301	56.3456	0.00444	0.0467796	2		NOX4	50507			NADPH oxidase 4				body weight (1); chronic obstructive pulmonary disease (2); multiple sclerosis susceptibility (1); prostate tumor susceptibility (1);
NOXA1	9	18	139437667	139448679	82.2335	0.001	0.0211228	38		NOXA1	10811			NADPH oxidase activator 1	GO:0005488			blood pressure (1); body weight (3); chronic obstructive pulmonary disease (1); serum adiponectin level (1); serum cholesterol level (1);
NP	14	8	20007381	20015088	30.841	0.00916	0.0705995	52		NP	4860			Nucleoside phosphorylase		hsa00230 hsa00240 hsa00760		body weight (1); osteoarthritis (1); prostate tumor susceptibility (1);
NPAS1	19	7	52215982	52240857	24.807	0.01282	0.0830303	18		NPAS1	4861	NPAS1_HUMAN	Q99742	Neuronal PAS domain protein 1	GO:0000122 GO:0003700 GO:0004871 GO:0005634 GO:0006355 GO:0007165 GO:0007417 GO:0007610 GO:0030528 GO:0045449			blood pressure (1); body weight (3);
NPAS2	2	61	100803044	100979719	149.176	0.00509	0.0503198	36		NPAS2	4862	NPAS2_HUMAN	Q99743	Neuronal PAS domain protein 2	GO:0003700 GO:0004871 GO:0005634 GO:0006355 GO:0007165 GO:0007417 GO:0030528 GO:0042745 GO:0045449 GO:0045475 GO:0048511	hsa04710		chronic obstructive pulmonary disease (2); prostate tumor susceptibility (1); serum apolipoprotein e level (1); serum cholesterol level (1);
NPAS4	11	2	65945050	65950753	10.4244	0.0154	0.0921921	36		NPAS4	266743	NPAS4_HUMAN	Q8IUM7	Neuronal PAS domain protein 4	GO:0003677 GO:0004871 GO:0005634 GO:0005667 GO:0006350 GO:0006355 GO:0007165 GO:0016563 GO:0030528 GO:0045449 GO:0045941 GO:0045944 GO:0046982			blood pressure (1); body weight (2); heart rate variability (1); osteoarthritis (1);
NPR1	1	8	151917787	151933092	34.2419	0.00273	0.0351278	36		NPR1	4881	HEY2_HUMAN ANPRA_HUMAN	Q9UBP5 P16066	Natriuretic peptide receptor A/guanylate cyclase A (atrionatriuretic peptide receptor A)	GO:0001570 GO:0003677 GO:0003700 GO:0005515 GO:0005634 GO:0006355 GO:0007219 GO:0007275 GO:0007399 GO:0009887 GO:0030528 GO:0042309 GO:0045449 GO:0045746 GO:0050825 GO:0050826 GO:0004383 GO:0004672 GO:0004674 GO:0004713 GO:0004872 GO:0005524 GO:0005887 GO	hsa00230 hsa04540 hsa04730		allergic/atopic asthma related (1); blood pressure (1); body weight (2); left ventricular contractility (1); serum adiponectin level (1); serum cholesterol level (3);
NR0B2	1	8	27110565	27113047	44.4992	0.00432	0.0459895	18		NR0B2	8431	SHP_HUMAN	Q15466	Nuclear receptor subfamily 0, group B, member 2	GO:0000122 GO:0003677 GO:0003700 GO:0003707 GO:0003714 GO:0004879 GO:0005515 GO:0005634 GO:0006350 GO:0006355 GO:0008203			blood pressure (1); body weight (1); chronic obstructive pulmonary disease (1); serum lipid level (1);
NR2C1	12	18	93938188	93991535	55.7412	0.01318	0.0846934	36		NR2C1	7181	TR2_HUMAN	P13056	Nuclear receptor subfamily 2, group C, member 1	GO:0000122 GO:0003677 GO:0003700 GO:0003707 GO:0004289 GO:0004879 GO:0005496 GO:0005515 GO:0005634 GO:0006350 GO:0006355 GO:0006508 GO:0008270 GO:0016439 GO:0016564 GO:0042803 GO:0042826 GO:0043565 GO:0046872			blood pressure (1); myocardial infarction susceptibility (2); serum cholesterol level (1); serum ghrelin level (1);
NR2F2	15	4	94674949	94683047	15.358	0.0083	0.0669207	36		NR2F2	7026	COT2_HUMAN	P24468	Nuclear receptor subfamily 2, group F, member 2	GO:0001764 GO:0003677 GO:0003700 GO:0003706 GO:0003707 GO:0003714 GO:0004879 GO:0004887 GO:0005496 GO:0005634 GO:0006350 GO:0006355 GO:0006357 GO:0006629 GO:0007165 GO:0008270 GO:0009952 GO:0009956 GO:0016439 GO:0030900 GO:0043565 GO:0046872 GO:0048514 GO			allergic/atopic asthma related (1); serum apolipoprotein a level (1); serum p-selectin level (1);
NR3C2	4	64	149219364	149583093	139.016	0.00964	0.072212	36		NR3C2	4306	MCR_HUMAN	P08235	Nuclear receptor subfamily 3, group C, member 2	GO:0003677 GO:0003700 GO:0003707 GO:0004872 GO:0004879 GO:0005496 GO:0005515 GO:0005634 GO:0005737 GO:0005783 GO:0006350 GO:0006355 GO:0006883 GO:0007165 GO:0007588 GO:0008270 GO:0008289 GO:0016020 GO:0043565 GO:0046872			blood pressure (1); body weight (1); prostate tumor susceptibility (1); serum cholesterol level (1); serum p-selectin level (1);
NR4A3	9	8	101623957	101668994	35.7465	0.00631	0.0569448	36		NR4A3	8013	NR4A3_HUMAN NSBP1_HUMAN	Q92570 P82970	Nuclear receptor subfamily 4, group A, member 3	GO:0001707 GO:0003677 GO:0003700 GO:0003707 GO:0003708 GO:0004879 GO:0004887 GO:0005488 GO:0005634 GO:0006350 GO:0006355 GO:0008150 GO:0008270 GO:0043565 GO:0045944 GO:0046872 GO:0000785 GO:0003682 GO:0005198 GO:0005654 GO:0006356 GO:0016563 GO:0019028			body weight (1); chronic obstructive pulmonary disease (2); serum apolipoprotein a level (1);
NR5A2	1	49	198263392	198413173	129.583	0.00223	0.0313405	36		NR5A2	2494	NR5A2_HUMAN CTBP1_HUMAN	O00482 Q13363	Nuclear receptor subfamily 5, group A, member 2	GO:0003677 GO:0003700 GO:0003705 GO:0003707 GO:0004872 GO:0004879 GO:0005515 GO:0005634 GO:0006350 GO:0006355 GO:0006366 GO:0008206 GO:0008270 GO:0008289 GO:0009653 GO:0009790 GO:0042592 GO:0042632 GO:0043565 GO:0046872 GO:0004966 GO:0005000 GO:0005737 GO	hsa04950		allergic/atopic asthma related (1); prostate tumor susceptibility (1);
NRAS	1	13	115048600	115061038	45.8707	0.01655	0.0965749	36		NRAS	4893	HGF_HUMAN	P14210	Neuroblastoma RAS viral (v-ras) oncogene homolog	GO:0000187 GO:0000902 GO:0001837 GO:0001889 GO:0004252 GO:0005509 GO:0005515 GO:0005575 GO:0006508 GO:0006916 GO:0007067 GO:0007596 GO:0008083 GO:0048012 GO:0051450	hsa04010 hsa04012 hsa04360 hsa04370 hsa04530 hsa04540 hsa04650 hsa04660 hsa04662 hsa04664 hsa04720 hsa04730 hsa04810 hsa04910 hsa04912 hsa04916 hsa05211 hsa05213 hsa05214 hsa05215 hsa05216 hsa05218 hsa05219 hsa05220 hsa05221 hsa05223		allergic/atopic asthma related (1); blood pressure (2); body weight (3); coronary artery disease susceptibility (1); prostate tumor susceptibility (4);
NRG3	10	201	83625076	84735341	406.211	0.00385	0.0427791	52		NRG3	10718	LYAM2_HUMAN NRG3_HUMAN	P16581 P56975	Neuregulin 3	GO:0005509 GO:0005515 GO:0005529 GO:0005886 GO:0006954 GO:0007155 GO:0016020 GO:0016021 GO:0001558 GO:0005102 GO:0005576 GO:0005887 GO:0007243 GO:0008083 GO:0009790 GO:0030297 GO:0030879 GO:0030971 GO:0042309 GO:0050825 GO:0050826	hsa04012		blood pressure (2); body weight (1); chronic obstructive pulmonary disease (1); prostate tumor susceptibility (4);
NRIP1	21	7	15255426	15262718	21.4499	0.01594	0.094305	52		NRIP1	8204	NRIP1_HUMAN	P48552	Nuclear receptor interacting protein 1	GO:0000118 GO:0000122 GO:0001543 GO:0003713 GO:0003714 GO:0005102 GO:0005634 GO:0006350 GO:0019915 GO:0030331 GO:0030521 GO:0030728 GO:0035257 GO:0035259 GO:0042826 GO:0045944 GO:0046965 GO:0050681			fibrinogen level (2); serum cholesterol level (1);
NRL	14	6	23619155	23623672	30.7786	0.00385	0.0427791	36		NRL	4901	HHEX_HUMAN	Q03014	Neural retina leucine zipper	GO:0001889 GO:0003700 GO:0005515 GO:0005634 GO:0006355 GO:0007275 GO:0030878 GO:0030900 GO:0035050 GO:0042127 GO:0043565			body weight (1);
NRXN3	14	242	77939845	79400513	576.622	0.000401	0.0130809	36		NRXN3	9369	PRI1_HUMAN	P49642	Neurexin 3	GO:0003896 GO:0005515 GO:0005658 GO:0006260 GO:0006269 GO:0006350 GO:0008270 GO:0016740 GO:0046872	hsa04514		blood pressure (1); body weight (5); rheumatoid arthritis (1); serum leptin level (1);
NSUN2	5	11	6652351	6686157	70.1688	0.000239	0.00984329	52		NSUN2	54888	NSUN2_HUMAN	Q08J23	NOL1/NOP2/Sun domain family, member 2	GO:0000049 GO:0005634 GO:0005730 GO:0005737 GO:0008033 GO:0008168 GO:0016428 GO:0016740 GO:0030488			allergic/atopic asthma related (1);
NT5M	17	13	17147404	17191702	41.4962	0.00796	0.0648658	36		NT5M	56953	NT5M_HUMAN	Q9NPB1	5',3'-nucleotidase, mitochondrial	GO:0000166 GO:0000287 GO:0005739 GO:0006260 GO:0008252 GO:0008253 GO:0009117 GO:0009223 GO:0016787	hsa00230 hsa00240 hsa00760		blood pressure (1); multiple sclerosis susceptibility (1); myocardial infarction susceptibility (2); serum apolipoprotein a level (1); serum cholesterol level (1);
NTN1	17	62	8865583	9088042	154.509	0.000643	0.0169774	18		NTN1	9423	NET1_HUMAN	O95631	Netrin 1	GO:0001764 GO:0005515 GO:0005578 GO:0005615 GO:0005625 GO:0006915 GO:0006928 GO:0007267 GO:0007399 GO:0007411 GO:0008284 GO:0030334 GO:0030517 GO:0040023 GO:0045773	hsa04360		allergic/atopic asthma related (1); blood pressure (1); body weight (2); chronic obstructive pulmonary disease (1); fibrinogen level (1); prostate tumor susceptibility (1); serum apolipoprotein b level (1); serum cholesterol level (1); serum leptin level (1);
NTN4	12	33	94575713	94708667	84.2582	0.00692	0.0601594	38		NTN4	59277	NET4_HUMAN	Q9HB63	Netrin 4	GO:0005578 GO:0005604 GO:0016322	hsa04360		allergic/atopic asthma related (1); blood pressure (1); body weight (3); chronic obstructive pulmonary disease (1); fibrinogen level (1); prostate tumor susceptibility (1); rheumatoid arthritis (1);
NTNG2	9	14	134027154	134108041	34.4555	0.01718	0.0984734	25		NTNG2	84628	NTNG2_HUMAN	Q96CW9	Netrin G2	GO:0003674 GO:0005509 GO:0005578 GO:0007275 GO:0007399 GO:0007409 GO:0016020 GO:0030154 GO:0046658 GO:0048503			allergic/atopic asthma related (1); serum apolipoprotein a level (1); serum p-selectin level (1);
NTRK1	1	25	155052165	155118266	71.5296	0.00246	0.0329344	25		NTRK1	4914	NTRK1_HUMAN	P04629	Neurotrophic tyrosine kinase, receptor, type 1	GO:0000166 GO:0004672 GO:0004674 GO:0004713 GO:0004714 GO:0004872 GO:0005515 GO:0005524 GO:0005737 GO:0005887 GO:0006468 GO:0007169 GO:0007275 GO:0007399 GO:0016020 GO:0016740 GO:0030183 GO:0042490 GO:0043121	hsa04010 hsa04210 hsa05216		body weight (1); osteoarthritis (1); rheumatoid arthritis (1);
NTRK3	15	76	86220991	86600665	183.612	0.00349	0.04082	52		NTRK3	4916	NTRK3_HUMAN	Q16288	Neurotrophic tyrosine kinase, receptor, type 3	GO:0000166 GO:0004672 GO:0004674 GO:0004713 GO:0004714 GO:0004872 GO:0005515 GO:0005524 GO:0005887 GO:0006468 GO:0007169 GO:0007275 GO:0007399 GO:0016020 GO:0016740 GO:0030154 GO:0043121			blood pressure (1); body weight (1); chronic obstructive pulmonary disease (1); prostate tumor susceptibility (1); serum lipid level (1);
NUAK1	12	20	104981254	105057941	61.9089	0.00239	0.0324353	52		NUAK1	9891	NUAK1_HUMAN	O60285	NUAK family, SNF1-like kinase, 1	GO:0000166 GO:0000287 GO:0004672 GO:0004674 GO:0004713 GO:0005515 GO:0005524 GO:0006468 GO:0016740			blood pressure (1); body weight (3); serum cholesterol level (2); serum p-selectin level (1);
NUBP2	16	10	1772933	1779193	50.5061	0.00127	0.0231971	38		NUBP2	10101	NUBP2_HUMAN	Q9Y5Y2	Nucleotide binding protein 2 (MinD homolog, E. coli)	GO:0000166 GO:0005524 GO:0017111			allergic/atopic asthma related (1); serum apolipoprotein a level (1); serum p-selectin level (1);
NUDC	1	8	27120810	27145474	44.4992	0.00411	0.044509	38		NUDC	10726	NUDC_HUMAN SEM3D_HUMAN	Q9Y266 O95025	Nuclear distribution gene C homolog (A. nidulans)	GO:0000074 GO:0005515 GO:0005634 GO:0005737 GO:0005856 GO:0005874 GO:0007049 GO:0007067 GO:0007275 GO:0008283 GO:0051301 GO:0004872 GO:0007399 GO:0016020 GO:0030154			();
NUDCD1	8	3	110322323	110415526	25.0374	0.000157	0.00805153	38		NUDCD1	84955			NudC domain containing 1				blood pressure (1); myocardial infarction susceptibility (2); serum cholesterol level (1); serum ghrelin level (1);
NUDT5	10	17	12249578	12278149	175.57	1e-06	0.000410269	30		NUDT5	11164			Nudix (nucleoside diphosphate linked moiety X)-type motif 5		hsa00230 hsa00500 hsa00790		body weight (1); cohen syndrome (1); serum cholesterol level (1);
NUDT6	4	16	124033248	124063573	43.8967	0.01266	0.0826611	8		NUDT6	11162	NUDT6_HUMAN	P53370	Nudix (nucleoside diphosphate linked moiety X)-type motif 6	GO:0005575 GO:0008083 GO:0008150 GO:0016787			allergic/atopic asthma related (1); blood pressure (1); multiple sclerosis susceptibility (1); serum adiponectin level (1);
NUP107	12	7	67366997	67422740	29.1335	0.01224	0.0812471	38		NUP107	57122	NU107_HUMAN	P57740	Nucleoporin 107kDa	GO:0005487 GO:0005515 GO:0005634 GO:0005643 GO:0006406 GO:0006810 GO:0015031 GO:0065002			body weight (1); chronic obstructive pulmonary disease (2); heart rate (1); low density lipoprotein particle size (1); osteoarthritis (2); prostate tumor susceptibility (1); serum apolipoprotein a level (1);
NUP188	9	5	130749797	130809195	31.7477	0.0011	0.0219321	5		NUP188								allergic/atopic asthma related (1); body weight (2); serum p-selectin level (1);
NUP85	17	21	70713191	70743449	67.8913	0.002554	0.033759	30		NUP85	79902			Nucleoporin 85kDa	GO:0005515 GO:0005886 GO:0015288 GO:0016021 GO:0019221 GO:0019867			body weight (1); osteoarthritis (1); prostate tumor susceptibility (1); serum cholesterol level (1);
NUP88	17	23	5230143	5263720	102.287	0.00136	0.0240982	51		NUP88	4927	NUP88_HUMAN	Q99567	Nucleoporin 88kDa	GO:0005215 GO:0005634 GO:0005643 GO:0015031 GO:0051028 GO:0065002			blood pressure (2); body weight (6); fibrinogen level (1); rheumatoid arthritis (1); serum adiponectin level (1); serum cholesterol level (1);
NUP98	11	33	3652815	3775468	107.906	0.000868	0.0199011	30		NUP98	4928	HKR1_HUMAN	P10072	Nucleoporin 98kDa	GO:0003676 GO:0003677 GO:0005622 GO:0005634 GO:0006350 GO:0006355 GO:0007275 GO:0008270 GO:0046872			allergic/atopic asthma related (1); blood pressure (1); body weight (2); rheumatoid arthritis (1);
NUPR1	16	8	28456162	28457996	47.9288	0.00205	0.0303292	30		NUPR1	26471	NUPR1_HUMAN	O60356	Nuclear protein 1	GO:0003674 GO:0005634 GO:0006917 GO:0016049			body weight (1); serum cholesterol level (1);
NXN	17	68	649334	829760	185.248	0.000146	0.00792104	36		NXN	64359			Nucleoredoxin	GO:0004791 GO:0005634 GO:0006118 GO:0009055 GO:0016209 GO:0016491 GO:0045454			blood pressure (1); body weight (1); osteoarthritis (1); serum cholesterol level (1);
OAZ2	15	3	62766825	62782515	22.7149	0.0016	0.0262094	38		OAZ2	4947			Ornithine decarboxylase antizyme 2				allergic/atopic asthma related (1); blood pressure (1); body weight (2); rheumatoid arthritis (1);
OBP2A	9	6	137577805	137581636	66.437	5.4e-05	0.00457157	41		OBP2A	29991	OBP2A_HUMAN PAN3_HUMAN	Q9NY56 Q58A45	Odorant binding protein 2A	GO:0005215 GO:0005488 GO:0005549 GO:0005575 GO:0006629 GO:0006810 GO:0007608 GO:0050896 GO:0000184 GO:0004672 GO:0004674 GO:0005524 GO:0005737 GO:0006468			blood pressure (1); body weight (1); heart rate variability (1); low density lipoprotein particle size (1); serum cholesterol level (1); serum p-selectin level (1);
OCIAD1	4	1	48527771	48558589	13.5951	0.000217	0.00933362	9		OCIAD1	54940			OCIA domain containing 1				body weight (1); osteoarthritis (1); prostate tumor susceptibility (1);
ODC1	2	22	10497958	10505904	61.0889	0.00721	0.061429	38		ODC1	4953	DCOR_HUMAN	P11926	Ornithine decarboxylase 1	GO:0001822 GO:0003824 GO:0004586 GO:0005515 GO:0005575 GO:0005829 GO:0006596 GO:0008284 GO:0016829	hsa00220		body weight (1);
OGFR	20	14	60906621	60915797	32.8954	0.00925	0.0709344	41		OGFR	11054	SC6A7_HUMAN OGFR_HUMAN	Q99884 Q9NZT2	Opioid growth factor receptor	GO:0005328 GO:0005624 GO:0005887 GO:0006836 GO:0006865 GO:0007268 GO:0015171 GO:0015293 GO:0015824 GO:0016020 GO:0001558 GO:0004872 GO:0004985 GO:0005575 GO:0005634 GO:0005737			body weight (1); lipid level (1);
OGG1	3	13	9765704	9783342	52.9463	0.0022	0.0311414	30		OGG1	4968	OGG1_HUMAN	O15527	8-oxoguanine DNA glycosylase	GO:0003677 GO:0003684 GO:0004519 GO:0005515 GO:0005575 GO:0005622 GO:0005634 GO:0005654 GO:0005739 GO:0006281 GO:0006284 GO:0008017 GO:0008152 GO:0008534 GO:0016798 GO:0016829			();
OGN	9	4	94186069	94206758	63.928	0	0	36		OGN	4969	MIME_HUMAN	P20774	Osteoglycin	GO:0003674 GO:0005515 GO:0005575 GO:0005578 GO:0005783 GO:0008083 GO:0008150			blood pressure (1); body weight (2); serum cholesterol level (2);
OLA1	2	20	174645420	174821611	73.6092	0.01008	0.0738992	52		OLA1	29789	GTPB9_HUMAN	Q9NTK5	Obg-like ATPase 1	GO:0000166 GO:0005515 GO:0005525 GO:0005622 GO:0005737			allergic/atopic asthma related (1);
OLFM3	1	43	102040714	102235378	88.8636	0.01505	0.0909566	51		OLFM3	118427	NOE3_HUMAN	Q96PB7	Olfactomedin 3	GO:0005515 GO:0005794 GO:0016020 GO:0016524			();
OMP	11	25	76491533	76492025	59.9107	0.00996	0.0733725	2		OMP	4975			Olfactory marker protein				blood pressure (1); body weight (1); chronic obstructive pulmonary disease (1); serum apolipoprotein b level (1); serum leptin concentration (1);
OPA1	3	13	194793805	194898009	52.8405	0.00936	0.0714697	25		OPA1	4976	OPA1_HUMAN	O60313	Optic atrophy 1 (autosomal dominant)	GO:0000166 GO:0000266 GO:0000287 GO:0003924 GO:0005525 GO:0005739 GO:0005741 GO:0005758 GO:0006915 GO:0007007 GO:0007601 GO:0007605 GO:0008053 GO:0009058 GO:0016020 GO:0016021 GO:0016742 GO:0019896 GO:0030061 GO:0030425 GO:0045768 GO:0050896			allergic/atopic asthma related (1); blood pressure (1); body weight (1); chronic obstructive pulmonary disease (1); osteoarthritis (1); serum adiponectin level (1); serum cholesterol level (1);
OPLAH	8	13	145178154	145186959	43.3551	0.00728	0.0614852	36		OPLAH	26873	OPLA_HUMAN	O14841	5-oxoprolinase (ATP-hydrolysing)	GO:0003824 GO:0016787 GO:0017168	hsa00480		body weight (1); multiple sclerosis susceptibility (1);
OPRL1	20	15	62181931	62202440	50.3367	0.01236	0.0817033	47		OPRL1	4987	OPRX_HUMAN	P41146	Opiate receptor-like 1	GO:0001584 GO:0004872 GO:0004935 GO:0004966 GO:0004983 GO:0004985 GO:0004994 GO:0005887 GO:0007165 GO:0007186 GO:0007193 GO:0007204 GO:0007600 GO:0015051 GO:0016020 GO:0016021 GO:0016493 GO:0045028	hsa04080		blood pressure (1); body weight (1); chronic obstructive pulmonary disease (1); rheumatoid arthritis (1);
OPTC	1	3	201729893	201744700	11.4023	0.0169	0.0978146	2		OPTC	26254	OPT_HUMAN	Q9UBM4	Opticin	GO:0005201 GO:0005515 GO:0005578			();
OR10H4	19	13	15920817	15921768	80.1608	0.000223	0.00940214	52		OR10H4	126541	O10H4_HUMAN	Q8NGA5	Olfactory receptor, family 10, subfamily H, member 4	GO:0001584 GO:0004872 GO:0004932 GO:0004949 GO:0004977 GO:0004984 GO:0007165 GO:0007186 GO:0007608 GO:0016020 GO:0016021 GO:0050896			allergic/atopic asthma related (1); body weight (3); coronary artery disease susceptibility (1); prostate tumor susceptibility (2); serum apolipoprotein b level (1); serum cholesterol level (1);
OR10Q1	11	11	57751963	57752923	37.5512	0.01151	0.079109	9		OR10Q1	219960	O10Q1_HUMAN	Q8NGQ4	Olfactory receptor, family 10, subfamily Q, member 1	GO:0001584 GO:0004872 GO:0004984 GO:0007165 GO:0007186 GO:0007608 GO:0016020 GO:0016021 GO:0050896			body weight (1); chronic obstructive pulmonary disease (2); multiple sclerosis susceptibility (1); prostate tumor susceptibility (1);
OR1D2	17	3	2942101	2943040	16.6323	0.00201	0.0300289	9		OR1D2	4991	OR1D2_HUMAN	P34982	Olfactory receptor, family 1, subfamily D, member 2	GO:0001584 GO:0004872 GO:0004984 GO:0005887 GO:0006928 GO:0007165 GO:0007186 GO:0007608 GO:0016020 GO:0016021 GO:0050896			allergic/atopic asthma related (1); blood pressure (1); body weight (2); left ventricular contractility (1); myocardial infarction susceptibility (1); serum adiponectin level (1); serum cholesterol level (3);
OR1D4	17	2	2912712	2913705	14.2307	0.001065	0.0215158	9		OR1D4								allergic/atopic asthma related (1); blood pressure (1); body weight (2); rheumatoid arthritis (1);
OR1D5	17	2	2912712	2913651	14.2307	0.001081	0.0217567	9		OR1D5	8386	OR1D4_HUMAN OR1D5_HUMAN	P47884 P58170	Olfactory receptor, family 1, subfamily D, member 5	GO:0001584 GO:0004872 GO:0004949 GO:0004984 GO:0005887 GO:0007165 GO:0007186 GO:0007608 GO:0016020 GO:0016021 GO:0050896			allergic/atopic asthma related (1); blood pressure (1); body weight (2); rheumatoid arthritis (1);
OR1G1	17	3	2976653	2977595	16.6323	0.00181	0.028393	9		OR1G1	8390	OR1G1_HUMAN	P47890	Olfactory receptor, family 1, subfamily G, member 1	GO:0001584 GO:0004872 GO:0004977 GO:0004984 GO:0005887 GO:0007165 GO:0007186 GO:0007608 GO:0016020 GO:0016021 GO:0050896			();
OR1L4	9	3	124526089	124527025	15.1224	0.01257	0.0824119	9		OR1L4	254973	OR1L4_HUMAN	Q8NGR5	Olfactory receptor, family 1, subfamily L, member 4	GO:0001584 GO:0004872 GO:0004984 GO:0007165 GO:0007186 GO:0007608 GO:0016020 GO:0016021 GO:0050896			allergic/atopic asthma related (1); blood pressure (1); body weight (2); rheumatoid arthritis (1);
OR1S1	11	8	57738792	57739770	36.7062	0.00637	0.0573892	9		OR1S1	219959	OR1S1_HUMAN	Q8NH92	Olfactory receptor, family 1, subfamily S, member 1	GO:0001584 GO:0004872 GO:0004984 GO:0007165 GO:0007186 GO:0016020 GO:0016021			glucose level (1); multiple sclerosis susceptibility (1); osteoarthritis (1);
OR1S2	11	8	57727251	57728229	36.7062	0.00621	0.0564243	9		OR1S2	219958	OR1S2_HUMAN	Q8NGQ3	Olfactory receptor, family 1, subfamily S, member 2	GO:0001584 GO:0004872 GO:0004984 GO:0007165 GO:0007186 GO:0016020 GO:0016021			allergic/atopic asthma related (1); blood pressure (1); body weight (2); left ventricular contractility (1); myocardial infarction susceptibility (1); serum adiponectin level (1); serum cholesterol level (3);
OR2AK2	1	12	246195256	246196264	52.4393	0.00938	0.0715711	9		OR2AK2	391191	O2AK2_HUMAN	Q8NG84	Olfactory receptor, family 2, subfamily AK, member 2	GO:0001584 GO:0004872 GO:0004984 GO:0007165 GO:0007186 GO:0007608 GO:0016020 GO:0016021 GO:0050896			allergic/atopic asthma related (1); blood pressure (1); body weight (2); left ventricular contractility (1); myocardial infarction susceptibility (1); serum adiponectin level (1); serum cholesterol level (3);
OR2L8	1	11	246178782	246179721	51.4578	0.00907	0.0701085	9		OR2L8	391190	OR2L8_HUMAN	Q8NGY9	Olfactory receptor, family 2, subfamily L, member 8	GO:0001584 GO:0004872 GO:0004984 GO:0007165 GO:0007186 GO:0007608 GO:0016020 GO:0016021 GO:0050896			();
OR2S2	9	2	35947104	35948151	11.2262	0.00647	0.0579475	9		OR2S2	56656	OR2S1_HUMAN	Q9NQN1	Olfactory receptor, family 2, subfamily S, member 2	GO:0001584 GO:0004872 GO:0004977 GO:0004984 GO:0007165 GO:0007186 GO:0007608 GO:0016020 GO:0016021 GO:0050896			();
OR2Z1	19	1	8702390	8703335	7.66958	0.0059	0.0548642	9		OR2Z1	284383	OR2Z1_HUMAN	Q8NG97	Olfactory receptor, family 2, subfamily Z, member 1	GO:0001584 GO:0004872 GO:0004984 GO:0007165 GO:0007186 GO:0007608 GO:0016020 GO:0016021 GO:0050896			serum cholesterol level (2);
OR4D1	17	11	53587513	53588446	27.661	0.01615	0.0951254	9		OR4D1	26689	OR4D1_HUMAN	Q15615	Olfactory receptor, family 4, subfamily D, member 1	GO:0001584 GO:0004872 GO:0004977 GO:0004984 GO:0007165 GO:0007186 GO:0007608 GO:0016020 GO:0016021 GO:0050896			blood pressure (1); body weight (1); glucose level (1); multiple sclerosis susceptibility (1); prostate tumor susceptibility (1);
OR4D2	17	13	53602015	53602939	34.949	0.01011	0.0739159	9		OR4D2	124538	OR4D2_HUMAN	P58180	Olfactory receptor, family 4, subfamily D, member 2	GO:0001584 GO:0004872 GO:0004984 GO:0007165 GO:0007186 GO:0007608 GO:0016020 GO:0016021 GO:0050896			blood pressure (3); body weight (3); chronic obstructive pulmonary disease (1); fibrinogen level (1); low density lipoprotein particle size (3); prostate tumor susceptibility (1); serum cholesterol level (1);
OR4D5	11	7	123315533	123316490	24.0863	0.01184	0.0802397	9		OR4D5	219875	OR4D5_HUMAN	Q8NGN0	Olfactory receptor, family 4, subfamily D, member 5	GO:0001584 GO:0004872 GO:0004984 GO:0007165 GO:0007186 GO:0007608 GO:0016020 GO:0016021 GO:0050896			blood pressure (3); body weight (3); chronic obstructive pulmonary disease (1); fibrinogen level (1); low density lipoprotein particle size (3); prostate tumor susceptibility (1); serum cholesterol level (1);
OR4S1	11	4	48284350	48285280	16.5649	0.0136	0.0867132	9		OR4S1	256148	OR4S1_HUMAN	Q8NGB4	Olfactory receptor, family 4, subfamily S, member 1	GO:0001584 GO:0004872 GO:0004949 GO:0004977 GO:0004984 GO:0007165 GO:0007186 GO:0007608 GO:0016020 GO:0016021 GO:0050896			blood pressure (2); body weight (3); myocardial infarction susceptibility (2); serum adiponectin level (2); serum cholesterol level (2);
OR51B4	11	21	5278819	5279752	61.2721	0.00496	0.0495861	9		OR51B4	79339	O51B4_HUMAN	Q9Y5P0	Olfactory receptor, family 51, subfamily B, member 4	GO:0001584 GO:0004872 GO:0004977 GO:0004984 GO:0007165 GO:0007186 GO:0007608 GO:0016020 GO:0016021 GO:0050896			allergic/atopic asthma related (1); blood pressure (1); left ventricular contractility (1); serum cholesterol level (3);
OR51B5	11	27	5320391	5321330	91.6459	0.00501	0.0499455	9		OR51B5	282763	O51B5_HUMAN	Q9H339	Olfactory receptor, family 51, subfamily B, member 5	GO:0001584 GO:0004872 GO:0004977 GO:0004984 GO:0006865 GO:0007165 GO:0007186 GO:0007608 GO:0016020 GO:0016021 GO:0050896			body weight (1); serum cholesterol level (1);
OR51B6	11	27	5329313	5330252	91.6459	0.00497	0.0496395	9		OR51B6	390058	O51B6_HUMAN	Q9H340	Olfactory receptor, family 51, subfamily B, member 6	GO:0001584 GO:0004872 GO:0004977 GO:0004984 GO:0006865 GO:0007165 GO:0007186 GO:0007608 GO:0016020 GO:0016021 GO:0050896			body weight (1); serum cholesterol level (1);
OR51F2	11	5	4799191	4800220	23.8703	0.0111	0.0777948	9		OR51F2	119694	O51F1_HUMAN	Q8NH61	Olfactory receptor, family 51, subfamily F, member 2	GO:0001584 GO:0004872 GO:0004977 GO:0004984 GO:0007165 GO:0007186 GO:0016020 GO:0016021			body weight (1); serum cholesterol level (1);
OR51S1	11	7	4826042	4827014	26.2681	0.013	0.0838398	9		OR51S1	119692	O51S1_HUMAN	Q8NGJ8	Olfactory receptor, family 51, subfamily S, member 1	GO:0001584 GO:0004872 GO:0004984 GO:0006508 GO:0007165 GO:0007186 GO:0007608 GO:0008236 GO:0016020 GO:0016021 GO:0050896			body weight (1); serum cholesterol level (1);
OR52I1	11	16	4571844	4572819	48.0145	0.00583	0.0546953	9		OR52I1	390037	O52I1_HUMAN	Q8NGK6	Olfactory receptor, family 52, subfamily I, member 1	GO:0001584 GO:0004872 GO:0004984 GO:0006835 GO:0007165 GO:0007186 GO:0007608 GO:0016020 GO:0016021 GO:0017153 GO:0050896			body weight (1); serum cholesterol level (1);
OR52I2	11	11	4564618	4565671	36.8535	0.00663	0.0588371	9		OR52I2	143502	O52I2_HUMAN	Q8NH67	Olfactory receptor, family 52, subfamily I, member 2	GO:0001584 GO:0004872 GO:0004984 GO:0007165 GO:0007186 GO:0016020 GO:0016021			body weight (1); serum cholesterol level (1);
OR52L1	11	5	5963746	5964736	29.8118	0.000282	0.0107432	9		OR52L1	338751	O52L1_HUMAN	Q8NGH7	Olfactory receptor, family 52, subfamily L, member 1	GO:0001584 GO:0004872 GO:0004984 GO:0007165 GO:0007186 GO:0016020 GO:0016021			body weight (1); serum cholesterol level (1);
OR52M1	11	6	4522996	4523950	26.1766	0.00375	0.0423974	9		OR52M1	119772	O52M1_HUMAN	Q8NGK5	Olfactory receptor, family 52, subfamily M, member 1	GO:0001584 GO:0004872 GO:0004984 GO:0007165 GO:0007186 GO:0007608 GO:0016020 GO:0016021 GO:0050896			body weight (1); serum cholesterol level (1);
OR52R1	11	5	4781238	4782423	23.8703	0.01162	0.0795575	9		OR52R1	119695	O52R1_HUMAN	Q8NGF1	Olfactory receptor, family 52, subfamily R, member 1	GO:0001584 GO:0004872 GO:0004984 GO:0007165 GO:0007186 GO:0016020 GO:0016021			body weight (1); serum cholesterol level (1);
OR56A3	11	2	5925152	5926100	19.3793	0.000869	0.0199011	9		OR56A3	390083	O56A3_HUMAN	Q8NH54	Olfactory receptor, family 56, subfamily A, member 3	GO:0001584 GO:0004872 GO:0004977 GO:0004984 GO:0007165 GO:0007186 GO:0007608 GO:0016020 GO:0016021 GO:0050896			body weight (1); serum cholesterol level (1);
OR56A3	11	2	5925152	5926100	19.3793	0.000955	0.0206243	9		OR56A3	390083	O56A3_HUMAN	Q8NH54	Olfactory receptor, family 56, subfamily A, member 3	GO:0001584 GO:0004872 GO:0004977 GO:0004984 GO:0007165 GO:0007186 GO:0007608 GO:0016020 GO:0016021 GO:0050896			body weight (1); serum cholesterol level (1);
OR5F1	11	2	55517732	55518677	10.0506	0.01042	0.075254	9		OR5F1	338674	OR5F1_HUMAN	O95221	Olfactory receptor, family 5, subfamily F, member 1	GO:0001584 GO:0004872 GO:0004949 GO:0004977 GO:0004984 GO:0007165 GO:0007186 GO:0007608 GO:0016020 GO:0016021 GO:0050896			body weight (1); serum cholesterol level (1);
OR6K3	1	11	156953581	156954577	34.6847	0.01182	0.0801551	9		OR6K3	391114	OR6K3_HUMAN	Q8NGY3	Olfactory receptor, family 6, subfamily K, member 3	GO:0001584 GO:0004872 GO:0004949 GO:0004977 GO:0004984 GO:0007165 GO:0007186 GO:0016020 GO:0016021			allergic/atopic asthma related (1); blood pressure (1); left ventricular contractility (1); myocardial infarction susceptibility (1); serum cholesterol level (3);
OR6K6	1	6	156991229	156992261	27.2766	0.00372	0.0421692	9		OR6K6	128371	OR6K6_HUMAN	Q8NGW6	Olfactory receptor, family 6, subfamily K, member 6	GO:0001584 GO:0004872 GO:0004984 GO:0007165 GO:0007186 GO:0016020 GO:0016021			blood pressure (1); body weight (1); chronic obstructive pulmonary disease (1); prostate tumor susceptibility (1); serum lipid level (1);
OR6N1	1	6	157002157	157003096	27.2766	0.004084	0.0443626	9		OR6N1	128372	OR6N1_HUMAN	Q8NGY5	Olfactory receptor, family 6, subfamily N, member 1	GO:0001584 GO:0004872 GO:0004949 GO:0004977 GO:0004984 GO:0007165 GO:0007186 GO:0007608 GO:0016020 GO:0016021 GO:0050896			blood pressure (1); body weight (1); chronic obstructive pulmonary disease (1); prostate tumor susceptibility (1); serum lipid level (1);
OR6N2	1	5	157013095	157014049	20.2007	0.01176	0.0800025	9		OR6N2	81442	OR6N2_HUMAN	Q8NGY6	Olfactory receptor, family 6, subfamily N, member 2	GO:0001584 GO:0004872 GO:0004977 GO:0004984 GO:0007165 GO:0007186 GO:0007608 GO:0016020 GO:0016021 GO:0050896			blood pressure (1); body weight (1); chronic obstructive pulmonary disease (1); prostate tumor susceptibility (1); serum lipid level (1);
OR6Q1	11	2	57555000	57555954	10.7152	0.01318	0.0846934	9		OR6Q1	219952	OR6Q1_HUMAN	Q8NGQ2	Olfactory receptor, family 6, subfamily Q, member 1	GO:0001584 GO:0004872 GO:0004949 GO:0004984 GO:0007165 GO:0007186 GO:0007608 GO:0016020 GO:0016021 GO:0050896			blood pressure (1); body weight (1); chronic obstructive pulmonary disease (1); prostate tumor susceptibility (1); serum lipid level (1);
OR6T1	11	7	123318783	123319755	24.0863	0.01244	0.0819626	9		OR6T1	219874	OR6T1_HUMAN	Q8NGN1	Olfactory receptor, family 6, subfamily T, member 1	GO:0001584 GO:0004872 GO:0004984 GO:0007165 GO:0007186 GO:0007608 GO:0016020 GO:0016021 GO:0050896			allergic/atopic asthma related (1); blood pressure (1); body weight (2); left ventricular contractility (1); myocardial infarction susceptibility (1); serum adiponectin level (1); serum cholesterol level (3);
OR7C2	19	4	14913300	14914260	25.5806	0.00589	0.0548642	9		OR7C2	26658	OR7C2_HUMAN	O60412	Olfactory receptor, family 7, subfamily C, member 2	GO:0001584 GO:0004872 GO:0004977 GO:0004984 GO:0007165 GO:0007186 GO:0007608 GO:0016020 GO:0016021 GO:0050896			blood pressure (2); body weight (3); myocardial infarction susceptibility (2); serum adiponectin level (2); serum cholesterol level (2);
OR8D4	11	6	123282348	123283293	23.5504	0.00948	0.0717928	9		OR8D4	338662	OR8D4_HUMAN	Q8NGM9	Olfactory receptor, family 8, subfamily D, member 4	GO:0001584 GO:0004872 GO:0004977 GO:0004984 GO:0007165 GO:0007186 GO:0007608 GO:0016020 GO:0016021 GO:0050896			body weight (1); chronic obstructive pulmonary disease (2); glucose level (1); multiple sclerosis susceptibility (1); prostate tumor susceptibility (1); serum cholesterol level (1);
OR9Q1	11	10	57547928	57705614	47.4213	0.0029	0.0362228	9		OR9Q1	219956	OR9Q1_HUMAN	Q8NGQ5	Olfactory receptor, family 9, subfamily Q, member 1	GO:0001584 GO:0004872 GO:0004984 GO:0007165 GO:0007186 GO:0007608 GO:0016020 GO:0016021 GO:0050896			blood pressure (2); body weight (3); myocardial infarction susceptibility (2); serum adiponectin level (2); serum cholesterol level (2);
OR9Q2	11	8	57714538	57715483	36.7062	0.00678	0.0594755	9		OR9Q2	219957	OR9Q2_HUMAN	Q8NGE9	Olfactory receptor, family 9, subfamily Q, member 2	GO:0001584 GO:0004872 GO:0004984 GO:0007165 GO:0007186 GO:0007608 GO:0016020 GO:0016021 GO:0050896			allergic/atopic asthma related (1); blood pressure (1); body weight (2); left ventricular contractility (1); myocardial infarction susceptibility (1); serum adiponectin level (1); serum cholesterol level (3);
ORAI1	12	1	120548837	120564329	7.46822	0.00672	0.0591438	9		ORAI1	84876	CRCM1_HUMAN	Q96D31	ORAI calcium release-activated calcium modulator 1	GO:0005216 GO:0005509 GO:0005887 GO:0006811 GO:0006816 GO:0006955 GO:0015279 GO:0016020 GO:0051928			allergic/atopic asthma related (1); blood pressure (1); body weight (2); left ventricular contractility (1); myocardial infarction susceptibility (1); serum adiponectin level (1); serum cholesterol level (3);
ORC3L	6	18	88356561	88433887	79.4488	0.001192	0.0228688	52		ORC3L	23595	VP13D_HUMAN ORC3_HUMAN	Q5THJ4 Q9UBD5	Origin recognition complex, subunit 3-like (yeast)	GO:0008104 GO:0019031 GO:0019064 GO:0046789 GO:0003677 GO:0003688 GO:0005515 GO:0005634 GO:0005664 GO:0006260	hsa04110		();
ORC4L	2	7	148408201	148495606	31.3693	0.00358	0.0412842	36		ORC4L	5000	ORC4_HUMAN	O43929	Origin recognition complex, subunit 4-like (yeast)	GO:0000166 GO:0003677 GO:0003688 GO:0005515 GO:0005524 GO:0005634 GO:0006260 GO:0006270 GO:0017111	hsa04110		blood pressure (1); body fluid distribution (1); body weight (1); osteoarthritis (1);
ORM1	9	8	116125123	116128580	34.5233	0.00312	0.0382101	36		ORM1	5004	A1AG1_HUMAN	P02763	Orosomucoid 1	GO:0005488 GO:0005515 GO:0005576 GO:0005615 GO:0006953 GO:0006954			allergic/atopic asthma related (1); blood pressure (1); body weight (4); heart rate variability (1); osteoarthritis (1); prostate tumor susceptibility (4); serum cholesterol level (4);
OSBPL3	7	49	24802688	24986285	104.138	0.0097	0.0724579	2		OSBPL3	26031	OSBL3_HUMAN	Q9H4L5	Oxysterol binding protein-like 3	GO:0005515 GO:0006869 GO:0008202			allergic/atopic asthma related (1); prostate tumor susceptibility (1);
OSBPL9	1	14	51855351	52026726	53.2703	0.01514	0.0912936	52		OSBPL9	114883	OSBL9_HUMAN	Q96SU4	Oxysterol binding protein-like 9	GO:0006869 GO:0008202			body weight (4); osteoarthritis (1);
[truncated: 694 more rows]
