# Supplementary material for: Genetic associations with micronutrient levels identified in immune and gastrointestinal networks
Source: Genes Nutr. 2014 May 31;9(4):408. doi: 10.1007/s12263-014-0408-4 (PMC4169061; doi:10.1007/s12263-014-0408-4)
Supplement: Supplementary file 5 — Met_PC1 genes mapping to quantitative trait loci (Figure 8 ) (XLSX 1090 kb) [file 12263_2014_408_MOESM5_ESM.xlsx]

## Sheet: Met_PC1_QTL
					Met_PC1 Genes Mapping to QTL
	INPUT_GENE_NAME	TAX_ID	SYMBOL	QTL_NAME	EXTERNAL_ID	CHROMOSOME	CHR_START	CHR_END	SYNONYMS	PUBMED_REF
	ADAM10	9606	SCL26_H	Serum cholesterol level QTL 26 (human)	RGD:1559133	15	46784448	85777069		12923221
	ADAM10	9606	BW146_H	Body weight QTL 146 (human)	RGD:2289247	15	22681893	64347234		14988267
	ADAM10	9606	LDLPS4_H	Low density lipoprotein particle size QTL 4 (human)	RGD:1559354	15	32867589	64347234		10681408
	ADAM10	9606	SCL131_H	Serum cholesterol level QTL 131 (human)	RGD:1578599	15	57501115	57501330		14754912
	ADAM10	9606	BP32_H	Blood pressure QTL 32 (human)	RGD:1298444	15	24973428	100338915		10330357
	BCL6	9606	SCL4_H	Serum cholesterol level QTL 4 (human)	RGD:1558709	3	177267495	187367336		11743583
	BCL6	9606	BW88_H	Body weight QTL 88 (human)	RGD:1358213	3	172385638	198502655		11121050
	BCL6	9606	BW251_H	Body weight QTL 251 (human)	RGD:2289483	3	187706173	190025819		17621312
	BRP44L	9606	SCL64_H	Serum cholesterol level QTL 64 (human)	RGD:1559214	6	108058593	166629361		14975115
	BRP44L	9606	PRSTS389_H	Prostate tumor susceptibility QTL 389 (human)	RGD:2301144	6	164217731	164218030		14601027;14601024
	BRP44L	9606	PRSTS260_H	Prostate tumor susceptibility QTL 260 (human)	RGD:2293450	6	167932697	167932947		15536476
	BRP44L	9606	BW468_H	Body weight QTL 468 (human)	RGD:2289585	6	165989690	165989873		16391564
	BRP44L	9606	SCL63_H	Serum cholesterol level QTL 63 (human)	RGD:1559238	6	108058593	166629361		14975115
	BRP44L	9606	SCL62_H	Serum cholesterol level QTL 62 (human)	RGD:1559235	6	108058593	166629361		14975115
	BRP44L	9606	BW54_H	Body weight QTL 54 (human)	RGD:1357362	6	165989690	165989873		10480620
	BRP44L	9606	BW415_H	Body weight QTL 415 (human)	RGD:2289445	6	167764348	167764495		14764808
	BRP44L	9606	PRSTS259_H	Prostate tumor susceptibility QTL 259 (human)	RGD:2293384	6	167932697	167932947		15536476
	C9ORF164	9606	SCL2_H	Serum cholesterol level QTL 2 (human)	RGD:1558689	9	31915500	89480562		11743583
	C9ORF164	9606	AASTH12_H	Allergic/atopic asthma related QTL 12 (human)	RGD:1357307	9	81058770	118107315		12704367
	CD53	9606	BW57_H	Body weight QTL 57 (human)	RGD:1357381	1	91331358	165222998		11299268
	CD53	9606	BP60_H	Blood pressure QTL 60 (human)	RGD:1581540	1	19829731	196887027		15638827
	CD53	9606	COPD18_H	Chronic obstructive pulmonary disease QTL 18 (human)	RGD:1331645	1	74001979	156199505		11914989
	CIAPIN1	9606	SCL125_H	Serum cholesterol level QTL 125 (human)	RGD:1578609	16	5983322	84943914		10814713
	CIAPIN1	9606	BW236_H	Body weight QTL 236 (human)	RGD:1643310	16	54557121	54557249		10999806
	CIAPIN1	9606	BW147_H	Body weight QTL 147 (human)	RGD:2289240	16	52228236	85073835		14988267
	CIAPIN1	9606	BP33_H	Blood pressure QTL 33 (human)	RGD:1298498	16	12046946	87452910		10330357
	CIAPIN1	9606	BW220_H	Body weight QTL 220 (human)	RGD:2289474	16	52228236	62156530		17621312
	COQ9	9606	SCL125_H	Serum cholesterol level QTL 125 (human)	RGD:1578609	16	5983322	84943914		10814713
	COQ9	9606	BW236_H	Body weight QTL 236 (human)	RGD:1643310	16	54557121	54557249		10999806
	COQ9	9606	BW147_H	Body weight QTL 147 (human)	RGD:2289240	16	52228236	85073835		14988267
	COQ9	9606	BP33_H	Blood pressure QTL 33 (human)	RGD:1298498	16	12046946	87452910		10330357
	COQ9	9606	BW220_H	Body weight QTL 220 (human)	RGD:2289474	16	52228236	62156530		17621312
	CSH2	9606	LDLPS6_H	Low density lipoprotein particle size QTL 6 (human)	RGD:1578616	17	50153867	68183919		12732599
	CSH2	9606	LDLPS7_H	Low density lipoprotein particle size QTL 7 (human)	RGD:1578621	17	50153867	68183919		12732599
	CSH2	9606	LDLPS5_H	Low density lipoprotein particle size QTL 5 (human)	RGD:1578623	17	50153867	68183919		12732599
	CSH2	9606	FBRL6_H	Fibrinogen level QTL 6 (human)	RGD:1559242	17	10800103	77846317		12877910
	CSH2	9606	SCL59_H	Serum cholesterol level QTL 59 (human)	RGD:1559256	17	16005240	77846317		11397706
	CSH2	9606	BP89_H	Blood pressure QTL 89 (human)	RGD:1643075	17	36247937	70192683		16172425
	CSH2	9606	PRSTS123_H	Prostate tumor susceptibility QTL 123(human)	RGD:2292992	17	44539852	58790253		15316059
	CSH2	9606	BP35_H	Blood pressure QTL 35 (human)	RGD:1298421	17	34106437	65977271		9328471
	CSH2	9606	BP34_H	Blood pressure QTL 34 (human)	RGD:1298468	17	569917	64059498		10330357
	CSH2	9606	BW92_H	Body weight QTL 92 (human)	RGD:2289263	17	50637083	69509710		14627748;15220211
	CSH2	9606	PRSTS128_H	Prostate tumor susceptibility QTL 128(human)	RGD:2292917	17	58790038	58790253		15316059
	CSH2	9606	COPD12_H	Chronic obstructive pulmonary disease QTL 12 (human)	RGD:1331651	17	10800103	64059498		12719384;15374838
	FIP1L1	9606	BW399_H	Body weight QTL 399 (human)	RGD:2289421	4	27221423	86527489		11923910;14764808
	HP1BP3	9606	SCL16_H	Serum cholesterol level QTL 16 (human)	RGD:1559130	1	18306011	31104509		12016260
	HP1BP3	9606	BW463_H	Body weight QTL 463 (human)	RGD:2289594	1	19829605	19829731		16391564
	HP1BP3	9606	SGHRL1_H	Serum ghrelin level QTL 1 (human)	RGD:1643585	1	11409625	37422383		17667848
	HP1BP3	9606	MYI1_H	Myocardial infarction susceptibility QTL 1 (human)	RGD:1576325	1	13656774	27912392		14732905
	HP1BP3	9606	MYI9_H	Myocardial infarction susceptibility QTL 9 (human)	RGD:1576329	1	13656774	27912392		14732905
	HP1BP3	9606	BP60_H	Blood pressure QTL 60 (human)	RGD:1581540	1	19829731	196887027		15638827
	HP1BP3	9606	BW435_H	Body weight QTL 435 (human)	RGD:2289524	1	16292128	19829731		16731858
	HP1BP3	9606	MULTSCL16_H	Multiple sclerosis susceptibility QTL 16 (human)	RGD:1358848	1	19139553	19139802		15494893
	IPPK	9606	AASTH12_H	Allergic/atopic asthma related QTL 12 (human)	RGD:1357307	9	81058770	118107315		12704367
	KCNH5	9606	PRSTS382_H	Prostate tumor susceptibility QTL 382 (human)	RGD:2301169	14	60466609	60466835		14601027;14601024
	KCNH5	9606	MYI16_H	Myocardial infarction susceptibility QTL 16 (human)	RGD:1576340	14	60466609	60466835		14732905
	KCNH5	9606	MYI8_H	Myocardial infarction susceptibility QTL 8 (human)	RGD:1576330	14	60466609	60466835		14732905
	KCNJ16	9606	LDLPS6_H	Low density lipoprotein particle size QTL 6 (human)	RGD:1578616	17	50153867	68183919		12732599
	KCNJ16	9606	LDLPS7_H	Low density lipoprotein particle size QTL 7 (human)	RGD:1578621	17	50153867	68183919		12732599
	KCNJ16	9606	LDLPS5_H	Low density lipoprotein particle size QTL 5 (human)	RGD:1578623	17	50153867	68183919		12732599
	KCNJ16	9606	BP20_H	Blood pressure QTL 20 (human)	RGD:1298461	17	64059357	64059498		11071381
	KCNJ16	9606	BP14_H	Blood pressure QTL 14 (human)	RGD:1298465	17	65977051	65977271		11702222
	KCNJ16	9606	FBRL6_H	Fibrinogen level QTL 6 (human)	RGD:1559242	17	10800103	77846317		12877910
	KCNJ16	9606	SCL59_H	Serum cholesterol level QTL 59 (human)	RGD:1559256	17	16005240	77846317		11397706
	KCNJ16	9606	BP89_H	Blood pressure QTL 89 (human)	RGD:1643075	17	36247937	70192683		16172425
	KCNJ16	9606	BP35_H	Blood pressure QTL 35 (human)	RGD:1298421	17	34106437	65977271		9328471
	KCNJ16	9606	BP34_H	Blood pressure QTL 34 (human)	RGD:1298468	17	569917	64059498		10330357
	KCNJ16	9606	BW92_H	Body weight QTL 92 (human)	RGD:2289263	17	50637083	69509710		14627748;15220211
	KCNJ16	9606	BP63_H	Blood pressure QTL 63 (human)	RGD:1581525	17	64059357	64059498		16286574
	KCNJ16	9606	COPD12_H	Chronic obstructive pulmonary disease QTL 12 (human)	RGD:1331651	17	10800103	64059498		12719384;15374838
	LEMD2	9606	MULTSCL19_H	Multiple sclerosis susceptibility QTL 19 (human)	RGD:1358857	6	32654527	32665559		15069025
	LEMD2	9606	MULTSCL5_H	Multiple sclerosis susceptibility QTL 5 (human)	RGD:1358839	6	32654527	32665559		15494893
	LEMD2	9606	BW353_H	Body weight QTL 353 (human)	RGD:2289194	6	31648340	31648521		8981960
	LEMD2	9606	BW111_H	Body weight QTL 111 (human)	RGD:2289164	6	31648340	31648521		7615786
	LEMD2	9606	BW112_H	Body weight QTL 112 (human)	RGD:2289175	6	31791797	31791931		7615786
	LEMD2	9606	AASTH11_H	Allergic/atopic asthma related QTL 11 (human)	RGD:1357312	6	7354389	40705949		12704367
	LOC728621	9606	PRSTS196_H	Prostate tumor susceptibility QTL 196 (human)	RGD:2293406	1	44286063	44286329		14601028
	LOC728621	9606	BW71_H	Body weight QTL 71 (human)	RGD:1357384	1	41499079	41499293		12888987
	LOC728621	9606	BP60_H	Blood pressure QTL 60 (human)	RGD:1581540	1	19829731	196887027		15638827
	LOC728621	9606	PRSTS214_H	Prostate tumor susceptibility QTL 214 (human)	RGD:2293378	1	30083541	41499293		10825281;14601028
	METT10D	9606	BW459_H	Body weight QTL 459 (human)	RGD:2289519	17	569917	570218		15534617
	METT10D	9606	BW145_H	Body weight QTL 145 (human)	RGD:2289250	17	379301	13111885		14988267
	METT10D	9606	AASTH13_H	Allergic/atopic asthma related QTL 13 (human)	RGD:1357311	17	569917	23684317		12704367
	METT10D	9606	RA27_H	Rheumatoid arthritis QTL 27 (human)	RGD:1298430	17	569917	6656925		11254450
	METT10D	9606	BP34_H	Blood pressure QTL 34 (human)	RGD:1298468	17	569917	64059498		10330357
	PBX1	9606	BP5_H	Blood pressure QTL 5 (human)	RGD:1298491	1	160628539	160628693		12559684;11034945
	PBX1	9606	PRSTS289_H	Prostate tumor susceptibility QTL 289 (human)	RGD:2293474	1	161826325	161826527		10712208
	PBX1	9606	BW345_H	Body weight QTL 345 (human)	RGD:2289201	1	161826325	161826527		8981960
	PBX1	9606	BW57_H	Body weight QTL 57 (human)	RGD:1357381	1	91331358	165222998		11299268
	PBX1	9606	AASTH9_H	Allergic/atopic asthma related QTL 9 (human)	RGD:1357296	1	161215450	242367128		12704367
	PBX1	9606	SLIPL21_H	Serum lipid level QTL 21 (human)	RGD:2289241	1	119479787	160628693		17160904
	PBX1	9606	BP60_H	Blood pressure QTL 60 (human)	RGD:1581540	1	19829731	196887027		15638827
	PBX1	9606	BW260_H	Body weight QTL 260 (human)	RGD:1643514	1	160628539	160628693		11713718
	PBX1	9606	PRSTS430_H	Prostate tumor susceptibility QTL 430 (human)	RGD:2301804	1	161826325	161826527		11379880
	PBX1	9606	BW150_H	Body weight QTL 150 (human)	RGD:1643072	1	163703895	163704127		9915959
	PLB1	9606	SLEP2_H	Serum leptin level QTL 2 (human)	RGD:1357382	2	17355438	68092661		9054940
	PLB1	9606	BW507_H	Body weight QTL 507 (human)	RGD:2289642	2	28456983	28457075		16731856
	PLB1	9606	Insul1_H	Insulin level QTL 1 (human)	RGD:2289647	2	28456983	28457075		16731856
	PLB1	9606	BW508_H	Body weight QTL 508 (human)	RGD:2289649	2	28456983	28457075		16731856
	PLB1	9606	OSTEAR2_H	Osteoarthritis QTL 2 (human)	RGD:1298481	2	29330151	36113999		11953971
	PLB1	9606	SLEP6_H	Serum leptin level QTL 6 (human)	RGD:2289172	2	28456983	36113999		9806554
	PLB1	9606	SLEP8_H	Serum leptin level QTL 8 (human)	RGD:2289226	2	23077407	28457075		9806554;11151766
	PRNT	9606	PRSTS208_H	Prostate tumor susceptibility QTL 208 (human)	RGD:2293434	20	3894982	3895247		14601028
	PRNT	9606	AASTH25_H	Allergic/atopic asthma related QTL 25 (human)	RGD:1357298	20	3413441	3413620		11349227
	PRNT	9606	MYI35_H	Myocardial infarction susceptibility QTL 35 (human)	RGD:2292801	20	4454279	4454435		14732905
	PRNT	9606	MYI36_H	Myocardial infarction susceptibility QTL 36 (human)	RGD:2292814	20	4454279	4454435		14732905
	PRNT	9606	SCL126_H	Serum cholesterol level QTL 126 (human)	RGD:1578598	20	507258	48995328		10814713
	PRNT	9606	BW39_H	Body weight QTL 39 (human)	RGD:1559359	20	4454279	4454435		12774034
	PRNT	9606	PRSTS435_H	Prostate tumor susceptibility QTL 435 (human)	RGD:2301808	20	3894982	3895247		12244320;11409871
	PSMA6	9606	BW66_H	Body weight QTL 66 (human)	RGD:1357386	14	25281346	33528945		11299268
	PSMA6	9606	BW215_H	Body weight QTL 215 (human)	RGD:2289458	14	25766625	33529158		17621312
	PSMA6	9606	BW219_H	Body weight QTL 219 (human)	RGD:2289468	14	25766625	33529158		17621312
	RABGAP1L	9606	PRSTS277_H	Prostate tumor susceptibility QTL 277 (human)	RGD:2293407	1	172769757	172770032		15536476
	RABGAP1L	9606	PRSTS386_H	Prostate tumor susceptibility QTL 386 (human)	RGD:2301159	1	172527725	172527928		14601027;14601024
	RABGAP1L	9606	PRSTS387_H	Prostate tumor susceptibility QTL 387 (human)	RGD:2301164	1	172527725	172527928		14601027;14601024
	RABGAP1L	9606	BW481_H	Body weight QTL 481 (human)	RGD:2289625	1	172527725	185817119		15611782
	RABGAP1L	9606	BW60_H	Body weight QTL 60 (human)	RGD:1357385	1	166221024	206519383		11299268
	RABGAP1L	9606	AASTH9_H	Allergic/atopic asthma related QTL 9 (human)	RGD:1357296	1	161215450	242367128		12704367
	RABGAP1L	9606	BP60_H	Blood pressure QTL 60 (human)	RGD:1581540	1	19829731	196887027		15638827
	RABGAP1L	9606	COARD4_H	Coronary artery disease susceptibility QTL 4 (human)	RGD:1576343	1	165776192	215160455		15272420
	RABGAP1L	9606	PRSTS117_H	Prostate tumor susceptibility QTL 117 (human)	RGD:2293000	1	172769757	172770032		8910276
	RFNG	9606	FBRL6_H	Fibrinogen level QTL 6 (human)	RGD:1559242	17	10800103	77846317		12877910
	RFNG	9606	SCL59_H	Serum cholesterol level QTL 59 (human)	RGD:1559256	17	16005240	77846317		11397706
	RFNG	9606	BW364_H	Body weight QTL 364 (human)	RGD:2289203	17	75416863	75416991		8981960
	RFNG	9606	BW116_H	Body Weight QTL 116 (human)	RGD:1643051	17	75416863	75416991		16172425
	RFNG	9606	GLUCO9_H	Glucose level QTL 9 (human)	RGD:1643572	17	75416863	75416991		11723070
	SLAMF6	9606	BP5_H	Blood pressure QTL 5 (human)	RGD:1298491	1	160628539	160628693		12559684;11034945
	SLAMF6	9606	BW57_H	Body weight QTL 57 (human)	RGD:1357381	1	91331358	165222998		11299268
	SLAMF6	9606	AASTH9_H	Allergic/atopic asthma related QTL 9 (human)	RGD:1357296	1	161215450	242367128		12704367
	SLAMF6	9606	SLIPL21_H	Serum lipid level QTL 21 (human)	RGD:2289241	1	119479787	160628693		17160904
	SLAMF6	9606	BP60_H	Blood pressure QTL 60 (human)	RGD:1581540	1	19829731	196887027		15638827
	SLAMF6	9606	BW260_H	Body weight QTL 260 (human)	RGD:1643514	1	160628539	160628693		11713718
	SLC1A4	9606	BW482_H	Body weight QTL 482 (human)	RGD:2289627	2	49475690	68092661		15611782
	SLC1A4	9606	HRV2_H	Heart rate variability QTL 2 (human)	RGD:1558699	2	59145280	208433251		12480036
	SLC1A4	9606	SLEP2_H	Serum leptin level QTL 2 (human)	RGD:1357382	2	17355438	68092661		9054940
	TCL1A	9606	AASTH18_H	Allergic/atopic asthma related QTL 18 (human)	RGD:1357323	14	93449511	93449683		11349227
	TCL1A	9606	MAMTS22_H	Mammary tumor susceptibility QTL 22 (human)	RGD:2302743	14	93449511	93449683		15668479
	TCL1A	9606	PRSTS3_H	Prostate tumor susceptibility QTL 3 (human)	RGD:2292785	14	94378110	105000676		17299800
	TNFRSF1A	9606	PRSTS304_H	Prostate tumor susceptibility QTL 304 (human)	RGD:2293467	12	3861986	3862147		10712208
	TNFRSF1A	9606	PRSTS284_H	Prostate tumor susceptibility QTL 284 (human)	RGD:2293480	12	3861986	3862147		10712208
	TNFRSF1A	9606	SCL46_H	Serum cholesterol level QTL 46 (human)	RGD:1559259	12	3457798	13497722		15308552
	TNFRSF1A	9606	BW192_H	Body weight QTL 192 (human)	RGD:1643279	12	8048872	8049078		14988268
	TNFRSF1A	9606	BW82_H	Body weight QTL 82 (human)	RGD:1559345	12	8048872	8049078		12774034
	TNFRSF1A	9606	BW81_H	Body weight QTL 81 (human)	RGD:1559357	12	8048872	8049078		12774034
	TNFRSF1A	9606	BW65_H	Body weight QTL 65 (human)	RGD:1358216	12	5221529	45623114		11299268
	USP48	9606	SCL16_H	Serum cholesterol level QTL 16 (human)	RGD:1559130	1	18306011	31104509		12016260
	USP48	9606	BW463_H	Body weight QTL 463 (human)	RGD:2289594	1	19829605	19829731		16391564
	USP48	9606	SGHRL1_H	Serum ghrelin level QTL 1 (human)	RGD:1643585	1	11409625	37422383		17667848
	USP48	9606	MYI1_H	Myocardial infarction susceptibility QTL 1 (human)	RGD:1576325	1	13656774	27912392		14732905
	USP48	9606	MYI9_H	Myocardial infarction susceptibility QTL 9 (human)	RGD:1576329	1	13656774	27912392		14732905
	USP48	9606	BP60_H	Blood pressure QTL 60 (human)	RGD:1581540	1	19829731	196887027		15638827
	USP48	9606	BW435_H	Body weight QTL 435 (human)	RGD:2289524	1	16292128	19829731		16731858
	ZBTB41	9606	PRSTS198_H	Prostate tumor susceptibility QTL 198 (human)	RGD:2293442	1	196887027	196887274		14601028
	ZBTB41	9606	BW132_H	Body weight QTL 132 (human)	RGD:1643243	1	185816911	196878197		16611675
	ZBTB41	9606	PRSTS428_H	Prostate tumor susceptibility QTL 428 (human)	RGD:2301802	1	196887027	203982277		11379880
	ZBTB41	9606	BW60_H	Body weight QTL 60 (human)	RGD:1357385	1	166221024	206519383		11299268
	ZBTB41	9606	AASTH9_H	Allergic/atopic asthma related QTL 9 (human)	RGD:1357296	1	161215450	242367128		12704367
	ZBTB41	9606	BP60_H	Blood pressure QTL 60 (human)	RGD:1581540	1	19829731	196887027		15638827
	ZBTB41	9606	COARD4_H	Coronary artery disease susceptibility QTL 4 (human)	RGD:1576343	1	165776192	215160455		15272420
	ZBTB41	9606	BW19_H	Body weight QTL 19 (human)	RGD:1298437	1	185816911	205426124		12411455
	ZBTB41	9606	PRSTS427_H	Prostate tumor susceptibility QTL 427 (human)	RGD:2301800	1	196887027	196887274		11379880
	ZBTB41	9606	PRSTS426_H	Prostate tumor susceptibility QTL 426 (human)	RGD:2301801	1	196887027	196887274		11379880
	ZBTB41	9606	BP77_H	Blood pressure QTL 77 (human)	RGD:1581526	1	196877970	196878197		16286574
	ZFP106	9606	BW440_H	Body weight QTL 440 (human)	RGD:2289561	15	29047915	44161483		16138910
	ZFP106	9606	BW146_H	Body weight QTL 146 (human)	RGD:2289247	15	22681893	64347234		14988267
	ZFP106	9606	LDLPS4_H	Low density lipoprotein particle size QTL 4 (human)	RGD:1559354	15	32867589	64347234		10681408
	ZFP106	9606	BP32_H	Blood pressure QTL 32 (human)	RGD:1298444	15	24973428	100338915		10330357
	AGPAT3	9606	SCL37_H	Serum cholesterol level QTL 37 (human)	RGD:1559108	21	39343403	46792460		12215839
	AGPAT3	9606	SCL36_H	Serum cholesterol level QTL 36 (human)	RGD:1559112	21	39343403	46792460		12215839
	AGPAT3	9606	SCL55_H	Serum cholesterol level QTL 55 (human)	RGD:1559219	21	41717912	46792645		15721017
	AGPAT3	9606	SCL56_H	Serum cholesterol level QTL 56 (human)	RGD:1559244	21	40278478	46792645		15721017
	AGPAT3	9606	BW369_H	Body weight QTL 369 (human)	RGD:2289198	21	46152534	46152815		8981960
	AGPAT3	9606	BW296_H	Body Weight QTL 296 (human)	RGD:1643522	21	40113290	43034036		15181885
	AGPAT3	9606	GLUCO34_H	Glucose level QTL 34 (human)	RGD:1643549	21	41606434	46862233		12502515
	AGPAT3	9606	BW395_H	Body weight QTL 395 (human)	RGD:2289305	21	40113290	43034036		15181885
	APCS	9606	PRSTS288_H	Prostate tumor susceptibility QTL 288 (human)	RGD:2293485	1	156199398	156199505		10712208
	APCS	9606	BW57_H	Body weight QTL 57 (human)	RGD:1357381	1	91331358	165222998		11299268
	APCS	9606	SLIPL21_H	Serum lipid level QTL 21 (human)	RGD:2289241	1	119479787	160628693		17160904
	APCS	9606	BP60_H	Blood pressure QTL 60 (human)	RGD:1581540	1	19829731	196887027		15638827
	APCS	9606	COPD18_H	Chronic obstructive pulmonary disease QTL 18 (human)	RGD:1331645	1	74001979	156199505		11914989
	C1ORF189	9606	BW57_H	Body weight QTL 57 (human)	RGD:1357381	1	91331358	165222998		11299268
	C1ORF189	9606	SLIPL21_H	Serum lipid level QTL 21 (human)	RGD:2289241	1	119479787	160628693		17160904
	C1ORF189	9606	BP60_H	Blood pressure QTL 60 (human)	RGD:1581540	1	19829731	196887027		15638827
	C1ORF189	9606	COPD18_H	Chronic obstructive pulmonary disease QTL 18 (human)	RGD:1331645	1	74001979	156199505		11914989
	CD79B	9606	LDLPS6_H	Low density lipoprotein particle size QTL 6 (human)	RGD:1578616	17	50153867	68183919		12732599
	CD79B	9606	LDLPS7_H	Low density lipoprotein particle size QTL 7 (human)	RGD:1578621	17	50153867	68183919		12732599
	CD79B	9606	LDLPS5_H	Low density lipoprotein particle size QTL 5 (human)	RGD:1578623	17	50153867	68183919		12732599
	CD79B	9606	FBRL6_H	Fibrinogen level QTL 6 (human)	RGD:1559242	17	10800103	77846317		12877910
	CD79B	9606	SCL59_H	Serum cholesterol level QTL 59 (human)	RGD:1559256	17	16005240	77846317		11397706
	CD79B	9606	BP89_H	Blood pressure QTL 89 (human)	RGD:1643075	17	36247937	70192683		16172425
	CD79B	9606	PRSTS123_H	Prostate tumor susceptibility QTL 123(human)	RGD:2292992	17	44539852	58790253		15316059
	CD79B	9606	BP35_H	Blood pressure QTL 35 (human)	RGD:1298421	17	34106437	65977271		9328471
	CD79B	9606	BP34_H	Blood pressure QTL 34 (human)	RGD:1298468	17	569917	64059498		10330357
	CD79B	9606	BW92_H	Body weight QTL 92 (human)	RGD:2289263	17	50637083	69509710		14627748;15220211
	CD79B	9606	PRSTS128_H	Prostate tumor susceptibility QTL 128(human)	RGD:2292917	17	58790038	58790253		15316059
	CD79B	9606	COPD12_H	Chronic obstructive pulmonary disease QTL 12 (human)	RGD:1331651	17	10800103	64059498		12719384;15374838
	CPNE6	9606	RA23_H	Rheumatoid arthritis QTL 23 (human)	RGD:1298469	14	25725631	25725926		11254450
	CPNE6	9606	BP54_H	Blood pressure QTL 54 (human)	RGD:1300000	14	21757385	21757493		11034945
	CPNE6	9606	SLEP20_H	Serum leptin level QTL 20 (human)	RGD:2289475	14	25766625	25766732		17621312
	CPNE6	9606	BW360_H	Body weight QTL 360 (human)	RGD:2289211	14	25725631	25725926		8981960
	CPNE6	9606	BW66_H	Body weight QTL 66 (human)	RGD:1357386	14	25281346	33528945		11299268
	CPNE6	9606	BW45_H	Body weight QTL 45 (human)	RGD:1559339	14	21270815	21271216		12774034
	CPNE6	9606	BW215_H	Body weight QTL 215 (human)	RGD:2289458	14	25766625	33529158		17621312
	CPNE6	9606	BW219_H	Body weight QTL 219 (human)	RGD:2289468	14	25766625	33529158		17621312
	CSK	9606	SPSL1_H	Serum P-Serum P selectin level QTL 1 (human)	RGD:1559129	15	64347234	94505852		10865820
	CSK	9606	SCL26_H	Serum cholesterol level QTL 26 (human)	RGD:1559133	15	46784448	85777069		12923221
	CSK	9606	BP32_H	Blood pressure QTL 32 (human)	RGD:1298444	15	24973428	100338915		10330357
	CUL4A	9606	PRSTS397_H	Prostate tumor susceptibility QTL 397 (human)	RGD:2301160	13	111843434	111843529		14601027;14601024
	CUL4A	9606	GLUCO4_H	Glucose level QTL 4 (human)	RGD:1643588	13	97851595	111843529		17925332
	CUL4A	9606	AASTH16_H	Allergic/atopic asthma related QTL 16 (human)	RGD:1357324	13	111843434	113332527		10400996
	CUL4A	9606	MULTSCL32_H	Multiple sclerosis susceptibility QTL 32 (human)	RGD:1358855	13	37930331	111843529		14575909;14575911
	CUL4A	9606	SCL77_H	Serum cholesterol level QTL 77 (human)	RGD:1559241	13	112142473	112142584		15604520
	CUL4A	9606	SCL74_H	Serum cholesterol level QTL 74 (human)	RGD:1559258	13	112142473	112142584		15604520
	DMTF1	9606	SCL5_H	Serum cholesterol level QTL 5 (human)	RGD:1558708	7	71480281	96171304		11743583
	DMTF1	9606	SCL108_H	Serum cholesterol level QTL 108 (human)	RGD:1559392	7	41996228	96171304		10729112
	DMTF1	9606	SCL110_H	Serum cholesterol level QTL 110 (human)	RGD:1559402	7	71480281	120862203		10729112
	DMTF1	9606	BFD5_H	Body fluid distribution QTL 5 (human)	RGD:1298414	7	82634724	95895699		12411455
	DMTF1	9606	AASTH5_H	Allergic/atopic asthma related QTL 5 (human)	RGD:1331653	7	83627328	95895699		11023809
	EFNA3	9606	BW57_H	Body weight QTL 57 (human)	RGD:1357381	1	91331358	165222998		11299268
	EFNA3	9606	SLIPL21_H	Serum lipid level QTL 21 (human)	RGD:2289241	1	119479787	160628693		17160904
	EFNA3	9606	BP60_H	Blood pressure QTL 60 (human)	RGD:1581540	1	19829731	196887027		15638827
	EFNA3	9606	COPD18_H	Chronic obstructive pulmonary disease QTL 18 (human)	RGD:1331645	1	74001979	156199505		11914989
	EIF1	9606	FBRL6_H	Fibrinogen level QTL 6 (human)	RGD:1559242	17	10800103	77846317		12877910
	EIF1	9606	SCL59_H	Serum cholesterol level QTL 59 (human)	RGD:1559256	17	16005240	77846317		11397706
	EIF1	9606	SAPOB5_H	Serum apolipoprotein B level QTL 5 (human)	RGD:1559262	17	17205207	36248135		15308552
	EIF1	9606	BP89_H	Blood pressure QTL 89 (human)	RGD:1643075	17	36247937	70192683		16172425
	EIF1	9606	MAMTS45_H	Mammary tumor susceptibility QTL 45 (human)	RGD:2303079	17	38449842	38544890		2270482
	EIF1	9606	BP35_H	Blood pressure QTL 35 (human)	RGD:1298421	17	34106437	65977271		9328471
	EIF1	9606	BP34_H	Blood pressure QTL 34 (human)	RGD:1298468	17	569917	64059498		10330357
	EIF1	9606	COPD22_H	Chronic obstructive pulmonary disease QTL 22 (human)	RGD:1331649	17	25406301	44028226		11914989;15374838
	EIF1	9606	COPD12_H	Chronic obstructive pulmonary disease QTL 12 (human)	RGD:1331651	17	10800103	64059498		12719384;15374838
	EIF2B4	9606	SLEP2_H	Serum leptin level QTL 2 (human)	RGD:1357382	2	17355438	68092661		9054940
	EIF2B4	9606	BW507_H	Body weight QTL 507 (human)	RGD:2289642	2	28456983	28457075		16731856
	EIF2B4	9606	Insul1_H	Insulin level QTL 1 (human)	RGD:2289647	2	28456983	28457075		16731856
	EIF2B4	9606	BW508_H	Body weight QTL 508 (human)	RGD:2289649	2	28456983	28457075		16731856
	EIF2B4	9606	OSTEAR2_H	Osteoarthritis QTL 2 (human)	RGD:1298481	2	29330151	36113999		11953971
	EIF2B4	9606	SLEP6_H	Serum leptin level QTL 6 (human)	RGD:2289172	2	28456983	36113999		9806554
	EIF2B4	9606	SLEP8_H	Serum leptin level QTL 8 (human)	RGD:2289226	2	23077407	28457075		9806554;11151766
	EXOC3	9606	SCL33_H	Serum cholesterol level QTL 33 (human)	RGD:1559100	5	1207692	6365760		12215839
	EXOC3	9606	SAPOA3_H	Serum apolipoprotein A level QTL 3 (human)	RGD:1559261	5	1207429	116258621		11397706
	EXOC3	9606	MULTSCL29_H	Multiple sclerosis susceptibility QTL 29 (human)	RGD:1358834	5	1207429	26694521		14575909
	EXOC3	9606	BP47_H	Blood pressure QTL 47 (human)	RGD:1300004	5	180431	41069726		11034945
	EXOC3	9606	MULTSCL18_H	Multiple sclerosis susceptibility QTL 18 (human)	RGD:1358849	5	1395107	1395278		15069025
	FANCF	9606	SCL15_H	Serum cholesterol level QTL 15 (human)	RGD:1559104	11	17042780	79643288		10417282
	FANCF	9606	LVC1_H	Left ventricular contractility QTL 1 (human)	RGD:1576345	11	17052575	70080991		11641284
	FARS2	9606	PRSTS5_H	Prostate tumor susceptibility QTL 5 (human)	RGD:2292824	6	6089317	6265901		17299800
	FARS2	9606	BMD4_H	Bone mineral density QTL 4 (human)	RGD:2289435	6	7672009	7826726		17473065
	FARS2	9606	BW324_H	Body weight QTL 324 (human)	RGD:2289408	6	7672009	7826726		17473065
	FARS2	9606	AASTH11_H	Allergic/atopic asthma related QTL 11 (human)	RGD:1357312	6	7354389	40705949		12704367
	FOXI1	9606	BW228_H	Body weight QTL 228 (human)	RGD:1643311	5	168965098	168965291		10999806
	FOXI1	9606	BW307_H	Body weight QTL 307 (human)	RGD:1643361	5	168965098	168965291		17115187
	FOXI1	9606	BW456_H	Body weight QTL 456 (human)	RGD:2289514	5	156054978	168965291		15534617
	FOXI1	9606	BW455_H	Body weight QTL 455 (human)	RGD:2289517	5	156054978	168965291		15534617
	FOXI1	9606	AASTH3_H	Allergic/atopic asthma related QTL 3 (human)	RGD:1331660	5	165001554	168965291		10860660
	FOXI1	9606	PRSTS93_H	Prostate tumor susceptibility QTL 93 (human)	RGD:2292866	5	168965098	168965291		15988677
	GLS	9606	HRV2_H	Heart rate variability QTL 2 (human)	RGD:1558699	2	59145280	208433251		12480036
	GLS	9606	AASTH30_H	Allergic/atopic asthma related QTL 30 (human)	RGD:1357288	2	136975836	204935512		12417883;11023809
	GLS	9606	BW143_H	Body weight QTL143 (human)	RGD:2289243	2	132925170	230392178		14988267
	GLS	9606	BW144_H	Body weight QTL 144 (human)	RGD:2289245	2	132925170	230392178		14988267
	GLS	9606	MAMTS44_H	Mammary tumor susceptibility QTL 44 (human)	RGD:2303086	2	181211071	190991007		14560309
	GLS	9606	BP23_H	Blood pressure QTL 23 (human)	RGD:1298429	2	179364489	207979229		10859286
	GLS	9606	BP46_H	Blood pressure QTL 46 (human)	RGD:1300023	2	75683889	218285001		11034945
	GNGT1	9606	SCL5_H	Serum cholesterol level QTL 5 (human)	RGD:1558708	7	71480281	96171304		11743583
	GNGT1	9606	SCL108_H	Serum cholesterol level QTL 108 (human)	RGD:1559392	7	41996228	96171304		10729112
	GNGT1	9606	SCL110_H	Serum cholesterol level QTL 110 (human)	RGD:1559402	7	71480281	120862203		10729112
	GNGT1	9606	BFD5_H	Body fluid distribution QTL 5 (human)	RGD:1298414	7	82634724	95895699		12411455
	GNGT1	9606	GLUCO1_H	Glucose level QTL 1 (human)	RGD:1643576	7	92644141	92644390		17925332
	GNGT1	9606	AASTH5_H	Allergic/atopic asthma related QTL 5 (human)	RGD:1331653	7	83627328	95895699		11023809
	HCLS1	9606	RA5_H	Rheumatoid arthritis QTL 5 (human)	RGD:1298479	3	122374766	122374999		11254450
	HCLS1	9606	COARD3_H	Coronary artery disease susceptibility QTL 3 (human)	RGD:1576347	3	73341071	134169100		15272420
	HCLS1	9606	COARD2_H	Coronary artery disease susceptibility QTL 2 (human)	RGD:1576333	3	73341071	140671289		15272420
	HCLS1	9606	COARD1_H	Coronary artery disease susceptibility QTL 1 (human)	RGD:1576344	3	73341071	140671289		15272420
	HCLS1	9606	COPD14_H	Chronic obstructive pulmonary disease QTL 14 (human)	RGD:1331638	3	36459185	177267732		12719384;15374838
	HCLS1	9606	PRSTS8_H	Prostate tumor susceptibility QTL 8 (human)	RGD:2292832	3	122374766	122374999		17299800
	IL17RD	9606	BFD1_H	Body fluid distribution QTL 1 (human)	RGD:1298487	3	32140243	73341388		12411455
	IL17RD	9606	COPD14_H	Chronic obstructive pulmonary disease QTL 14 (human)	RGD:1331638	3	36459185	177267732		12719384;15374838
	KLHDC4	9606	SCL125_H	Serum cholesterol level QTL 125 (human)	RGD:1578609	16	5983322	84943914		10814713
	KLHDC4	9606	BW147_H	Body weight QTL 147 (human)	RGD:2289240	16	52228236	85073835		14988267
	KLHDC4	9606	BP33_H	Blood pressure QTL 33 (human)	RGD:1298498	16	12046946	87452910		10330357
	KLHDC4	9606	BW162_H	Body weight QTL 162 (human)	RGD:1643062	16	84943758	84943914		9915959
	LOR	9606	BW57_H	Body weight QTL 57 (human)	RGD:1357381	1	91331358	165222998		11299268
	LOR	9606	SLIPL21_H	Serum lipid level QTL 21 (human)	RGD:2289241	1	119479787	160628693		17160904
	LOR	9606	BP60_H	Blood pressure QTL 60 (human)	RGD:1581540	1	19829731	196887027		15638827
	LOR	9606	COPD18_H	Chronic obstructive pulmonary disease QTL 18 (human)	RGD:1331645	1	74001979	156199505		11914989
	LYAR	9606	BP1_H	Blood pressure QTL 1 (human)	RGD:1298434	4	6535686	26867101		11641285
	M6PRBP1	9606	PRSTS269_H	Prostate tumor susceptibility QTL 269 (human)	RGD:2293432	19	2518233	2518400		15536476
	M6PRBP1	9606	PRSTS373_H	Prostate tumor susceptibility QTL 373 (human)	RGD:2301152	19	3265332	3265595		14601025;14601024
	M6PRBP1	9606	PRSTS377_H	Prostate tumor susceptibility QTL 377 (human)	RGD:2301163	19	3265332	3265595		14601025;14601024
	M6PRBP1	9606	PRSTS378_H	Prostate tumor susceptibility QTL 378 (human)	RGD:2301168	19	3265332	3265595		14601025;14601024
	M6PRBP1	9606	PRSTS375_H	Prostate tumor susceptibility QTL 375 (human)	RGD:2301170	19	3265332	3265595		14601025;14601024
	M6PRBP1	9606	PRSTS337_H	Prostate tumor susceptibility QTL 337 (human)	RGD:2300113	19	4343434	4343595		11404817
	M6PRBP1	9606	UAE1_H	Urinary albumin excretion QTL 1 (human)	RGD:1298499	19	3026853	3026947		12925555
	M6PRBP1	9606	PRSTS270_H	Prostate tumor susceptibility QTL 270 (human)	RGD:2293449	19	2518233	2518400		15536476
	M6PRBP1	9606	MULTSCL30_H	Multiple sclerosis susceptibility QTL 30 (human)	RGD:1358846	19	3265332	34603056		14575909
	M6PRBP1	9606	PRSTS371_H	Prostate tumor susceptibility QTL 371 (human)	RGD:2301145	19	1	36606773		14601025;14601024
	M6PRBP1	9606	SCL97_H	Serum cholesterol level QTL97 (human)	RGD:1559400	19	6064256	6064482		11116067
	M6PRBP1	9606	SCL117_H	Serum cholesterol level QTL 117 (human)	RGD:1559404	19	3090982	3091202		11812765
	M6PRBP1	9606	BP3_H	Blood pressure QTL 3 (human)	RGD:1298476	19	1	6064482		11641285
	M6PRBP1	9606	BP50_H	Blood pressure QTL 50 (human)	RGD:1300034	19	1	11105490		11034945
	M6PRBP1	9606	SLEP19_H	Serum leptin level QTL 19 (human)	RGD:2289472	19	3265332	4900636		17621312
	MRGPRX2	9606	SCL15_H	Serum cholesterol level QTL 15 (human)	RGD:1559104	11	17042780	79643288		10417282
	MRGPRX2	9606	LVC1_H	Left ventricular contractility QTL 1 (human)	RGD:1576345	11	17052575	70080991		11641284
	MRGPRX2	9606	SCL90_H	Serum cholesterol level QTL 90 (human)	RGD:1559350	11	17445082	17445228		15177127
	NSUN2	9606	SCL33_H	Serum cholesterol level QTL 33 (human)	RGD:1559100	5	1207692	6365760		12215839
	NSUN2	9606	SAPOA3_H	Serum apolipoprotein A level QTL 3 (human)	RGD:1559261	5	1207429	116258621		11397706
	NSUN2	9606	MYI22_H	Myocardial infarction susceptibility QTL 22 (human)	RGD:2292825	5	5870113	5870397		14732905
	NSUN2	9606	MULTSCL29_H	Multiple sclerosis susceptibility QTL 29 (human)	RGD:1358834	5	1207429	26694521		14575909
	NSUN2	9606	BP47_H	Blood pressure QTL 47 (human)	RGD:1300004	5	180431	41069726		11034945
	NSUN2	9606	MYI23_H	Myocardial infarction susceptibility QTL 23 (human)	RGD:2292848	5	5870113	5870397		14732905
	NXPH1	9606	BW411_H	Body weight QTL 411 (human)	RGD:2289417	7	1	73210124		11923910;14764808
	NXPH1	9606	OSTEAR14_H	Osteoarthritis QTL 14 (human)	RGD:1298462	7	5597181	23815161		10486325
	PALM2	9606	AASTH12_H	Allergic/atopic asthma related QTL 12 (human)	RGD:1357307	9	81058770	118107315		12704367
	PALM2	9606	SCL7_H	Serum cholesterol level QTL 7 (human)	RGD:1558701	9	112128955	112129173		11743583
	PCDHB2	9606	BW61_H	Body weight QTL 61 (human)	RGD:1357383	5	34987917	147295674		11299268
	PCDHB2	9606	AASTH40_H	Allergic/atopic asthma related QTL 40 (human)	RGD:1357294	5	135729237	152755350		7835897;8590328;11888952
	PCDHB2	9606	AASTH17_H	Allergic/atopic asthma related QTL 17 (human)	RGD:1357301	5	128219438	152529735		11692103
	PCDHB2	9606	AASTH54_H	Allergic/atopic asthma related QTL 54 (human)	RGD:1357314	5	135255834	149515615		8590353
	PCDHB2	9606	AASTH10_H	Allergic/atopic asthma related QTL 10 (human)	RGD:1357331	5	81708802	155600921		12704367
	PCDHB2	9606	AASTH41_H	Allergic/Atopic asthma related QTL 41 (human)	RGD:1358219	5	135729237	145184396		7668269
	PCDHB2	9606	BW380_H	Body weight QTL 380 (human)	RGD:2289311	5	140353100	140353373		11872690
	PCDHB2	9606	BW381_H	Body weight QTL 381 (human)	RGD:2289319	5	140353100	140353373		11872690
	PIGY	9606	OSTEAR21_H	Osteoarthritis QTL 21 (human)	RGD:1298424	4	61929562	139976238		10577938
	PIGY	9606	COPD13_H	Chronic obstructive pulmonary disease QTL 13 (human)	RGD:1331636	4	57376574	183397294		12719384
	PIGY	9606	COPD15_H	Chronic obstructive pulmonary disease QTL 15 (human)	RGD:1331650	4	57376574	186689238		12719384;15374838
	PKD1L2	9606	MAMTS23_H	Mammary tumor susceptibility QTL 23 (human)	RGD:2302770	16	81468930	81469129		15668479
	PKD1L2	9606	PRSTS287_H	Prostate tumor susceptibility QTL 287 (human)	RGD:2293479	16	77602397	77602611		10712208
	PKD1L2	9606	SCL125_H	Serum cholesterol level QTL 125 (human)	RGD:1578609	16	5983322	84943914		10814713
	PKD1L2	9606	BW147_H	Body weight QTL 147 (human)	RGD:2289240	16	52228236	85073835		14988267
	PKD1L2	9606	MAMTS24_H	Mammary tumor susceptibility QTL 24 (human)	RGD:2302737	16	81468930	81469129		15668479
	PKD1L2	9606	SCL79_H	Serum cholesterol level QTL 79 (human)	RGD:1559231	16	77916908	77917106		15604520
	PKD1L2	9606	BP33_H	Blood pressure QTL 33 (human)	RGD:1298498	16	12046946	87452910		10330357
	PLEKHN1	9606	BW413_H	Body weight QTL 413 (human)	RGD:2289443	1	265020	6884796		14764808
	RAB35	9606	BW502_H	Body weight QTL 502 (human)	RGD:2289632	12	118672849	126527352		15809668
	RAB35	9606	PRSTS305_H	Prostate tumor susceptibility QTL 305 (human)	RGD:2293466	12	118672849	118673086		10712208
	RAB35	9606	SAPOA1_H	Serum apolipoprotein A level QTL 1 (human)	RGD:1559248	12	94236546	132349534		11397706
	RAB35	9606	BW500_H	Body weight QTL 500 (human)	RGD:2289628	12	118672849	126527352		15809668
	RAB35	9606	BW501_H	Body weight QTL 501 (human)	RGD:2289630	12	118672849	126527352		15809668
	RAB35	9606	BW235_H	Body weight QTL 235 (human)	RGD:1643308	12	118672849	118673086		10999806
	RAB35	9606	BW278_H	Body Weight QTL 278 (human)	RGD:1643411	12	118672849	118673086		16172425
	RAB35	9606	AASTH7_H	Allergic/atopic asthma related QTL 7 (human)	RGD:1331644	12	72420181	132349534		9799590
	RNF31	9606	RA23_H	Rheumatoid arthritis QTL 23 (human)	RGD:1298469	14	25725631	25725926		11254450
	RNF31	9606	BP54_H	Blood pressure QTL 54 (human)	RGD:1300000	14	21757385	21757493		11034945
	RNF31	9606	SLEP20_H	Serum leptin level QTL 20 (human)	RGD:2289475	14	25766625	25766732		17621312
	RNF31	9606	BW360_H	Body weight QTL 360 (human)	RGD:2289211	14	25725631	25725926		8981960
	RNF31	9606	BW66_H	Body weight QTL 66 (human)	RGD:1357386	14	25281346	33528945		11299268
	RNF31	9606	BW45_H	Body weight QTL 45 (human)	RGD:1559339	14	21270815	21271216		12774034
	RNF31	9606	BW215_H	Body weight QTL 215 (human)	RGD:2289458	14	25766625	33529158		17621312
	RNF31	9606	BW219_H	Body weight QTL 219 (human)	RGD:2289468	14	25766625	33529158		17621312
	SAMD4B	9606	AASTH24_H	Allergic/atopic asthma related QTL 24 (human)	RGD:1357328	19	46844923	46845041		11349227
	SAMD4B	9606	SAPOE1_H	Serum apolipoprotein E level QTL 1 (human)	RGD:1559230	19	38789997	62358877		11397706
	SAMD4B	9606	BW34_H	Body weight QTL 34 (human)	RGD:1300027	19	38790201	46219373		12727978
	SAMD4B	9606	COPD9_H	Chronic obstructive pulmonary disease QTL 9 (human)	RGD:1331657	19	12573944	62224940		12719384;15374838
	SAMD4B	9606	COPD5_H	Chronic obstructive pulmonary disease QTL 5 (human)	RGD:1331666	19	21474514	58475389		15175276
	SCN4A	9606	LDLPS6_H	Low density lipoprotein particle size QTL 6 (human)	RGD:1578616	17	50153867	68183919		12732599
	SCN4A	9606	LDLPS7_H	Low density lipoprotein particle size QTL 7 (human)	RGD:1578621	17	50153867	68183919		12732599
	SCN4A	9606	LDLPS5_H	Low density lipoprotein particle size QTL 5 (human)	RGD:1578623	17	50153867	68183919		12732599
	SCN4A	9606	FBRL6_H	Fibrinogen level QTL 6 (human)	RGD:1559242	17	10800103	77846317		12877910
	SCN4A	9606	SCL59_H	Serum cholesterol level QTL 59 (human)	RGD:1559256	17	16005240	77846317		11397706
	SCN4A	9606	BP89_H	Blood pressure QTL 89 (human)	RGD:1643075	17	36247937	70192683		16172425
	SCN4A	9606	PRSTS123_H	Prostate tumor susceptibility QTL 123(human)	RGD:2292992	17	44539852	58790253		15316059
	SCN4A	9606	BP35_H	Blood pressure QTL 35 (human)	RGD:1298421	17	34106437	65977271		9328471
	SCN4A	9606	BP34_H	Blood pressure QTL 34 (human)	RGD:1298468	17	569917	64059498		10330357
	SCN4A	9606	BW92_H	Body weight QTL 92 (human)	RGD:2289263	17	50637083	69509710		14627748;15220211
	SCN4A	9606	PRSTS128_H	Prostate tumor susceptibility QTL 128(human)	RGD:2292917	17	58790038	58790253		15316059
	SCN4A	9606	COPD12_H	Chronic obstructive pulmonary disease QTL 12 (human)	RGD:1331651	17	10800103	64059498		12719384;15374838
	SEPP1	9606	SAPOA3_H	Serum apolipoprotein A level QTL 3 (human)	RGD:1559261	5	1207429	116258621		11397706
	SEPP1	9606	RA9_H	Rheumatoid arthritis QTL 9 (human)	RGD:1298427	5	41069616	41069726		11254450
	SEPP1	9606	BW61_H	Body weight QTL 61 (human)	RGD:1357383	5	34987917	147295674		11299268
	SEPP1	9606	BW21_H	Body weight QTL 21 (human)	RGD:1549941	5	40051556	56030638		10334320
	SEPP1	9606	HRTRT6_H	Heart rate QTL 6 (human)	RGD:1558697	5	41069616	41069726		12189495
	SEPP1	9606	BFD2_H	Body fluid distribution QTL 2 (human)	RGD:1298411	5	32528047	58733101		12411455
	SEPP1	9606	BP47_H	Blood pressure QTL 47 (human)	RGD:1300004	5	180431	41069726		11034945
	SEPP1	9606	PRSTS28_H	Prostate tumor susceptibility QTL 28 (human)	RGD:2292852	5	41069616	41069726		16037989
	SMAD3	9606	SPSL1_H	Serum P-Serum P selectin level QTL 1 (human)	RGD:1559129	15	64347234	94505852		10865820
	SMAD3	9606	SCL26_H	Serum cholesterol level QTL 26 (human)	RGD:1559133	15	46784448	85777069		12923221
	SMAD3	9606	BW146_H	Body weight QTL 146 (human)	RGD:2289247	15	22681893	64347234		14988267
	SMAD3	9606	LDLPS4_H	Low density lipoprotein particle size QTL 4 (human)	RGD:1559354	15	32867589	64347234		10681408
	SMAD3	9606	HRV1_H	Heart rate variability QTL 1 (human)	RGD:1558700	15	64347023	64347234		12480036
	SMAD3	9606	BP32_H	Blood pressure QTL 32 (human)	RGD:1298444	15	24973428	100338915		10330357
	SORBS3	9606	BW429_H	Body weight QTL 429 (human)	RGD:2289549	8	21459120	21459385		11957135
	SORBS3	9606	SCL6_H	Serum cholesterol level QTL 1 (human)	RGD:1558703	8	22489340	38445509		11743583
	SORBS3	9606	MULTSCL28_H	Multiple sclerosis susceptibility QTL 28 (human)	RGD:1358847	8	2117752	59871002		14575909
	SORBS3	9606	BW217_H	Body weight QTL 217 (human)	RGD:2289477	8	15693972	20411650		17621312
	SORBS3	9606	BW118_H	Body Weight QTL 118 (human)	RGD:1643079	8	22489340	22489409		16172425
	SORBS3	9606	BW154_H	Body weight QTL 154 (human)	RGD:1643088	8	21646249	21646398		9915959
	STAB1	9606	BFD1_H	Body fluid distribution QTL 1 (human)	RGD:1298487	3	32140243	73341388		12411455
	STAB1	9606	COPD14_H	Chronic obstructive pulmonary disease QTL 14 (human)	RGD:1331638	3	36459185	177267732		12719384;15374838
	SYK	9606	AASTH12_H	Allergic/atopic asthma related QTL 12 (human)	RGD:1357307	9	81058770	118107315		12704367
	UBIAD1	9606	PRSTS243_H	Prostate tumor susceptibility QTL 243 (human)	RGD:2293430	1	13656774	13656943		10820127
	UBIAD1	9606	BP9_H	Blood pressure QTL 9 (human)	RGD:1298463	1	12149647	12191864		10942422
	UBIAD1	9606	OSTEAR17_H	Osteoarthritis QTL 17 (human)	RGD:1298451	1	12149647	12191864		10364529
	UBIAD1	9606	SGHRL1_H	Serum ghrelin level QTL 1 (human)	RGD:1643585	1	11409625	37422383		17667848
	UBIAD1	9606	MYI1_H	Myocardial infarction susceptibility QTL 1 (human)	RGD:1576325	1	13656774	27912392		14732905
	UBIAD1	9606	MYI9_H	Myocardial infarction susceptibility QTL 9 (human)	RGD:1576329	1	13656774	27912392		14732905
	UBIAD1	9606	PRSTS119_H	Prostate tumor susceptibility QTL 119 (human)	RGD:2292920	1	13656774	13656943		10053012
	UBIAD1	9606	GLUCO11_H	Glucose level QTL 11 (human)	RGD:1643556	1	13656774	13656943		12502515
	UBIAD1	9606	GLUCO12_H	Glucose level QTL 12 (human)	RGD:1643571	1	13656774	13656943		12502515
	UBIAD1	9606	PRSTS240_H	Prostate tumor susceptibility QTL 240 (human)	RGD:2293440	1	3574817	17656435		10820127
	UBIAD1	9606	COPD17_H	Chronic obstructive pulmonary disease QTL 17 (human)	RGD:1331652	1	3574817	17656435		11914989
	ULK3	9606	SPSL1_H	Serum P-Serum P selectin level QTL 1 (human)	RGD:1559129	15	64347234	94505852		10865820
	ULK3	9606	SCL26_H	Serum cholesterol level QTL 26 (human)	RGD:1559133	15	46784448	85777069		12923221
	ULK3	9606	BP32_H	Blood pressure QTL 32 (human)	RGD:1298444	15	24973428	100338915		10330357
	USP18	9606	LVC3_H	Left ventricular contractility QTL 3 (human)	RGD:1576339	22	16239476	16239627		11641284
	USP18	9606	GLUCO35_H	Glucose level QTL 35 (human)	RGD:1643575	22	16239476	16239627		12502515
	USP49	9606	SCL57_H	Serum cholesterol level QTL 57 (human)	RGD:1559254	6	43206837	73802393		15721017
	USP49	9606	PRSTS7_H	Prostate tumor susceptibility QTL 7 (human)	RGD:2292786	6	41785174	41785332		17299800
	USP49	9606	AASTH11_H	Allergic/atopic asthma related QTL 11 (human)	RGD:1357312	6	7354389	40705949		12704367
	USP49	9606	BP4_H	Blood pressure QTL 4 (human)	RGD:1298438	6	41785174	104780753		11641285
	USP49	9606	OSTEAR22_H	Osteoarthritis QTL 22 (human)	RGD:1298490	6	39367582	140056474		10577938
	USP49	9606	BW467_H	Body weight QTL 467 (human)	RGD:2289587	6	40750185	131772514		16391564
	ZNF589	9606	BFD1_H	Body fluid distribution QTL 1 (human)	RGD:1298487	3	32140243	73341388		12411455
	ZNF589	9606	COPD14_H	Chronic obstructive pulmonary disease QTL 14 (human)	RGD:1331638	3	36459185	177267732		12719384;15374838
	C14ORF152	9606	BW28_H	Body weight QTL 28 (human)	RGD:1300002	14	91272543	91272683		11923912
	C14ORF152	9606	AASTH18_H	Allergic/atopic asthma related QTL 18 (human)	RGD:1357323	14	93449511	93449683		11349227
	C14ORF152	9606	MAMTS22_H	Mammary tumor susceptibility QTL 22 (human)	RGD:2302743	14	93449511	93449683		15668479
	C14ORF152	9606	PRSTS3_H	Prostate tumor susceptibility QTL 3 (human)	RGD:2292785	14	94378110	105000676		17299800
	C14ORF152	9606	BW266_H	Body Weight QTL 266 (human)	RGD:1643512	14	91272543	91272683		11713718
	C14ORF152	9606	GLUCO6_H	Glucose level QTL 6 (human)	RGD:1643564	14	91272543	91272683		11723070
	C1ORF105	9606	PRSTS277_H	Prostate tumor susceptibility QTL 277 (human)	RGD:2293407	1	172769757	172770032		15536476
	C1ORF105	9606	PRSTS386_H	Prostate tumor susceptibility QTL 386 (human)	RGD:2301159	1	172527725	172527928		14601027;14601024
	C1ORF105	9606	PRSTS387_H	Prostate tumor susceptibility QTL 387 (human)	RGD:2301164	1	172527725	172527928		14601027;14601024
	C1ORF105	9606	BW481_H	Body weight QTL 481 (human)	RGD:2289625	1	172527725	185817119		15611782
	C1ORF105	9606	BW60_H	Body weight QTL 60 (human)	RGD:1357385	1	166221024	206519383		11299268
	C1ORF105	9606	AASTH9_H	Allergic/atopic asthma related QTL 9 (human)	RGD:1357296	1	161215450	242367128		12704367
	C1ORF105	9606	BP60_H	Blood pressure QTL 60 (human)	RGD:1581540	1	19829731	196887027		15638827
	C1ORF105	9606	COARD4_H	Coronary artery disease susceptibility QTL 4 (human)	RGD:1576343	1	165776192	215160455		15272420
	C1ORF105	9606	PRSTS117_H	Prostate tumor susceptibility QTL 117 (human)	RGD:2293000	1	172769757	172770032		8910276
	C1ORF105	9606	PRSTS314_H	Prostate tumor susceptibility QTL 314 (human)	RGD:2299879	1	168790271	168790495		10677314
	C1ORF105	9606	PRSTS313_H	Prostate tumor susceptibility QTL 313 (human)	RGD:2299880	1	168790271	168790495		10677314
	C1ORF66	9606	PRSTS288_H	Prostate tumor susceptibility QTL 288 (human)	RGD:2293485	1	156199398	156199505		10712208
	C1ORF66	9606	BW57_H	Body weight QTL 57 (human)	RGD:1357381	1	91331358	165222998		11299268
	C1ORF66	9606	SLIPL21_H	Serum lipid level QTL 21 (human)	RGD:2289241	1	119479787	160628693		17160904
	C1ORF66	9606	BP60_H	Blood pressure QTL 60 (human)	RGD:1581540	1	19829731	196887027		15638827
	C1ORF66	9606	COPD18_H	Chronic obstructive pulmonary disease QTL 18 (human)	RGD:1331645	1	74001979	156199505		11914989
	C20ORF165	9606	FBRL7_H	Fibrinogen level QTL 7 (human)	RGD:1559255	20	36665442	57241563		12877910
	C20ORF165	9606	PRSTS38_H	Prostate tumor susceptibility QTL 38 (human)	RGD:2292790	20	43082465	43082585		10820130
	C20ORF165	9606	BW305_H	Body weight QTL 305 (human)	RGD:1643376	20	45985389	54947834		12478478
	C20ORF165	9606	BW306_H	Body weight QTL 306 (human)	RGD:1643396	20	45985389	54947834		12478478
	C20ORF165	9606	SCL126_H	Serum cholesterol level QTL 126 (human)	RGD:1578598	20	507258	48995328		10814713
	C20ORF165	9606	BW17_H	Body weight QTL 17 (human)	RGD:1299997	20	45985389	54947834		12478478
	C20ORF165	9606	BW437_H	Body weight QTL 437 (human)	RGD:2289522	20	24583134	43082585		16899800;14975103;11702208
	C20ORF165	9606	BW172_H	Body weight QTL 172 (human)	RGD:1643056	20	45985389	45985642		9915959
	C20ORF165	9606	BP62_H	Blood pressure QTL 62 (human)	RGD:1581538	20	43201695	43201932		16286574
	C20ORF165	9606	BW409_H	Body weight QTL 409 (human)	RGD:2289449	20	43082465	48995328		11923910
	C5ORF15	9606	AASTH55_H	Allergic/atopic asthma related QTL 5 (human)	RGD:1357309	5	135729237	135729402		9372650
	C5ORF15	9606	BW129_H	Body Weight QTL 129 (human)	RGD:1643241	5	119129545	135329651		12502515
	C5ORF15	9606	BW61_H	Body weight QTL 61 (human)	RGD:1357383	5	34987917	147295674		11299268
	C5ORF15	9606	AASTH40_H	Allergic/atopic asthma related QTL 40 (human)	RGD:1357294	5	135729237	152755350		7835897;8590328;11888952
	C5ORF15	9606	AASTH17_H	Allergic/atopic asthma related QTL 17 (human)	RGD:1357301	5	128219438	152529735		11692103
	C5ORF15	9606	AASTH54_H	Allergic/atopic asthma related QTL 54 (human)	RGD:1357314	5	135255834	149515615		8590353
	C5ORF15	9606	AASTH10_H	Allergic/atopic asthma related QTL 10 (human)	RGD:1357331	5	81708802	155600921		12704367
	C5ORF15	9606	AASTH41_H	Allergic/Atopic asthma related QTL 41 (human)	RGD:1358219	5	135729237	145184396		7668269
	C5ORF15	9606	MULTSCL15_H	Multiple sclerosis susceptibility QTL 15 (human)	RGD:1358844	5	135329409	135329651		15494893
	CIDEB	9606	RA23_H	Rheumatoid arthritis QTL 23 (human)	RGD:1298469	14	25725631	25725926		11254450
	CIDEB	9606	BP54_H	Blood pressure QTL 54 (human)	RGD:1300000	14	21757385	21757493		11034945
	CIDEB	9606	SLEP20_H	Serum leptin level QTL 20 (human)	RGD:2289475	14	25766625	25766732		17621312
	CIDEB	9606	BW360_H	Body weight QTL 360 (human)	RGD:2289211	14	25725631	25725926		8981960
	CIDEB	9606	BW66_H	Body weight QTL 66 (human)	RGD:1357386	14	25281346	33528945		11299268
	CIDEB	9606	BW215_H	Body weight QTL 215 (human)	RGD:2289458	14	25766625	33529158		17621312
	CIDEB	9606	BW219_H	Body weight QTL 219 (human)	RGD:2289468	14	25766625	33529158		17621312
	CLPTM1	9606	SCL22_H	Serum cholesterol level QTL 22 (human)	RGD:1559110	19	50100879	50104490		14679165
	CLPTM1	9606	OSTEAR9_H	Osteoarthritis QTL 9 (human)	RGD:1298467	19	49097486	49097643		11953971
	CLPTM1	9606	AASTH51_H	Allergic/atopic asthma related QTL 51 (human)	RGD:1357315	19	49097486	49097643		9700192
	CLPTM1	9606	SAPOE1_H	Serum apolipoprotein E level QTL 1 (human)	RGD:1559230	19	38789997	62358877		11397706
	CLPTM1	9606	MAMTS26_H	Mammary tumor susceptibility QTL 26 (human)	RGD:2302744	19	49097486	49097643		15668479
	CLPTM1	9606	MAMTS27_H	Mammary tumor susceptibility QTL 27 (human)	RGD:2302745	19	49097486	49097643		15668479
	CLPTM1	9606	MAMTS28_H	Mammary tumor susceptibility QTL 28 (human)	RGD:2302750	19	49097486	49097643		15668479
	CLPTM1	9606	SCL118_H	Serum cholesterol level QTL 118 (human)	RGD:1559403	19	49097486	49097643		11812765
	CLPTM1	9606	SCL23_H	Serum cholesterol level QTL 23 (human)	RGD:1559124	19	49097486	49097643		14679165
	CLPTM1	9606	BP78_H	Blood pressure QTL 78 (human)	RGD:1581531	19	49097486	49097643		16286574
	CLPTM1	9606	COPD9_H	Chronic obstructive pulmonary disease QTL 9 (human)	RGD:1331657	19	12573944	62224940		12719384;15374838
	CLPTM1	9606	COPD5_H	Chronic obstructive pulmonary disease QTL 5 (human)	RGD:1331666	19	21474514	58475389		15175276
	CRABP2	9606	PRSTS288_H	Prostate tumor susceptibility QTL 288 (human)	RGD:2293485	1	156199398	156199505		10712208
	CRABP2	9606	BW57_H	Body weight QTL 57 (human)	RGD:1357381	1	91331358	165222998		11299268
	CRABP2	9606	SLIPL21_H	Serum lipid level QTL 21 (human)	RGD:2289241	1	119479787	160628693		17160904
	CRABP2	9606	BP60_H	Blood pressure QTL 60 (human)	RGD:1581540	1	19829731	196887027		15638827
	CRABP2	9606	COPD18_H	Chronic obstructive pulmonary disease QTL 18 (human)	RGD:1331645	1	74001979	156199505		11914989
	CRADD	9606	PRSTS264_H	Prostate tumor susceptibility QTL 264 (human)	RGD:2293410	12	90429472	90429633		15536476
	CRADD	9606	SPSL2_H	Serum P-Serum P selectin level QTL 2 (human)	RGD:1559125	12	12341421	114567092		10865820
	CRADD	9606	SAPOA1_H	Serum apolipoprotein A level QTL 1 (human)	RGD:1559248	12	94236546	132349534		11397706
	CRADD	9606	AASTH7_H	Allergic/atopic asthma related QTL 7 (human)	RGD:1331644	12	72420181	132349534		9799590
	DUSP18	9606	MAMTS47_H	Mammary tumor susceptibility QTL 47 (human)	RGD:2303083	22	27831409	43854274		11967536
	DUSP18	9606	MULTSCL13_H	Multiple sclerosis susceptibility QTL 13 (human)	RGD:1358845	22	27186460	27186683		15494893
	ESRRG	9606	SAPOB1_H	Serum apolipoprotein B level QTL 1 (human)	RGD:1559102	1	203725107	233445625		15576847
	ESRRG	9606	SCL38_H	Serum cholesterol level QTL 38 (human)	RGD:1559121	1	203725107	233445625		15576847
	ESRRG	9606	PRSTS290_H	Prostate tumor susceptibility QTL 290 (human)	RGD:2293475	1	213261923	213262150		10712208
	ESRRG	9606	AASTH9_H	Allergic/atopic asthma related QTL 9 (human)	RGD:1357296	1	161215450	242367128		12704367
	ESRRG	9606	COARD4_H	Coronary artery disease susceptibility QTL 4 (human)	RGD:1576343	1	165776192	215160455		15272420
	ESRRG	9606	BW86_H	Body weight QTL 86 (human)	RGD:2289325	1	201798348	213262150		14627748
	ETFDH	9606	SAPOA2_H	Serum apolipoprotein A level QTL 2 (human)	RGD:1559222	4	108595994	190677330		11397706
	ETFDH	9606	BW441_H	Body weight QTL 441 (human)	RGD:2289563	4	99653996	185388311		16138910
	ETFDH	9606	BW79_H	Body weight QTL 79 (human)	RGD:1559360	4	158556260	158556399		12774034
	ETFDH	9606	OSTEAR18_H	Osteoarthritis QTL 18 (human)	RGD:1298413	4	161313902	163610518		12736871
	ETFDH	9606	COPD13_H	Chronic obstructive pulmonary disease QTL 13 (human)	RGD:1331636	4	57376574	183397294		12719384
	ETFDH	9606	COPD15_H	Chronic obstructive pulmonary disease QTL 15 (human)	RGD:1331650	4	57376574	186689238		12719384;15374838
	ETFDH	9606	MYI20_H	Myocardial infarction susceptibility QTL 20 (human)	RGD:2292886	4	158556260	158556399		14732905
	ETFDH	9606	MYI21_H	Myocardial infarction susceptibility QTL 21 (human)	RGD:2292901	4	158556260	158556399		14732905
	FBXO44	9606	PRSTS243_H	Prostate tumor susceptibility QTL 243 (human)	RGD:2293430	1	13656774	13656943		10820127
	FBXO44	9606	BP9_H	Blood pressure QTL 9 (human)	RGD:1298463	1	12149647	12191864		10942422
	FBXO44	9606	OSTEAR17_H	Osteoarthritis QTL 17 (human)	RGD:1298451	1	12149647	12191864		10364529
	FBXO44	9606	SGHRL1_H	Serum ghrelin level QTL 1 (human)	RGD:1643585	1	11409625	37422383		17667848
	FBXO44	9606	MYI1_H	Myocardial infarction susceptibility QTL 1 (human)	RGD:1576325	1	13656774	27912392		14732905
	FBXO44	9606	MYI9_H	Myocardial infarction susceptibility QTL 9 (human)	RGD:1576329	1	13656774	27912392		14732905
	FBXO44	9606	PRSTS119_H	Prostate tumor susceptibility QTL 119 (human)	RGD:2292920	1	13656774	13656943		10053012
	FBXO44	9606	GLUCO11_H	Glucose level QTL 11 (human)	RGD:1643556	1	13656774	13656943		12502515
	FBXO44	9606	GLUCO12_H	Glucose level QTL 12 (human)	RGD:1643571	1	13656774	13656943		12502515
	FBXO44	9606	PRSTS240_H	Prostate tumor susceptibility QTL 240 (human)	RGD:2293440	1	3574817	17656435		10820127
	FBXO44	9606	COPD17_H	Chronic obstructive pulmonary disease QTL 17 (human)	RGD:1331652	1	3574817	17656435		11914989
	FGF6	9606	PRSTS336_H	Prostate tumor susceptibility QTL 336 (human)	RGD:2300115	12	3457623	3457798		11404817
	FGF6	9606	PRSTS329_H	Prostate tumor susceptibility QTL 329 (human)	RGD:2299959	12	3457623	3457798		11309685
	FGF6	9606	PRSTS304_H	Prostate tumor susceptibility QTL 304 (human)	RGD:2293467	12	3861986	3862147		10712208
	FGF6	9606	BP53_H	Blood pressure QTL 53 (human)	RGD:1300028	12	3457623	3457798		11034945
	FGF6	9606	PRSTS284_H	Prostate tumor susceptibility QTL 284 (human)	RGD:2293480	12	3861986	3862147		10712208
	FGF6	9606	SCL46_H	Serum cholesterol level QTL 46 (human)	RGD:1559259	12	3457798	13497722		15308552
	FGF6	9606	BW65_H	Body weight QTL 65 (human)	RGD:1358216	12	5221529	45623114		11299268
	GRIK3	9606	PRSTS10_H	Prostate tumor susceptibility QTL 10 (human)	RGD:2292800	1	37422304	37422383		17299800
	GRIK3	9606	SGHRL1_H	Serum ghrelin level QTL 1 (human)	RGD:1643585	1	11409625	37422383		17667848
	GRIK3	9606	BP60_H	Blood pressure QTL 60 (human)	RGD:1581540	1	19829731	196887027		15638827
	GRIK3	9606	PRSTS214_H	Prostate tumor susceptibility QTL 214 (human)	RGD:2293378	1	30083541	41499293		10825281;14601028
	GRIK3	9606	PRSTS23_H	Prostate tumor susceptibility QTL 23 (human)	RGD:2292863	1	37422304	37422383		16037989
	IL13	9606	BW129_H	Body Weight QTL 129 (human)	RGD:1643241	5	119129545	135329651		12502515
	IL13	9606	BW61_H	Body weight QTL 61 (human)	RGD:1357383	5	34987917	147295674		11299268
	IL13	9606	AASTH17_H	Allergic/atopic asthma related QTL 17 (human)	RGD:1357301	5	128219438	152529735		11692103
	IL13	9606	AASTH10_H	Allergic/atopic asthma related QTL 10 (human)	RGD:1357331	5	81708802	155600921		12704367
	KBTBD3	9606	BW70_H	Body weight QTL 70 (human)	RGD:1357379	11	105063951	105064165		12888987
	KBTBD3	9606	BW371_H	Body weight QTL371 (human)	RGD:2289196	11	105063951	105064165		8981960
	KBTBD3	9606	BW355_H	Body weight QTL 355 (human)	RGD:2289206	11	107022834	107023020		8981960
	KBTBD3	9606	BP31_H	Blood pressure QTL 31 (human)	RGD:1298492	11	34596653	123132075		10330357;11923912
	KBTBD3	9606	SADIPOQ7_H	Serum adiponectin level QTL 7 (human)	RGD:2289174	11	58253071	120333478		16894363
	KBTBD3	9606	COPD20_H	Chronic obstructive pulmonary disease QTL 20 (human)	RGD:1331655	11	73182779	105064165		11914989
	KBTBD3	9606	BW64_H	Body weight QTL 64 (human)	RGD:1357380	11	75339935	120495085		11299268
	KBTBD3	9606	BW298_H	Body weight QTL 298 (human)	RGD:2289454	11	79643051	123132075		12582223
	KIF1A	9606	FBRL1_H	Fibrinogen level QTL 1 (human)	RGD:1559224	2	205337639	242951149		12877910
	KIF1A	9606	FBRL2_H	Fibrinogen level QTL 2 (human)	RGD:1559252	2	205337639	242951149		12877910
	KIF1A	9606	FBRL3_H	Fibrinogen level QTL 3 (human)	RGD:1559236	2	205337639	242951149		12877910
	KIF1A	9606	COARD5_H	Coronary artery disease susceptibility QTL 5 (human)	RGD:1578607	2	198422894	240550427		12006406
	KIF1A	9606	BW254_H	Body weight QTL 254 (human)	RGD:2289536	2	237743204	242575229		16899800
	KIF1A	9606	BW255_H	Body weight QTL 255 (human)	RGD:2289538	2	237743204	242575229		16899800
	KIF1A	9606	BW253_H	Body weight QTL 253 (human)	RGD:2289534	2	237743204	242575229		16899800
	KIF1A	9606	MULTSCL17_H	Multiple sclerosis susceptibility QTL 17 (human)	RGD:1358856	2	241388135	241388289		15069025
	MACF1	9606	BW71_H	Body weight QTL 71 (human)	RGD:1357384	1	41499079	41499293		12888987
	MACF1	9606	PRSTS10_H	Prostate tumor susceptibility QTL 10 (human)	RGD:2292800	1	37422304	37422383		17299800
	MACF1	9606	SGHRL1_H	Serum ghrelin level QTL 1 (human)	RGD:1643585	1	11409625	37422383		17667848
	MACF1	9606	BP60_H	Blood pressure QTL 60 (human)	RGD:1581540	1	19829731	196887027		15638827
	MACF1	9606	PRSTS214_H	Prostate tumor susceptibility QTL 214 (human)	RGD:2293378	1	30083541	41499293		10825281;14601028
	MACF1	9606	PRSTS23_H	Prostate tumor susceptibility QTL 23 (human)	RGD:2292863	1	37422304	37422383		16037989
	MAPK13	9606	AASTH11_H	Allergic/atopic asthma related QTL 11 (human)	RGD:1357312	6	7354389	40705949		12704367
	MYEF2	9606	SCL25_H	Serum cholesterol level QTL 25 (human)	RGD:1559111	15	44161300	46784448		12923221
	MYEF2	9606	SCL26_H	Serum cholesterol level QTL 26 (human)	RGD:1559133	15	46784448	85777069		12923221
	MYEF2	9606	BW440_H	Body weight QTL 440 (human)	RGD:2289561	15	29047915	44161483		16138910
	MYEF2	9606	BW146_H	Body weight QTL 146 (human)	RGD:2289247	15	22681893	64347234		14988267
	MYEF2	9606	LDLPS4_H	Low density lipoprotein particle size QTL 4 (human)	RGD:1559354	15	32867589	64347234		10681408
	MYEF2	9606	BP32_H	Blood pressure QTL 32 (human)	RGD:1298444	15	24973428	100338915		10330357
	NOS2A	9606	FBRL6_H	Fibrinogen level QTL 6 (human)	RGD:1559242	17	10800103	77846317		12877910
	NOS2A	9606	SCL59_H	Serum cholesterol level QTL 59 (human)	RGD:1559256	17	16005240	77846317		11397706
	NOS2A	9606	SAPOB5_H	Serum apolipoprotein B level QTL 5 (human)	RGD:1559262	17	17205207	36248135		15308552
	NOS2A	9606	BW333_H	Body Weight QTL 333 (human)	RGD:1643283	17	14201430	25406556		12502515
	NOS2A	9606	AASTH13_H	Allergic/atopic asthma related QTL 13 (human)	RGD:1357311	17	569917	23684317		12704367
	NOS2A	9606	BW310_H	Body weight QTL 310 (human)	RGD:1643382	17	25406301	25406556		17115187
	NOS2A	9606	BP34_H	Blood pressure QTL 34 (human)	RGD:1298468	17	569917	64059498		10330357
	NOS2A	9606	BW119_H	Body Weight QTL 119 (human)	RGD:1643073	17	25406301	25406556		16172425
	NOS2A	9606	COPD22_H	Chronic obstructive pulmonary disease QTL 22 (human)	RGD:1331649	17	25406301	44028226		11914989;15374838
	NOS2A	9606	COPD12_H	Chronic obstructive pulmonary disease QTL 12 (human)	RGD:1331651	17	10800103	64059498		12719384;15374838
	NUDT6	9606	SAPOA2_H	Serum apolipoprotein A level QTL 2 (human)	RGD:1559222	4	108595994	190677330		11397706
	NUDT6	9606	PRSTS352_H	Prostate tumor susceptibility QTL 352 (human)	RGD:2300243	4	123827098	123827274		8910276;12563560
	NUDT6	9606	BW441_H	Body weight QTL 441 (human)	RGD:2289563	4	99653996	185388311		16138910
	NUDT6	9606	OSTEAR13_H	Osteoarthritis QTL 13 (human)	RGD:1298416	4	119063704	141971108		10486325
	NUDT6	9606	OSTEAR21_H	Osteoarthritis QTL 21 (human)	RGD:1298424	4	61929562	139976238		10577938
	NUDT6	9606	LDLPS3_H	Low density lipoprotein particle size QTL 3 (human)	RGD:1559123	4	125665055	125665322		10865820
	NUDT6	9606	COPD13_H	Chronic obstructive pulmonary disease QTL 13 (human)	RGD:1331636	4	57376574	183397294		12719384
	NUDT6	9606	COPD15_H	Chronic obstructive pulmonary disease QTL 15 (human)	RGD:1331650	4	57376574	186689238		12719384;15374838
	NUDT6	9606	HRTRT1_H	Heart rate QTL 1 (human)	RGD:1357365	4	111109155	141971108		14993199;12189495
	PCK2	9606	RA23_H	Rheumatoid arthritis QTL 23 (human)	RGD:1298469	14	25725631	25725926		11254450
	PCK2	9606	BP54_H	Blood pressure QTL 54 (human)	RGD:1300000	14	21757385	21757493		11034945
	PCK2	9606	SLEP20_H	Serum leptin level QTL 20 (human)	RGD:2289475	14	25766625	25766732		17621312
	PCK2	9606	BW360_H	Body weight QTL 360 (human)	RGD:2289211	14	25725631	25725926		8981960
	PCK2	9606	BW66_H	Body weight QTL 66 (human)	RGD:1357386	14	25281346	33528945		11299268
	PCK2	9606	BW45_H	Body weight QTL 45 (human)	RGD:1559339	14	21270815	21271216		12774034
	PCK2	9606	BW215_H	Body weight QTL 215 (human)	RGD:2289458	14	25766625	33529158		17621312
	PCK2	9606	BW219_H	Body weight QTL 219 (human)	RGD:2289468	14	25766625	33529158		17621312
	PDF	9606	SCL125_H	Serum cholesterol level QTL 125 (human)	RGD:1578609	16	5983322	84943914		10814713
	PDF	9606	BW147_H	Body weight QTL 147 (human)	RGD:2289240	16	52228236	85073835		14988267
	PDF	9606	BP33_H	Blood pressure QTL 33 (human)	RGD:1298498	16	12046946	87452910		10330357
	PDF	9606	BW115_H	Body Weight QTL 115 (human)	RGD:1643055	16	70292632	70292781		16172425
	PDF	9606	BP70_H	Blood pressure QTL 70 (human)	RGD:1581527	16	70292632	70292781		16286574
	PSME2	9606	RA23_H	Rheumatoid arthritis QTL 23 (human)	RGD:1298469	14	25725631	25725926		11254450
	PSME2	9606	BP54_H	Blood pressure QTL 54 (human)	RGD:1300000	14	21757385	21757493		11034945
	PSME2	9606	SLEP20_H	Serum leptin level QTL 20 (human)	RGD:2289475	14	25766625	25766732		17621312
	PSME2	9606	BW360_H	Body weight QTL 360 (human)	RGD:2289211	14	25725631	25725926		8981960
	PSME2	9606	BW66_H	Body weight QTL 66 (human)	RGD:1357386	14	25281346	33528945		11299268
	PSME2	9606	BW45_H	Body weight QTL 45 (human)	RGD:1559339	14	21270815	21271216		12774034
	PSME2	9606	BW215_H	Body weight QTL 215 (human)	RGD:2289458	14	25766625	33529158		17621312
	PSME2	9606	BW219_H	Body weight QTL 219 (human)	RGD:2289468	14	25766625	33529158		17621312
	RAB11FIP1	9606	SOTNFR1_H	Soluble tumor necrosis factor receptor level QTL 1 (human)	RGD:1559257	8	32186878	74416883		11126332
	RAB11FIP1	9606	SADIPOQ11_H	Serum adiponectin level QTL 11 (human)	RGD:1643537	8	25497152	106172524		16894363
	RAB11FIP1	9606	SADIPOQ8_H	Serum adiponectin level QTL 8 (human)	RGD:1643587	8	25497152	106172524		16894363
	RAB11FIP1	9606	SCL6_H	Serum cholesterol level QTL 1 (human)	RGD:1558703	8	22489340	38445509		11743583
	RAB11FIP1	9606	MULTSCL28_H	Multiple sclerosis susceptibility QTL 28 (human)	RGD:1358847	8	2117752	59871002		14575909
	RAB11FIP1	9606	BP49_H	Blood pressure QTL 49 (human)	RGD:1300005	8	28324754	106179670		11034945
	RAB11FIP1	9606	BW52_H	Body weight QTL 52 (human)	RGD:1357368	8	32186709	44359965		10480620
	SEMA3E	9606	PRSTS380_H	Prostate tumor susceptibility QTL 380 (human)	RGD:2301183	7	82634724	82634920		14601027;14601024
	SEMA3E	9606	SCL5_H	Serum cholesterol level QTL 5 (human)	RGD:1558708	7	71480281	96171304		11743583
	SEMA3E	9606	SCL108_H	Serum cholesterol level QTL 108 (human)	RGD:1559392	7	41996228	96171304		10729112
	SEMA3E	9606	SCL110_H	Serum cholesterol level QTL 110 (human)	RGD:1559402	7	71480281	120862203		10729112
	SEMA3E	9606	BW321_H	Body weight QTL 321 (human)	RGD:1643388	7	83627328	83627553		17473065
	SEMA3E	9606	SCL133_H	Serum cholesterol level QTL 133 (human)	RGD:1578608	7	83627328	83627553		14754912
	SEMA3E	9606	BMD1_H	Bone mineral density QTL 1 (human)	RGD:1643401	7	83627328	83627553		17473065
	SEMA3E	9606	BFD5_H	Body fluid distribution QTL 5 (human)	RGD:1298414	7	82634724	95895699		12411455
	SEMA3E	9606	AASTH5_H	Allergic/atopic asthma related QTL 5 (human)	RGD:1331653	7	83627328	95895699		11023809
	SLC7A7	9606	BP54_H	Blood pressure QTL 54 (human)	RGD:1300000	14	21757385	21757493		11034945
	SLC7A7	9606	BW45_H	Body weight QTL 45 (human)	RGD:1559339	14	21270815	21271216		12774034
	SLC7A7	9606	BW478_H	Body weight QTL 478 (human)	RGD:2289603	14	19910320	19910453		16391564
	SLC7A7	9606	BW477_H	Body weight QTL 477 (human)	RGD:2289604	14	19910320	19910453		16391564
	SLCO1B1	9606	SCL130_H	Serum cholesterol level QTL 130 (human)	RGD:1578622	12	12341197	51483480		14754912
	SLCO1B1	9606	SPSL2_H	Serum P-Serum P selectin level QTL 2 (human)	RGD:1559125	12	12341421	114567092		10865820
	SLCO1B1	9606	BW252_H	Body weight QTL 252 (human)	RGD:2289481	12	18864808	18865059		17621312
	SLCO1B1	9606	BW65_H	Body weight QTL 65 (human)	RGD:1358216	12	5221529	45623114		11299268
	SLCO1B1	9606	BP7_H	Blood pressure QTL 7 (human)	RGD:1298408	12	16588250	23985107		12761042
	SLCO1B1	9606	COPD21_H	Chronic obstructive pulmonary disease QTL 21 (human)	RGD:1331646	12	12975624	21630770		11914989;15374838
	SLCO1B1	9606	COPD1_H	Chronic obstructive pulmonary disease QTL 1 (human)	RGD:1331663	12	13497722	20571160		11912177;15374838
	SPPL2A	9606	SCL25_H	Serum cholesterol level QTL 25 (human)	RGD:1559111	15	44161300	46784448		12923221
	SPPL2A	9606	SCL26_H	Serum cholesterol level QTL 26 (human)	RGD:1559133	15	46784448	85777069		12923221
	SPPL2A	9606	BW146_H	Body weight QTL 146 (human)	RGD:2289247	15	22681893	64347234		14988267
	SPPL2A	9606	LDLPS4_H	Low density lipoprotein particle size QTL 4 (human)	RGD:1559354	15	32867589	64347234		10681408
	SPPL2A	9606	BP32_H	Blood pressure QTL 32 (human)	RGD:1298444	15	24973428	100338915		10330357
	SSTR2	9606	LDLPS6_H	Low density lipoprotein particle size QTL 6 (human)	RGD:1578616	17	50153867	68183919		12732599
	SSTR2	9606	LDLPS7_H	Low density lipoprotein particle size QTL 7 (human)	RGD:1578621	17	50153867	68183919		12732599
	SSTR2	9606	LDLPS5_H	Low density lipoprotein particle size QTL 5 (human)	RGD:1578623	17	50153867	68183919		12732599
	SSTR2	9606	RA29_H	Rheumatoid arthritis QTL 29 (human)	RGD:1298512	17	70192530	70192683		11254450
	SSTR2	9606	FBRL6_H	Fibrinogen level QTL 6 (human)	RGD:1559242	17	10800103	77846317		12877910
	SSTR2	9606	SCL59_H	Serum cholesterol level QTL 59 (human)	RGD:1559256	17	16005240	77846317		11397706
	SSTR2	9606	BW487_H	Body weight QTL 487 (human)	RGD:2289618	17	70192530	70192683		15611782
	SSTR2	9606	BP89_H	Blood pressure QTL 89 (human)	RGD:1643075	17	36247937	70192683		16172425
	SSTR2	9606	BW332_H	Body Weight QTL 332 (human)	RGD:1643284	17	70192530	70192683		12502515
	SSTR2	9606	BW92_H	Body weight QTL 92 (human)	RGD:2289263	17	50637083	69509710		14627748;15220211
	SSTR2	9606	BP90_H	Blood pressure QTL 90 (human)	RGD:1643091	17	70192530	70192683		16172425
	SSTR2	9606	BW461_H	Body weight QTL 461 (human)	RGD:2289580	17	70192530	72018533		16520807
	SSTR2	9606	BW460_H	Body weight QTL 460 (human)	RGD:2289581	17	70192530	72018533		16520807
	SSTR2	9606	BW462_H	Body weight QTL 462 (human)	RGD:2289583	17	70192530	72018533		16520807
	SSTR2	9606	SADIPOQ6_H	Serum adiponectin level QTL 6 (human)	RGD:1643267	17	70192530	70192683		17495197
	TAAR9	9606	SCL64_H	Serum cholesterol level QTL 64 (human)	RGD:1559214	6	108058593	166629361		14975115
	TAAR9	9606	BW222_H	Body morphometry QTL 222 (human)	RGD:2289461	6	131772348	131772514		17621312
	TAAR9	9606	SLEP15_H	Serum leptin level QTL 15 (human)	RGD:2289470	6	131772348	131772514		17621312
	TAAR9	9606	SCL82_H	Serum cholesterol level QTL 82 (human)	RGD:1559227	6	111045347	155287577		15805549
	TAAR9	9606	SCL63_H	Serum cholesterol level QTL 63 (human)	RGD:1559238	6	108058593	166629361		14975115
	TAAR9	9606	SCL62_H	Serum cholesterol level QTL 62 (human)	RGD:1559235	6	108058593	166629361		14975115
	TAAR9	9606	SCL14_H	Serum cholesterol level QTL 14 (human)	RGD:1558692	6	112985799	161702209		14975120
	TAAR9	9606	BW149_H	Body weight QTL 149 (human)	RGD:1558695	6	131027446	143660562		14975120;15220211
	TAAR9	9606	BW142_H	Body weight QTL 142 (human)	RGD:2289234	6	90985312	153856159		14988267
	TAAR9	9606	BFD4_H	Body fluid distribution QTL 4 (human)	RGD:1298407	6	112985799	137344123		12411455
	TAAR9	9606	OSTEAR22_H	Osteoarthritis QTL 22 (human)	RGD:1298490	6	39367582	140056474		10577938
	TAAR9	9606	BW467_H	Body weight QTL 467 (human)	RGD:2289587	6	40750185	131772514		16391564
	TDRD10	9606	BW57_H	Body weight QTL 57 (human)	RGD:1357381	1	91331358	165222998		11299268
	TDRD10	9606	SLIPL21_H	Serum lipid level QTL 21 (human)	RGD:2289241	1	119479787	160628693		17160904
	TDRD10	9606	BP60_H	Blood pressure QTL 60 (human)	RGD:1581540	1	19829731	196887027		15638827
	TDRD10	9606	COPD18_H	Chronic obstructive pulmonary disease QTL 18 (human)	RGD:1331645	1	74001979	156199505		11914989
	WNT1	9606	SCL130_H	Serum cholesterol level QTL 130 (human)	RGD:1578622	12	12341197	51483480		14754912
	WNT1	9606	SPSL2_H	Serum P-Serum P selectin level QTL 2 (human)	RGD:1559125	12	12341421	114567092		10865820
	WNT1	9606	BW74_H	Body weight QTL 74 (human)	RGD:1643456	12	29112094	66415909		14636289
	WNT1	9606	BW65_H	Body weight QTL 65 (human)	RGD:1358216	12	5221529	45623114		11299268
	ADRA1B	9606	BW456_H	Body weight QTL 456 (human)	RGD:2289514	5	156054978	168965291		15534617
	ADRA1B	9606	BW455_H	Body weight QTL 455 (human)	RGD:2289517	5	156054978	168965291		15534617
	ADRA1B	9606	AASTH2_H	Allergic/atopic asthma related QTL 2 (human)	RGD:1331665	5	149563530	162086586		10860660
	B4GALNT1	9606	SPSL2_H	Serum P-Serum P selectin level QTL 2 (human)	RGD:1559125	12	12341421	114567092		10865820
	B4GALNT1	9606	BW74_H	Body weight QTL 74 (human)	RGD:1643456	12	29112094	66415909		14636289
	B4GALNT1	9606	SCL44_H	Serum cholesterol level QTL 44 (human)	RGD:1559099	12	55792133	55792338		15576847
	B4GALNT1	9606	BW448_H	Body weight QTL 448 (human)	RGD:2289507	12	50899321	66220652		15534617
	BTBD12	9606	SCL125_H	Serum cholesterol level QTL 125 (human)	RGD:1578609	16	5983322	84943914		10814713
	C1S	9606	SCL46_H	Serum cholesterol level QTL 46 (human)	RGD:1559259	12	3457798	13497722		15308552
	C1S	9606	BW192_H	Body weight QTL 192 (human)	RGD:1643279	12	8048872	8049078		14988268
	C1S	9606	BW82_H	Body weight QTL 82 (human)	RGD:1559345	12	8048872	8049078		12774034
	C1S	9606	BW81_H	Body weight QTL 81 (human)	RGD:1559357	12	8048872	8049078		12774034
	C1S	9606	BW65_H	Body weight QTL 65 (human)	RGD:1358216	12	5221529	45623114		11299268
	CARS	9606	BW357_H	Body weight QTL 357 (human)	RGD:2289212	11	4496427	4496546		8981960
	CARS	9606	SCL8_H	Serum cholesterol level QTL 8 (human)	RGD:1558691	11	5204877	7248595		11743583
	CSH1	9606	LDLPS6_H	Low density lipoprotein particle size QTL 6 (human)	RGD:1578616	17	50153867	68183919		12732599
	CSH1	9606	LDLPS7_H	Low density lipoprotein particle size QTL 7 (human)	RGD:1578621	17	50153867	68183919		12732599
	CSH1	9606	LDLPS5_H	Low density lipoprotein particle size QTL 5 (human)	RGD:1578623	17	50153867	68183919		12732599
	CSH1	9606	FBRL6_H	Fibrinogen level QTL 6 (human)	RGD:1559242	17	10800103	77846317		12877910
	CSH1	9606	SCL59_H	Serum cholesterol level QTL 59 (human)	RGD:1559256	17	16005240	77846317		11397706
	CSH1	9606	BP89_H	Blood pressure QTL 89 (human)	RGD:1643075	17	36247937	70192683		16172425
	CSH1	9606	PRSTS123_H	Prostate tumor susceptibility QTL 123(human)	RGD:2292992	17	44539852	58790253		15316059
	CSH1	9606	BP35_H	Blood pressure QTL 35 (human)	RGD:1298421	17	34106437	65977271		9328471
	CSH1	9606	BP34_H	Blood pressure QTL 34 (human)	RGD:1298468	17	569917	64059498		10330357
	CSH1	9606	BW92_H	Body weight QTL 92 (human)	RGD:2289263	17	50637083	69509710		14627748;15220211
	CSH1	9606	PRSTS128_H	Prostate tumor susceptibility QTL 128(human)	RGD:2292917	17	58790038	58790253		15316059
	CSH1	9606	COPD12_H	Chronic obstructive pulmonary disease QTL 12 (human)	RGD:1331651	17	10800103	64059498		12719384;15374838
	CTNNA2	9606	BW419_H	Body weight QTL 419 (human)	RGD:2289379	2	79617104	101786292		16849411
	CTNNA2	9606	HRV2_H	Heart rate variability QTL 2 (human)	RGD:1558699	2	59145280	208433251		12480036
	CTNNA2	9606	BW283_H	Body Weight QTL 283 (human)	RGD:1643504	2	78373941	78374138		16172425
	CTNNA2	9606	PREECLM1_H	Pre-eclampsia/eclampsia QTL 1 (human)	RGD:1298515	2	70555586	79235045		10441346	10441346
	CTNNA2	9606	BP46_H	Blood pressure QTL 46 (human)	RGD:1300023	2	75683889	218285001		11034945
	CTNNA2	9606	BW221_H	Body weight QTL 221 (human)	RGD:2289467	2	75195641	85341937		17621312
	DKFZP564O0523	9606	SCL5_H	Serum cholesterol level QTL 5 (human)	RGD:1558708	7	71480281	96171304		11743583
	DKFZP564O0523	9606	SCL108_H	Serum cholesterol level QTL 108 (human)	RGD:1559392	7	41996228	96171304		10729112
	DKFZP564O0523	9606	SCL110_H	Serum cholesterol level QTL 110 (human)	RGD:1559402	7	71480281	120862203		10729112
	DKFZP564O0523	9606	BFD5_H	Body fluid distribution QTL 5 (human)	RGD:1298414	7	82634724	95895699		12411455
	DKFZP564O0523	9606	GLUCO1_H	Glucose level QTL 1 (human)	RGD:1643576	7	92644141	92644390		17925332
	DKFZP564O0523	9606	AASTH5_H	Allergic/atopic asthma related QTL 5 (human)	RGD:1331653	7	83627328	95895699		11023809
	EXOSC4	9606	BP11_H	Blood pressure QTL 11 (human)	RGD:1298453	8	144296507	144296716		11255245
	EXOSC4	9606	RA16_H	Rheumatoid arthritis QTL 16 (human)	RGD:1298484	8	144296507	144296716		11254450
	EXOSC4	9606	BW20_H	Body weight QTL 20 (human)	RGD:1298503	8	125976261	144296716		12411455
	EXOSC4	9606	COPD8_H	Chronic obstructive pulmonary disease QTL 8 (human)	RGD:1331648	8	136360837	144296716		12719384
	FAM12B	9606	BP54_H	Blood pressure QTL 54 (human)	RGD:1300000	14	21757385	21757493		11034945
	FAM12B	9606	BW45_H	Body weight QTL 45 (human)	RGD:1559339	14	21270815	21271216		12774034
	FAM12B	9606	BW478_H	Body weight QTL 478 (human)	RGD:2289603	14	19910320	19910453		16391564
	FAM12B	9606	BW477_H	Body weight QTL 477 (human)	RGD:2289604	14	19910320	19910453		16391564
	GSTM5	9606	BW57_H	Body weight QTL 57 (human)	RGD:1357381	1	91331358	165222998		11299268
	GSTM5	9606	BP60_H	Blood pressure QTL 60 (human)	RGD:1581540	1	19829731	196887027		15638827
	GSTM5	9606	COPD18_H	Chronic obstructive pulmonary disease QTL 18 (human)	RGD:1331645	1	74001979	156199505		11914989
	ILVBL	9606	COPD3_H	Chronic obstructive pulmonary disease QTL 3 (human)	RGD:1331639	19	15543228	15543409		11912177;15374838
	ILVBL	9606	BW148_H	Body weight QTL 148 (human)	RGD:2289238	19	12573944	36606773		14988267
	ILVBL	9606	MULTSCL30_H	Multiple sclerosis susceptibility QTL 30 (human)	RGD:1358846	19	3265332	34603056		14575909
	ILVBL	9606	PRSTS371_H	Prostate tumor susceptibility QTL 371 (human)	RGD:2301145	19	1	36606773		14601025;14601024
	ILVBL	9606	COPD9_H	Chronic obstructive pulmonary disease QTL 9 (human)	RGD:1331657	19	12573944	62224940		12719384;15374838
	ITGB1	9606	FBRL4_H	Fibrinogen level QTL 4 (human)	RGD:1559246	10	18761298	99475525		12877910
	ITGB1	9606	FBRL5_H	Fibrinogen level QTL 5 (human)	RGD:1559249	10	18761298	99475525		12877910
	ITGB1	9606	BW301_H	Body weight QTL 301 (human)	RGD:1643386	10	24522666	31720285		12478478
	ITGB1	9606	BW286_H	Body Weight QTL 286 (human)	RGD:1643505	10	18761298	37141826		10946912;16172425
	ITGB1	9606	BW287_H	Body Weight QTL 287 (human)	RGD:1643515	10	26566899	36229686		10946912;16172425
	ITGB1	9606	BW343_H	Body weight QTL 343 (human)	RGD:1643390	10	31856256	31856406		15647995
	ITGB1	9606	BW22_H	Body weight QTL 22 (human)	RGD:1300009	10	24522666	50415680		10946912
	ITGB1	9606	BW188_H	Body weight QTL 188 (human)	RGD:1643089	10	31720106	31720285		11317669
	ITGB1	9606	BW436_H	Body weight QTL 436 (human)	RGD:2289527	10	31720106	51812385		16731858
	ITGB1	9606	BW73_H	Body weight QTL 73 (human)	RGD:2289221	10	18761298	31720285		9806554
	MIER2	9606	PRSTS269_H	Prostate tumor susceptibility QTL 269 (human)	RGD:2293432	19	2518233	2518400		15536476
	MIER2	9606	PRSTS270_H	Prostate tumor susceptibility QTL 270 (human)	RGD:2293449	19	2518233	2518400		15536476
	MIER2	9606	PRSTS371_H	Prostate tumor susceptibility QTL 371 (human)	RGD:2301145	19	1	36606773		14601025;14601024
	MIER2	9606	BP3_H	Blood pressure QTL 3 (human)	RGD:1298476	19	1	6064482		11641285
	MIER2	9606	BP50_H	Blood pressure QTL 50 (human)	RGD:1300034	19	1	11105490		11034945
	MYO1D	9606	FBRL6_H	Fibrinogen level QTL 6 (human)	RGD:1559242	17	10800103	77846317		12877910
	MYO1D	9606	SCL59_H	Serum cholesterol level QTL 59 (human)	RGD:1559256	17	16005240	77846317		11397706
	MYO1D	9606	SAPOB5_H	Serum apolipoprotein B level QTL 5 (human)	RGD:1559262	17	17205207	36248135		15308552
	MYO1D	9606	BW56_H	Body weight QTL 56 (human)	RGD:1357357	17	29584279	29584562		10480620
	MYO1D	9606	BW499_H	Body weight QTL 499 (human)	RGD:2289574	17	28314091	28314299		17636092
	MYO1D	9606	BP34_H	Blood pressure QTL 34 (human)	RGD:1298468	17	569917	64059498		10330357
	MYO1D	9606	COPD22_H	Chronic obstructive pulmonary disease QTL 22 (human)	RGD:1331649	17	25406301	44028226		11914989;15374838
	MYO1D	9606	COPD12_H	Chronic obstructive pulmonary disease QTL 12 (human)	RGD:1331651	17	10800103	64059498		12719384;15374838
	NPAL3	9606	SCL16_H	Serum cholesterol level QTL 16 (human)	RGD:1559130	1	18306011	31104509		12016260
	NPAL3	9606	SGHRL1_H	Serum ghrelin level QTL 1 (human)	RGD:1643585	1	11409625	37422383		17667848
	NPAL3	9606	MYI1_H	Myocardial infarction susceptibility QTL 1 (human)	RGD:1576325	1	13656774	27912392		14732905
	NPAL3	9606	MYI9_H	Myocardial infarction susceptibility QTL 9 (human)	RGD:1576329	1	13656774	27912392		14732905
	NPAL3	9606	BP60_H	Blood pressure QTL 60 (human)	RGD:1581540	1	19829731	196887027		15638827
	NRIP1	9606	BW276_H	Body Weight QTL 276 (human)	RGD:1643412	21	16265317	16265448		16172425
	NRXN3	9606	AASTH37_H	Allergic/atopic asthma related QTL 37 (human)	RGD:1357326	14	77728256	77728447		11793670
	NUP88	9606	BW145_H	Body weight QTL 145 (human)	RGD:2289250	17	379301	13111885		14988267
	NUP88	9606	AASTH13_H	Allergic/atopic asthma related QTL 13 (human)	RGD:1357311	17	569917	23684317		12704367
	NUP88	9606	RA27_H	Rheumatoid arthritis QTL 27 (human)	RGD:1298430	17	569917	6656925		11254450
	NUP88	9606	BP34_H	Blood pressure QTL 34 (human)	RGD:1298468	17	569917	64059498		10330357
	NUP88	9606	BW163_H	Body weight QTL 163 (human)	RGD:1643078	17	6192318	6192477		9915959
	PAPPA	9606	AASTH12_H	Allergic/atopic asthma related QTL 12 (human)	RGD:1357307	9	81058770	118107315		12704367
	SECISBP2	9606	SCL2_H	Serum cholesterol level QTL 2 (human)	RGD:1558689	9	31915500	89480562		11743583
	SECISBP2	9606	AASTH12_H	Allergic/atopic asthma related QTL 12 (human)	RGD:1357307	9	81058770	118107315		12704367
	SERPINI1	9606	PRSTS354_H	Prostate tumor susceptibility QTL 354 (human)	RGD:2300236	3	168722394	168722661		14601023
	SERPINI1	9606	COPD14_H	Chronic obstructive pulmonary disease QTL 14 (human)	RGD:1331638	3	36459185	177267732		12719384;15374838
	SERPINI1	9606	BP68_H	Blood pressure QTL 68 (human)	RGD:1581536	3	168722394	168722661		16286574
	SETDB2	9606	AASTH36_H	Allergic/atopic asthma related QTL 36 (human)	RGD:1357313	13	47788774	47789009		11793670
	SETDB2	9606	AASTH33_H	Allergic/atopic asthma related QTL 33 (human)	RGD:1357316	13	47788774	47789009		11793670
	SETDB2	9606	AASTH15_H	Allergic/atopic asthma related QTL 15 (human)	RGD:1357325	13	47788774	73555775		10400996
	SETDB2	9606	MULTSCL32_H	Multiple sclerosis susceptibility QTL 32 (human)	RGD:1358855	13	37930331	111843529		14575909;14575911
	SETDB2	9606	SLEP17_H	Serum leptin level QTL 17 (human)	RGD:2289473	13	47788774	73555775		17621312
	SETDB2	9606	BW161_H	Body weight QTL 161 (human)	RGD:1643074	13	46709430	46709612		9915959
	SH3GL3	9606	SCL28_H	Serum cholesterol level QTL 28 (human)	RGD:1559128	15	83684056	95672981		12923221
	SH3GL3	9606	SPSL1_H	Serum P Serum P selectin level QTL 1 (human)	RGD:1559129	15	64347234	94505852		10865820	10865820
	SH3GL3	9606	SCL26_H	Serum cholesterol level QTL 26 (human)	RGD:1559133	15	46784448	85777069		12923221
	SH3GL3	9606	BP32_H	Blood pressure QTL 32 (human)	RGD:1298444	15	24973428	100338915		10330357
	SNCA	9606	OSTEAR21_H	Osteoarthritis QTL 21 (human)	RGD:1298424	4	61929562	139976238		10577938
	SNCA	9606	COPD13_H	Chronic obstructive pulmonary disease QTL 13 (human)	RGD:1331636	4	57376574	183397294		12719384
	SNCA	9606	COPD15_H	Chronic obstructive pulmonary disease QTL 15 (human)	RGD:1331650	4	57376574	186689238		12719384;15374838
	TCF25	9606	BP33_H	Blood pressure QTL 33 (human)	RGD:1298498	16	12046946	87452910		10330357
	TNS4	9606	FBRL6_H	Fibrinogen level QTL 6 (human)	RGD:1559242	17	10800103	77846317		12877910
	TNS4	9606	SCL59_H	Serum cholesterol level QTL 59 (human)	RGD:1559256	17	16005240	77846317		11397706
	TNS4	9606	SAPOB5_H	Serum apolipoprotein B level QTL 5 (human)	RGD:1559262	17	17205207	36248135		15308552
	TNS4	9606	BP89_H	Blood pressure QTL 89 (human)	RGD:1643075	17	36247937	70192683		16172425
	TNS4	9606	BP35_H	Blood pressure QTL 35 (human)	RGD:1298421	17	34106437	65977271		9328471
	TNS4	9606	BP34_H	Blood pressure QTL 34 (human)	RGD:1298468	17	569917	64059498		10330357
	TNS4	9606	COPD22_H	Chronic obstructive pulmonary disease QTL 22 (human)	RGD:1331649	17	25406301	44028226		11914989;15374838
	TNS4	9606	COPD12_H	Chronic obstructive pulmonary disease QTL 12 (human)	RGD:1331651	17	10800103	64059498		12719384;15374838
	TRAFD1	9606	SPSL2_H	Serum P Serum P selectin level QTL 2 (human)	RGD:1559125	12	12341421	114567092		10865820
	TRAFD1	9606	SAPOA1_H	Serum apolipoprotein A level QTL 1 (human)	RGD:1559248	12	94236546	132349534		11397706
	TRAFD1	9606	AASTH7_H	Allergic/atopic asthma related QTL 7 (human)	RGD:1331644	12	72420181	132349534		9799590
	USF2	9606	SAPOE1_H	Serum apolipoprotein E level QTL 1 (human)	RGD:1559230	19	38789997	62358877		11397706
	USF2	9606	BW34_H	Body weight QTL 34 (human)	RGD:1300027	19	38790201	46219373		12727978
	USF2	9606	COPD23_H	Chronic obstructive pulmonary disease QTL 23 (human)	RGD:1331633	19	35108867	38790201		11914989;15374838;11897646
	USF2	9606	COPD9_H	Chronic obstructive pulmonary disease QTL 9 (human)	RGD:1331657	19	12573944	62224940		12719384;15374838
	USF2	9606	COPD5_H	Chronic obstructive pulmonary disease QTL 5 (human)	RGD:1331666	19	21474514	58475389		15175276
	USF2	9606	PRSTS34_H	Prostate tumor susceptibility QTL 34 (human)	RGD:2292899	19	38789997	38790201		16037989
	UTP14C	9606	AASTH15_H	Allergic/atopic asthma related QTL 15 (human)	RGD:1357325	13	47788774	73555775		10400996
	UTP14C	9606	MULTSCL32_H	Multiple sclerosis susceptibility QTL 32 (human)	RGD:1358855	13	37930331	111843529		14575909;14575911
	UTP14C	9606	SLEP17_H	Serum leptin level QTL 17 (human)	RGD:2289473	13	47788774	73555775		17621312
	XPC	9606	BW24_H	Body weight QTL 24 (human)	RGD:1300011	3	12073729	12073924		11923912
	XPC	9606	BW95_H	Body weight QTL 95 (human)	RGD:2289256	3	13679251	13679420		11238509;14627748
	XPC	9606	BW78_H	Body weight QTL 78 (human)	RGD:1559370	3	10643524	32140379		12774034
	XPC	9606	BW336_H	Body weight QTL 336 (human)	RGD:1643372	3	13147403	13147658		15647995
	XPC	9606	BP30_H	Blood pressure QTL 30 (human)	RGD:1298439	3	1	32140379		10330357
	XPC	9606	BW152_H	Body weight QTL 152 (human)	RGD:1643090	3	15794212	15794450		9915959
	ZNF143	9606	SCL8_H	Serum cholesterol level QTL 8 (human)	RGD:1558691	11	5204877	7248595		11743583
	ZNF197	9606	BW10_H	Body weight QTL 10 (human)	RGD:1298497	3	45313335	45313603		11812767
	ZNF197	9606	BFD1_H	Body fluid distribution QTL 1 (human)	RGD:1298487	3	32140243	73341388		12411455
	ZNF197	9606	COPD14_H	Chronic obstructive pulmonary disease QTL 14 (human)	RGD:1331638	3	36459185	177267732		12719384;15374838
	ZNF644	9606	SLEP4_H	Serum leptin concentration QTL 4 (human)	RGD:1559226	1	48053855	99950327		11126332
	ZNF644	9606	SAPOB4_H	Serum apolipoprotein B level QTL 4 (human)	RGD:1559243	1	74001979	106765300		15308552
	ZNF644	9606	BW57_H	Body weight QTL 57 (human)	RGD:1357381	1	91331358	165222998		11299268
	ZNF644	9606	AASTH8_H	Allergic/atopic asthma related QTL 8 (human)	RGD:1357319	1	45564670	92982869		12704367
	ZNF644	9606	BP60_H	Blood pressure QTL 60 (human)	RGD:1581540	1	19829731	196887027		15638827
	ZNF644	9606	COPD18_H	Chronic obstructive pulmonary disease QTL 18 (human)	RGD:1331645	1	74001979	156199505		11914989
	ADCY9	9606	SCL125_H	Serum cholesterol level QTL 125 (human)	RGD:1578609	16	5983322	84943914		10814713
	ADD3	9606	SCL34_H	Serum cholesterol level QTL 34 (human)	RGD:1559118	10	80522873	120742566		12215839
	ADD3	9606	GLUCO2_H	Glucose level QTL 2 (human)	RGD:1643580	10	111220779	119435134		17925332
	ADD3	9606	HRTRT3_H	Heart rate QTL 3 (human)	RGD:1558698	10	113310818	128487143		12189495
	ADD3	9606	BW91_H	Body weight QTL 91 (human)	RGD:2289236	10	92402953	128681114		14627748;15220211
	ADD3	9606	BW158_H	Body weight QTL 158 (human)	RGD:2289416	10	112381801	112381926		9915959
	AES	9606	PRSTS269_H	Prostate tumor susceptibility QTL 269 (human)	RGD:2293432	19	2518233	2518400		15536476
	AES	9606	PRSTS373_H	Prostate tumor susceptibility QTL 373 (human)	RGD:2301152	19	3265332	3265595		14601025;14601024
	AES	9606	PRSTS377_H	Prostate tumor susceptibility QTL 377 (human)	RGD:2301163	19	3265332	3265595		14601025;14601024
	AES	9606	PRSTS378_H	Prostate tumor susceptibility QTL 378 (human)	RGD:2301168	19	3265332	3265595		14601025;14601024
	AES	9606	PRSTS375_H	Prostate tumor susceptibility QTL 375 (human)	RGD:2301170	19	3265332	3265595		14601025;14601024
	AES	9606	PRSTS337_H	Prostate tumor susceptibility QTL 337 (human)	RGD:2300113	19	4343434	4343595		11404817
	AES	9606	UAE1_H	Urinary albumin excretion QTL 1 (human)	RGD:1298499	19	3026853	3026947		12925555
	AES	9606	PRSTS270_H	Prostate tumor susceptibility QTL 270 (human)	RGD:2293449	19	2518233	2518400		15536476
	AES	9606	MULTSCL30_H	Multiple sclerosis susceptibility QTL 30 (human)	RGD:1358846	19	3265332	34603056		14575909
	AES	9606	PRSTS371_H	Prostate tumor susceptibility QTL 371 (human)	RGD:2301145	19	1	36606773		14601025;14601024
	AES	9606	SCL117_H	Serum cholesterol level QTL 117 (human)	RGD:1559404	19	3090982	3091202		11812765
	AES	9606	BP3_H	Blood pressure QTL 3 (human)	RGD:1298476	19	1	6064482		11641285
	AES	9606	BP50_H	Blood pressure QTL 50 (human)	RGD:1300034	19	1	11105490		11034945
	AES	9606	SLEP19_H	Serum leptin level QTL 19 (human)	RGD:2289472	19	3265332	4900636		17621312
	APOC1	9606	SCL22_H	Serum cholesterol level QTL 22 (human)	RGD:1559110	19	50100879	50104490		14679165
	APOC1	9606	OSTEAR9_H	Osteoarthritis QTL 9 (human)	RGD:1298467	19	49097486	49097643		11953971
	APOC1	9606	AASTH51_H	Allergic/atopic asthma related QTL 51 (human)	RGD:1357315	19	49097486	49097643		9700192
	APOC1	9606	SAPOE1_H	Serum apolipoprotein E level QTL 1 (human)	RGD:1559230	19	38789997	62358877		11397706
	APOC1	9606	MAMTS26_H	Mammary tumor susceptibility QTL 26 (human)	RGD:2302744	19	49097486	49097643		15668479
	APOC1	9606	MAMTS27_H	Mammary tumor susceptibility QTL 27 (human)	RGD:2302745	19	49097486	49097643		15668479
	APOC1	9606	MAMTS28_H	Mammary tumor susceptibility QTL 28 (human)	RGD:2302750	19	49097486	49097643		15668479
	APOC1	9606	SCL118_H	Serum cholesterol level QTL 118 (human)	RGD:1559403	19	49097486	49097643		11812765
	APOC1	9606	SCL23_H	Serum cholesterol level QTL 23 (human)	RGD:1559124	19	49097486	49097643		14679165
	APOC1	9606	BP78_H	Blood pressure QTL 78 (human)	RGD:1581531	19	49097486	49097643		16286574
	APOC1	9606	COPD9_H	Chronic obstructive pulmonary disease QTL 9 (human)	RGD:1331657	19	12573944	62224940		12719384;15374838
	APOC1	9606	COPD5_H	Chronic obstructive pulmonary disease QTL 5 (human)	RGD:1331666	19	21474514	58475389		15175276
	ART3	9606	BW399_H	Body weight QTL 399 (human)	RGD:2289421	4	27221423	86527489		11923910;14764808
	ART3	9606	OSTEAR21_H	Osteoarthritis QTL 21 (human)	RGD:1298424	4	61929562	139976238		10577938
	ART3	9606	COPD13_H	Chronic obstructive pulmonary disease QTL 13 (human)	RGD:1331636	4	57376574	183397294		12719384
	ART3	9606	COPD15_H	Chronic obstructive pulmonary disease QTL 15 (human)	RGD:1331650	4	57376574	186689238		12719384;15374838
	C11ORF45	9606	SADIPOQ10_H	Serum adiponectin level QTL 10 (human)	RGD:1643548	11	120333478	134452384		16894363
	C11ORF45	9606	SLIPL1_H	Serum lipid level QTL 1 (human)	RGD:1643437	11	128129303	128129403		16172425
	C11ORF45	9606	GLUCO29_H	Glucose level QTL 29 (human)	RGD:1643567	11	128129303	128129403		12502515
	CDC2L6	9606	SCL64_H	Serum cholesterol level QTL 64 (human)	RGD:1559214	6	108058593	166629361		14975115
	CDC2L6	9606	SCL82_H	Serum cholesterol level QTL 82 (human)	RGD:1559227	6	111045347	155287577		15805549
	CDC2L6	9606	SCL63_H	Serum cholesterol level QTL 63 (human)	RGD:1559238	6	108058593	166629361		14975115
	CDC2L6	9606	SCL62_H	Serum cholesterol level QTL 62 (human)	RGD:1559235	6	108058593	166629361		14975115
	CDC2L6	9606	SCL14_H	Serum cholesterol level QTL 14 (human)	RGD:1558692	6	112985799	161702209		14975120
	CDC2L6	9606	BW142_H	Body weight QTL 142 (human)	RGD:2289234	6	90985312	153856159		14988267
	CDC2L6	9606	BFD4_H	Body fluid distribution QTL 4 (human)	RGD:1298407	6	112985799	137344123		12411455
	CDC2L6	9606	OSTEAR22_H	Osteoarthritis QTL 22 (human)	RGD:1298490	6	39367582	140056474		10577938
	CDC2L6	9606	MULTSCL6_H	Multiple sclerosis susceptibility QTL 6 (human)	RGD:1358841	6	112985799	112985960		15494893
	CDC2L6	9606	BW467_H	Body weight QTL 467 (human)	RGD:2289587	6	40750185	131772514		16391564
	CEBPZ	9606	BW53_H	Body weight QTL 53 (human)	RGD:1357367	2	36113810	36113999		10480620
	CEBPZ	9606	SLEP5_H	Serum leptin level QTL 5 (human)	RGD:2289166	2	36113810	36113999		10078570
	CEBPZ	9606	SLEP2_H	Serum leptin level QTL 2 (human)	RGD:1357382	2	17355438	68092661		9054940
	CEBPZ	9606	SCL100_H	Serum cholesterol level QTL 100 (human)	RGD:1559390	2	36113810	36113999		11116067
	CEBPZ	9606	GLUCO13_H	Glucose level QTL 13 (human)	RGD:1643570	2	36113810	36113999		12502515
	CEBPZ	9606	OSTEAR2_H	Osteoarthritis QTL 2 (human)	RGD:1298481	2	29330151	36113999		11953971
	CEBPZ	9606	SLEP6_H	Serum leptin level QTL 6 (human)	RGD:2289172	2	28456983	36113999		9806554
	CENTG2	9606	FBRL1_H	Fibrinogen level QTL 1 (human)	RGD:1559224	2	205337639	242951149		12877910
	CENTG2	9606	MAMTS12_H	Mammary tumor susceptibility QTL 12 (human)	RGD:2302776	2	236900151	236900439		15668479
	CENTG2	9606	FBRL2_H	Fibrinogen level QTL 2 (human)	RGD:1559252	2	205337639	242951149		12877910
	CENTG2	9606	FBRL3_H	Fibrinogen level QTL 3 (human)	RGD:1559236	2	205337639	242951149		12877910
	CENTG2	9606	COARD6_H	Coronary artery disease susceptibility QTL 6 (human)	RGD:1578595	2	236057206	237743384		12006406
	CENTG2	9606	COARD5_H	Coronary artery disease susceptibility QTL 5 (human)	RGD:1578607	2	198422894	240550427		12006406
	CENTG2	9606	BW254_H	Body weight QTL 254 (human)	RGD:2289536	2	237743204	242575229		16899800
	CENTG2	9606	BW255_H	Body weight QTL 255 (human)	RGD:2289538	2	237743204	242575229		16899800
	CENTG2	9606	BW253_H	Body weight QTL 253 (human)	RGD:2289534	2	237743204	242575229		16899800
	CENTG2	9606	PRSTS293_H	Prostate tumor susceptibility QTL 293 (human)	RGD:2293463	2	231914508	237743384		10712208
	CENTG2	9606	SCL113_H	Serum cholesterol level QTL 113 (human)	RGD:1559407	2	236900151	236900439		11812765
	CENTG2	9606	COPD19_H	Chronic obstructive pulmonary disease QTL 19 (human)	RGD:1331635	2	214288152	237743384		11914989;15374838
	CENTG2	9606	BW465_H	Body weight QTL 465 (human)	RGD:2289589	2	227001301	236900439		16391564
	CGN	9606	BW57_H	Body weight QTL 57 (human)	RGD:1357381	1	91331358	165222998		11299268
	CGN	9606	SLIPL21_H	Serum lipid level QTL 21 (human)	RGD:2289241	1	119479787	160628693		17160904
	CGN	9606	BP60_H	Blood pressure QTL 60 (human)	RGD:1581540	1	19829731	196887027		15638827
	CGN	9606	COPD18_H	Chronic obstructive pulmonary disease QTL 18 (human)	RGD:1331645	1	74001979	156199505		11914989
	CIRH1A	9606	SCL125_H	Serum cholesterol level QTL 125 (human)	RGD:1578609	16	5983322	84943914		10814713
	CIRH1A	9606	BW147_H	Body weight QTL 147 (human)	RGD:2289240	16	52228236	85073835		14988267
	CIRH1A	9606	BP33_H	Blood pressure QTL 33 (human)	RGD:1298498	16	12046946	87452910		10330357
	COX5B	9606	BW419_H	Body weight QTL 419 (human)	RGD:2289379	2	79617104	101786292		16849411
	COX5B	9606	HRV2_H	Heart rate variability QTL 2 (human)	RGD:1558699	2	59145280	208433251		12480036
	COX5B	9606	BP46_H	Blood pressure QTL 46 (human)	RGD:1300023	2	75683889	218285001		11034945
	COX5B	9606	BW397_H	Body weight QTL 397 (human)	RGD:2289436	2	85341937	155991476		11923910;14764808
	CRYBB1	9606	BP71_H	Blood pressure QTL 71 (human)	RGD:1581529	22	22737765	22904596		16286574
	CRYBB1	9606	SCL95_H	Serum cholesterol level QTL 95 (human)	RGD:1559353	22	24345862	24346054		15177127
	CRYBB1	9606	MAMTS47_H	Mammary tumor susceptibility QTL 47 (human)	RGD:2303083	22	27831409	43854274		11967536
	CRYBB1	9606	MULTSCL13_H	Multiple sclerosis susceptibility QTL 13 (human)	RGD:1358845	22	27186460	27186683		15494893
	CXCL10	9606	BW399_H	Body weight QTL 399 (human)	RGD:2289421	4	27221423	86527489		11923910;14764808
	CXCL10	9606	OSTEAR21_H	Osteoarthritis QTL 21 (human)	RGD:1298424	4	61929562	139976238		10577938
	CXCL10	9606	COPD13_H	Chronic obstructive pulmonary disease QTL 13 (human)	RGD:1331636	4	57376574	183397294		12719384
	CXCL10	9606	COPD15_H	Chronic obstructive pulmonary disease QTL 15 (human)	RGD:1331650	4	57376574	186689238		12719384;15374838
	CXCL3	9606	BW399_H	Body weight QTL 399 (human)	RGD:2289421	4	27221423	86527489		11923910;14764808
	CXCL3	9606	OSTEAR21_H	Osteoarthritis QTL 21 (human)	RGD:1298424	4	61929562	139976238		10577938
	CXCL3	9606	COPD13_H	Chronic obstructive pulmonary disease QTL 13 (human)	RGD:1331636	4	57376574	183397294		12719384
	CXCL3	9606	COPD15_H	Chronic obstructive pulmonary disease QTL 15 (human)	RGD:1331650	4	57376574	186689238		12719384;15374838
	DUSP1	9606	BW320_H	Body weight QTL 320 (human)	RGD:2289409	5	173248795	173319917		17115187
	DUSP1	9606	SLEP21_H	Serum leptin level QTL 21 (human)	RGD:2289550	5	173180944	173181139		16537441
	DUSP1	9606	SCL115_H	Serum cholesterol level QTL 115 (human)	RGD:1559406	5	173180944	173181139		11812765
	DUSP1	9606	BW264_H	Body Weight QTL 264 (human)	RGD:1643513	5	173180944	173181139		11713718
	DUSP1	9606	BW279_H	Body Weight QTL 279 (human)	RGD:1643414	5	173180944	173181139		16172425
	FFAR3	9606	SAPOE1_H	Serum apolipoprotein E level QTL 1 (human)	RGD:1559230	19	38789997	62358877		11397706
	FFAR3	9606	BW34_H	Body weight QTL 34 (human)	RGD:1300027	19	38790201	46219373		12727978
	FFAR3	9606	COPD23_H	Chronic obstructive pulmonary disease QTL 23 (human)	RGD:1331633	19	35108867	38790201		11914989;15374838;11897646
	FFAR3	9606	COPD9_H	Chronic obstructive pulmonary disease QTL 9 (human)	RGD:1331657	19	12573944	62224940		12719384;15374838
	FFAR3	9606	COPD5_H	Chronic obstructive pulmonary disease QTL 5 (human)	RGD:1331666	19	21474514	58475389		15175276
	FFAR3	9606	PRSTS34_H	Prostate tumor susceptibility QTL 34 (human)	RGD:2292899	19	38789997	38790201		16037989
	GRIK5	9606	OSTEAR9_H	Osteoarthritis QTL 9 (human)	RGD:1298467	19	49097486	49097643		11953971
	GRIK5	9606	AASTH51_H	Allergic/atopic asthma related QTL 51 (human)	RGD:1357315	19	49097486	49097643		9700192
	GRIK5	9606	AASTH24_H	Allergic/atopic asthma related QTL 24 (human)	RGD:1357328	19	46844923	46845041		11349227
	GRIK5	9606	SAPOE1_H	Serum apolipoprotein E level QTL 1 (human)	RGD:1559230	19	38789997	62358877		11397706
	GRIK5	9606	MAMTS26_H	Mammary tumor susceptibility QTL 26 (human)	RGD:2302744	19	49097486	49097643		15668479
	GRIK5	9606	MAMTS27_H	Mammary tumor susceptibility QTL 27 (human)	RGD:2302745	19	49097486	49097643		15668479
	GRIK5	9606	MAMTS28_H	Mammary tumor susceptibility QTL 28 (human)	RGD:2302750	19	49097486	49097643		15668479
	GRIK5	9606	SCL118_H	Serum cholesterol level QTL 118 (human)	RGD:1559403	19	49097486	49097643		11812765
	GRIK5	9606	SCL23_H	Serum cholesterol level QTL 23 (human)	RGD:1559124	19	49097486	49097643		14679165
	GRIK5	9606	BW34_H	Body weight QTL 34 (human)	RGD:1300027	19	38790201	46219373		12727978
	GRIK5	9606	BP78_H	Blood pressure QTL 78 (human)	RGD:1581531	19	49097486	49097643		16286574
	GRIK5	9606	COPD9_H	Chronic obstructive pulmonary disease QTL 9 (human)	RGD:1331657	19	12573944	62224940		12719384;15374838
	GRIK5	9606	COPD5_H	Chronic obstructive pulmonary disease QTL 5 (human)	RGD:1331666	19	21474514	58475389		15175276
	HAP1	9606	FBRL6_H	Fibrinogen level QTL 6 (human)	RGD:1559242	17	10800103	77846317		12877910
	HAP1	9606	SCL59_H	Serum cholesterol level QTL 59 (human)	RGD:1559256	17	16005240	77846317		11397706
	HAP1	9606	SAPOB5_H	Serum apolipoprotein B level QTL 5 (human)	RGD:1559262	17	17205207	36248135		15308552
	HAP1	9606	BP89_H	Blood pressure QTL 89 (human)	RGD:1643075	17	36247937	70192683		16172425
	HAP1	9606	MAMTS45_H	Mammary tumor susceptibility QTL 45 (human)	RGD:2303079	17	38449842	38544890		2270482
	HAP1	9606	BP35_H	Blood pressure QTL 35 (human)	RGD:1298421	17	34106437	65977271		9328471
	HAP1	9606	BP34_H	Blood pressure QTL 34 (human)	RGD:1298468	17	569917	64059498		10330357
	HAP1	9606	COPD22_H	Chronic obstructive pulmonary disease QTL 22 (human)	RGD:1331649	17	25406301	44028226		11914989;15374838
	HAP1	9606	COPD12_H	Chronic obstructive pulmonary disease QTL 12 (human)	RGD:1331651	17	10800103	64059498		12719384;15374838
	HRASLS3	9606	SCL15_H	Serum cholesterol level QTL 15 (human)	RGD:1559104	11	17042780	79643288		10417282
	HRASLS3	9606	SCL32_H	Serum cholesterol level QTL 32 (human)	RGD:1559107	11	28870554	70080881		12215839
	HRASLS3	9606	SCL31_H	Serum cholesterol level QTL 31 (human)	RGD:1559113	11	28870554	70080881		12215839
	HRASLS3	9606	LVC1_H	Left ventricular contractility QTL 1 (human)	RGD:1576345	11	17052575	70080991		11641284
	HRASLS3	9606	AASTH31_H	Allergic/atopic asthma related QTL 31 (human)	RGD:1357289	11	40930877	81252157		12664305
	HRASLS3	9606	BP31_H	Blood pressure QTL 31 (human)	RGD:1298492	11	34596653	123132075		10330357;11923912
	HRASLS3	9606	SADIPOQ7_H	Serum adiponectin level QTL 7 (human)	RGD:2289174	11	58253071	120333478		16894363
	HRASLS3	9606	BW447_H	Body weight QTL 447 (human)	RGD:2289505	11	59478464	73182973		15534617
	HRASLS3	9606	BW452_H	Body weight QTL 452 (human)	RGD:2289508	11	59478464	73182973		15534617
	HRBL	9606	SCL110_H	Serum cholesterol level QTL 110 (human)	RGD:1559402	7	71480281	120862203		10729112
	KLK8	9606	SAPOE1_H	Serum apolipoprotein E level QTL 1 (human)	RGD:1559230	19	38789997	62358877		11397706
	KLK8	9606	BW139_H	Body weight QTL 139 (human)	RGD:1643251	19	58475270	60237940		16611675
	KLK8	9606	BW89_H	Body weight QTL 89 (human)	RGD:2289232	19	55647457	61711519		14627748;15220211
	KLK8	9606	BP69_H	Blood pressure QTL 69 (human)	RGD:1581530	19	55647457	55647662		16286574
	KLK8	9606	COPD9_H	Chronic obstructive pulmonary disease QTL 9 (human)	RGD:1331657	19	12573944	62224940		12719384;15374838
	KLK8	9606	COPD5_H	Chronic obstructive pulmonary disease QTL 5 (human)	RGD:1331666	19	21474514	58475389		15175276
	LPIN1	9606	SLIPL23_H	Lipid level QTL 23 (human)	RGD:2289555	2	11524390	17355576		16537441
	LPIN1	9606	BW335_H	Body weight QTL 335 (human)	RGD:1643381	2	11524390	11524504		15647995
	LPIN1	9606	SCL42_H	Serum cholesterol level QTL 42 (human)	RGD:1559122	2	13285034	13285274		15576847
	MIS12	9606	BW145_H	Body weight QTL 145 (human)	RGD:2289250	17	379301	13111885		14988267
	MIS12	9606	AASTH13_H	Allergic/atopic asthma related QTL 13 (human)	RGD:1357311	17	569917	23684317		12704367
	MIS12	9606	RA27_H	Rheumatoid arthritis QTL 27 (human)	RGD:1298430	17	569917	6656925		11254450
	MIS12	9606	BP34_H	Blood pressure QTL 34 (human)	RGD:1298468	17	569917	64059498		10330357
	MIS12	9606	BW163_H	Body weight QTL 163 (human)	RGD:1643078	17	6192318	6192477		9915959
	MMP16	9606	PRSTS272_H	Prostate tumor susceptibility QTL 272 (human)	RGD:2293424	8	88980568	88980698		15536476
	MMP16	9606	SCL27_H	Serum cholesterol level QTL 27 (human)	RGD:1559120	8	81202412	127415934		12923221
	MMP16	9606	PRSTS395_H	Prostate tumor susceptibility QTL 395 (human)	RGD:2301176	8	87241136	87241316		14601027;14601024
	MMP16	9606	PRSTS399_H	Prostate tumor susceptibility QTL 399 (human)	RGD:2301182	8	87241136	87241316		14601027;14601024
	MMP16	9606	SADIPOQ11_H	Serum adiponectin level QTL 11 (human)	RGD:1643537	8	25497152	106172524		16894363
	MMP16	9606	GLUCO27_H	Glucose level QTL 27 (human)	RGD:1643544	8	70235224	87241316		12502515
	MMP16	9606	SADIPOQ8_H	Serum adiponectin level QTL 8 (human)	RGD:1643587	8	25497152	106172524		16894363
	MMP16	9606	BP49_H	Blood pressure QTL 49 (human)	RGD:1300005	8	28324754	106179670		11034945
	MMP16	9606	BW59_H	Body weight QTL 59 (human)	RGD:1357356	8	77047395	135311775		11299268
	NAPA	9606	PRSTS349_H	Prostate tumor susceptibility QTL 349 (human)	RGD:2300240	19	53023869	53024083		12563560
	NAPA	9606	SAPOE1_H	Serum apolipoprotein E level QTL 1 (human)	RGD:1559230	19	38789997	62358877		11397706
	NAPA	9606	COPD9_H	Chronic obstructive pulmonary disease QTL 9 (human)	RGD:1331657	19	12573944	62224940		12719384;15374838
	NAPA	9606	COPD5_H	Chronic obstructive pulmonary disease QTL 5 (human)	RGD:1331666	19	21474514	58475389		15175276
	NTN1	9606	PRSTS419_H	Prostate tumor susceptibility QTL 419 (human)	RGD:2301719	17	10800103	10800259		11175785
	NTN1	9606	FBRL6_H	Fibrinogen level QTL 6 (human)	RGD:1559242	17	10800103	77846317		12877910
	NTN1	9606	BW55_H	Body weight QTL 55 (human)	RGD:1357363	17	9763962	9764159		10480620;11299268
	NTN1	9606	BW145_H	Body weight QTL 145 (human)	RGD:2289250	17	379301	13111885		14988267
	NTN1	9606	AASTH13_H	Allergic/atopic asthma related QTL 13 (human)	RGD:1357311	17	569917	23684317		12704367
	NTN1	9606	RA27_H	Rheumatoid arthritis QTL 27 (human)	RGD:1298430	17	569917	6656925		11254450
	NTN1	9606	BP34_H	Blood pressure QTL 34 (human)	RGD:1298468	17	569917	64059498		10330357
	NTN1	9606	COPD12_H	Chronic obstructive pulmonary disease QTL 12 (human)	RGD:1331651	17	10800103	64059498		12719384;15374838
	NTN1	9606	BW410_H	Body weight QTL 410 (human)	RGD:2289448	17	10456232	14201607		14764808;11923910
	PARP1	9606	SAPOB1_H	Serum apolipoprotein B level QTL 1 (human)	RGD:1559102	1	203725107	233445625		15576847
	PARP1	9606	SCL38_H	Serum cholesterol level QTL 38 (human)	RGD:1559121	1	203725107	233445625		15576847
	PARP1	9606	AASTH9_H	Allergic/atopic asthma related QTL 9 (human)	RGD:1357296	1	161215450	242367128		12704367
	PEX5	9606	SCL46_H	Serum cholesterol level QTL 46 (human)	RGD:1559259	12	3457798	13497722		15308552
	PEX5	9606	BW192_H	Body weight QTL 192 (human)	RGD:1643279	12	8048872	8049078		14988268
	PEX5	9606	BW82_H	Body weight QTL 82 (human)	RGD:1559345	12	8048872	8049078		12774034
	PEX5	9606	BW81_H	Body weight QTL 81 (human)	RGD:1559357	12	8048872	8049078		12774034
	PEX5	9606	BW65_H	Body weight QTL 65 (human)	RGD:1358216	12	5221529	45623114		11299268
	PFN1	9606	BW145_H	Body weight QTL 145 (human)	RGD:2289250	17	379301	13111885		14988267
	PFN1	9606	AASTH13_H	Allergic/atopic asthma related QTL 13 (human)	RGD:1357311	17	569917	23684317		12704367
	PFN1	9606	RA27_H	Rheumatoid arthritis QTL 27 (human)	RGD:1298430	17	569917	6656925		11254450
	PFN1	9606	BP34_H	Blood pressure QTL 34 (human)	RGD:1298468	17	569917	64059498		10330357
	PFN1	9606	BW163_H	Body weight QTL 163 (human)	RGD:1643078	17	6192318	6192477		9915959
	PMP22CD	9606	BP22_H	Blood pressure QTL 22 (human)	RGD:1298513	11	125585522	125585750		10856279
	PMP22CD	9606	BW430_H	Body weight QTL 430 (human)	RGD:2289548	11	125585522	125585750		11957135
	PMP22CD	9606	SADIPOQ10_H	Serum adiponectin level QTL 10 (human)	RGD:1643548	11	120333478	134452384		16894363
	PMP22CD	9606	SADIPOQ1_H	Serum adiponectin level QTL 1 (human)	RGD:1643285	11	123131837	123132075		17495197
	PMP22CD	9606	SCL91_H	Serum cholesterol level QTL 91 (human)	RGD:1559358	11	121803005	121803234		15177127
	PMP22CD	9606	BW290_H	Body Weight QTL 290 (human)	RGD:1643503	11	123131837	123132075		11723070
	PMP22CD	9606	SCL54_H	Serum cholesterol level QTL 54 (human)	RGD:1559127	11	123131837	123132075		14679165
	PMP22CD	9606	BP31_H	Blood pressure QTL 31 (human)	RGD:1298492	11	34596653	123132075		10330357;11923912
	PMP22CD	9606	MYI33_H	Myocardial infarction susceptibility QTL 33 (human)	RGD:2292836	11	123131837	123132075		14732905
	PMP22CD	9606	MYI32_H	Myocardial infarction susceptibility QTL 32 (human)	RGD:2292856	11	123131837	123132075		14732905
	PMP22CD	9606	BW298_H	Body weight QTL 298 (human)	RGD:2289454	11	79643051	123132075		12582223
	POLA2	9606	SCL15_H	Serum cholesterol level QTL 15 (human)	RGD:1559104	11	17042780	79643288		10417282
	POLA2	9606	SCL32_H	Serum cholesterol level QTL 32 (human)	RGD:1559107	11	28870554	70080881		12215839
	POLA2	9606	SCL31_H	Serum cholesterol level QTL 31 (human)	RGD:1559113	11	28870554	70080881		12215839
	POLA2	9606	LVC1_H	Left ventricular contractility QTL 1 (human)	RGD:1576345	11	17052575	70080991		11641284
	POLA2	9606	AASTH31_H	Allergic/atopic asthma related QTL 31 (human)	RGD:1357289	11	40930877	81252157		12664305
	POLA2	9606	BP31_H	Blood pressure QTL 31 (human)	RGD:1298492	11	34596653	123132075		10330357;11923912
	POLA2	9606	SADIPOQ7_H	Serum adiponectin level QTL 7 (human)	RGD:2289174	11	58253071	120333478		16894363
	POLA2	9606	BW447_H	Body weight QTL 447 (human)	RGD:2289505	11	59478464	73182973		15534617
	POLA2	9606	BW452_H	Body weight QTL 452 (human)	RGD:2289508	11	59478464	73182973		15534617
	RPL28	9606	SAPOE1_H	Serum apolipoprotein E level QTL 1 (human)	RGD:1559230	19	38789997	62358877		11397706
	RPL28	9606	BW139_H	Body weight QTL 139 (human)	RGD:1643251	19	58475270	60237940		16611675
	RPL28	9606	BW89_H	Body weight QTL 89 (human)	RGD:2289232	19	55647457	61711519		14627748;15220211
	RPL28	9606	COPD9_H	Chronic obstructive pulmonary disease QTL 9 (human)	RGD:1331657	19	12573944	62224940		12719384;15374838
	RPL28	9606	COPD5_H	Chronic obstructive pulmonary disease QTL 5 (human)	RGD:1331666	19	21474514	58475389		15175276
	RPS12	9606	SCL64_H	Serum cholesterol level QTL 64 (human)	RGD:1559214	6	108058593	166629361		14975115
	RPS12	9606	BW222_H	Body morphometry QTL 222 (human)	RGD:2289461	6	131772348	131772514		17621312
	RPS12	9606	SLEP15_H	Serum leptin level QTL 15 (human)	RGD:2289470	6	131772348	131772514		17621312
	RPS12	9606	SCL82_H	Serum cholesterol level QTL 82 (human)	RGD:1559227	6	111045347	155287577		15805549
	RPS12	9606	SCL63_H	Serum cholesterol level QTL 63 (human)	RGD:1559238	6	108058593	166629361		14975115
	RPS12	9606	SCL62_H	Serum cholesterol level QTL 62 (human)	RGD:1559235	6	108058593	166629361		14975115
	RPS12	9606	SCL14_H	Serum cholesterol level QTL 14 (human)	RGD:1558692	6	112985799	161702209		14975120
	RPS12	9606	BW149_H	Body weight QTL 149 (human)	RGD:1558695	6	131027446	143660562		14975120;15220211
	RPS12	9606	BW142_H	Body weight QTL 142 (human)	RGD:2289234	6	90985312	153856159		14988267
	RPS12	9606	BFD4_H	Body fluid distribution QTL 4 (human)	RGD:1298407	6	112985799	137344123		12411455
	RPS12	9606	OSTEAR22_H	Osteoarthritis QTL 22 (human)	RGD:1298490	6	39367582	140056474		10577938
	RPS12	9606	BW467_H	Body weight QTL 467 (human)	RGD:2289587	6	40750185	131772514		16391564
	SHC2	9606	PRSTS269_H	Prostate tumor susceptibility QTL 269 (human)	RGD:2293432	19	2518233	2518400		15536476
	SHC2	9606	PRSTS270_H	Prostate tumor susceptibility QTL 270 (human)	RGD:2293449	19	2518233	2518400		15536476
	SHC2	9606	PRSTS371_H	Prostate tumor susceptibility QTL 371 (human)	RGD:2301145	19	1	36606773		14601025;14601024
	SHC2	9606	BP3_H	Blood pressure QTL 3 (human)	RGD:1298476	19	1	6064482		11641285
	SHC2	9606	BP50_H	Blood pressure QTL 50 (human)	RGD:1300034	19	1	11105490		11034945
	SUPT7L	9606	SLEP2_H	Serum leptin level QTL 2 (human)	RGD:1357382	2	17355438	68092661		9054940
	SUPT7L	9606	BW507_H	Body weight QTL 507 (human)	RGD:2289642	2	28456983	28457075		16731856
	SUPT7L	9606	Insul1_H	Insulin level QTL 1 (human)	RGD:2289647	2	28456983	28457075		16731856
	SUPT7L	9606	BW508_H	Body weight QTL 508 (human)	RGD:2289649	2	28456983	28457075		16731856
	SUPT7L	9606	OSTEAR2_H	Osteoarthritis QTL 2 (human)	RGD:1298481	2	29330151	36113999		11953971
	SUPT7L	9606	SLEP6_H	Serum leptin level QTL 6 (human)	RGD:2289172	2	28456983	36113999		9806554
	SUPT7L	9606	SLEP8_H	Serum leptin level QTL 8 (human)	RGD:2289226	2	23077407	28457075		9806554;11151766
	TOP3A	9606	PRSTS393_H	Prostate tumor susceptibility QTL 393 (human)	RGD:2301156	17	17205207	17205343		14601027;14601024
	TOP3A	9606	BW31_H	Body weight QTL 31 (human)	RGD:1300020	17	17205207	17205343		11923912
	TOP3A	9606	FBRL6_H	Fibrinogen level QTL 6 (human)	RGD:1559242	17	10800103	77846317		12877910
	TOP3A	9606	SCL59_H	Serum cholesterol level QTL 59 (human)	RGD:1559256	17	16005240	77846317		11397706
	TOP3A	9606	SAPOB5_H	Serum apolipoprotein B level QTL 5 (human)	RGD:1559262	17	17205207	36248135		15308552
	TOP3A	9606	BW333_H	Body Weight QTL 333 (human)	RGD:1643283	17	14201430	25406556		12502515
	TOP3A	9606	AASTH13_H	Allergic/atopic asthma related QTL 13 (human)	RGD:1357311	17	569917	23684317		12704367
	TOP3A	9606	SLEP3_H	Serum leptin level QTL 3 (human)	RGD:1358215	17	12747096	19316276		11121050
	TOP3A	9606	BP34_H	Blood pressure QTL 34 (human)	RGD:1298468	17	569917	64059498		10330357
	TOP3A	9606	COPD12_H	Chronic obstructive pulmonary disease QTL 12 (human)	RGD:1331651	17	10800103	64059498		12719384;15374838
	TRIM24	9606	SCL122_H	Serum cholesterol level QTL 122 (human)	RGD:1578612	7	131930166	151198240		10814713
	TRIM24	9606	SCL123_H	Serum cholesterol level QTL 123 (human)	RGD:1578613	7	139659034	151198240		10814713
	TRIM24	9606	SCL127_H	Serum cholesterol level QTL 127 (human)	RGD:1578618	7	139659211	156165886		14754912
	TRIM24	9606	BW27_H	Body weight QTL 27 (human)	RGD:1300022	7	139659034	139659211		11923912
	TRIM24	9606	SCL109_H	Serum cholesterol level QTL 109 (human)	RGD:1559391	7	139659034	148174965		10729112
	TRIM24	9606	SCL128_H	Serum cholesterol level QTL 128 (human)	RGD:1578610	7	139659211	156165886		14754912
	TRIM24	9606	BW68_H	Body weight QTL 68 (human)	RGD:1357389	7	131930166	151198240		12888987
	TRIM24	9606	BP48_H	Blood pressure QTL 48 (human)	RGD:1300014	7	127537916	151198240		11034945
	TRIM24	9606	BW18_H	Body weight QTL 18 (human)	RGD:1300016	7	103290039	143354787		12765970
	WBP2NL	9606	BW480_H	Body weight QTL 480 (human)	RGD:2289610	22	41870833	41870965		16391564
	WBP2NL	9606	MAMTS47_H	Mammary tumor susceptibility QTL 47 (human)	RGD:2303083	22	27831409	43854274		11967536
	XRCC1	9606	SCL22_H	Serum cholesterol level QTL 22 (human)	RGD:1559110	19	50100879	50104490		14679165
	XRCC1	9606	OSTEAR9_H	Osteoarthritis QTL 9 (human)	RGD:1298467	19	49097486	49097643		11953971
	XRCC1	9606	AASTH51_H	Allergic/atopic asthma related QTL 51 (human)	RGD:1357315	19	49097486	49097643		9700192
	XRCC1	9606	AASTH24_H	Allergic/atopic asthma related QTL 24 (human)	RGD:1357328	19	46844923	46845041		11349227
	XRCC1	9606	SAPOE1_H	Serum apolipoprotein E level QTL 1 (human)	RGD:1559230	19	38789997	62358877		11397706
	XRCC1	9606	MAMTS26_H	Mammary tumor susceptibility QTL 26 (human)	RGD:2302744	19	49097486	49097643		15668479
	XRCC1	9606	MAMTS27_H	Mammary tumor susceptibility QTL 27 (human)	RGD:2302745	19	49097486	49097643		15668479
	XRCC1	9606	MAMTS28_H	Mammary tumor susceptibility QTL 28 (human)	RGD:2302750	19	49097486	49097643		15668479
	XRCC1	9606	SCL118_H	Serum cholesterol level QTL 118 (human)	RGD:1559403	19	49097486	49097643		11812765
	XRCC1	9606	SCL23_H	Serum cholesterol level QTL 23 (human)	RGD:1559124	19	49097486	49097643		14679165
	XRCC1	9606	BP78_H	Blood pressure QTL 78 (human)	RGD:1581531	19	49097486	49097643		16286574
	XRCC1	9606	COPD9_H	Chronic obstructive pulmonary disease QTL 9 (human)	RGD:1331657	19	12573944	62224940		12719384;15374838
	XRCC1	9606	COPD5_H	Chronic obstructive pulmonary disease QTL 5 (human)	RGD:1331666	19	21474514	58475389		15175276
	ZFAND2B	9606	FBRL1_H	Fibrinogen level QTL 1 (human)	RGD:1559224	2	205337639	242951149		12877910
	ZFAND2B	9606	MAMTS11_H	Mammary tumor susceptibility QTL 11 (human)	RGD:2302782	2	218284736	218285001		15668479
	ZFAND2B	9606	FBRL2_H	Fibrinogen level QTL 2 (human)	RGD:1559252	2	205337639	242951149		12877910
	ZFAND2B	9606	FBRL3_H	Fibrinogen level QTL 3 (human)	RGD:1559236	2	205337639	242951149		12877910
	ZFAND2B	9606	BW140_H	Body weight QTL 140 (human)	RGD:1643288	2	218519882	219942672		9792866
	ZFAND2B	9606	COARD5_H	Coronary artery disease susceptibility QTL 5 (human)	RGD:1578607	2	198422894	240550427		12006406
	ZFAND2B	9606	BW143_H	Body weight QTL143 (human)	RGD:2289243	2	132925170	230392178		14988267
	ZFAND2B	9606	BW144_H	Body weight QTL 144 (human)	RGD:2289245	2	132925170	230392178		14988267
	ZFAND2B	9606	PRSTS328_H	Prostate tumor susceptibility QTL 328 (human)	RGD:2299955	2	218284736	226738038		11309685
	ZFAND2B	9606	BW375_H	Body weight QTL 375 (human)	RGD:2289299	2	218284736	218285001		11872690
	ZFAND2B	9606	OSTEAR30_H	Osteoarthritis QTL 29 (human)	RGD:1298474	2	214800624	230392178		8660106
	ZFAND2B	9606	BP46_H	Blood pressure QTL 46 (human)	RGD:1300023	2	75683889	218285001		11034945
	ZFAND2B	9606	COPD19_H	Chronic obstructive pulmonary disease QTL 19 (human)	RGD:1331635	2	214288152	237743384		11914989;15374838
	ZFAND2B	9606	COPD10_H	Chronic obstructive pulmonary disease QTL 10 (human)	RGD:1331661	2	218284736	226738038		12719384;15374838
	ZFPL1	9606	SCL15_H	Serum cholesterol level QTL 15 (human)	RGD:1559104	11	17042780	79643288		10417282
	ZFPL1	9606	SCL32_H	Serum cholesterol level QTL 32 (human)	RGD:1559107	11	28870554	70080881		12215839
	ZFPL1	9606	SCL31_H	Serum cholesterol level QTL 31 (human)	RGD:1559113	11	28870554	70080881		12215839
	ZFPL1	9606	LVC1_H	Left ventricular contractility QTL 1 (human)	RGD:1576345	11	17052575	70080991		11641284
	ZFPL1	9606	AASTH31_H	Allergic/atopic asthma related QTL 31 (human)	RGD:1357289	11	40930877	81252157		12664305
	ZFPL1	9606	BP31_H	Blood pressure QTL 31 (human)	RGD:1298492	11	34596653	123132075		10330357;11923912
	ZFPL1	9606	SADIPOQ7_H	Serum adiponectin level QTL 7 (human)	RGD:2289174	11	58253071	120333478		16894363
	ZFPL1	9606	BW447_H	Body weight QTL 447 (human)	RGD:2289505	11	59478464	73182973		15534617
	ZFPL1	9606	BW452_H	Body weight QTL 452 (human)	RGD:2289508	11	59478464	73182973		15534617
	ACADSB	9606	PRSTS385_H	Prostate tumor susceptibility QTL 385 (human)	RGD:2301181	10	125396627	125396738		14601027;14601024
	ACADSB	9606	HRTRT3_H	Heart rate QTL 3 (human)	RGD:1558698	10	113310818	128487143		12189495
	ACADSB	9606	BW91_H	Body weight QTL 91 (human)	RGD:2289236	10	92402953	128681114		14627748;15220211
	ACADSB	9606	BW159_H	Body weight QTL 159 (human)	RGD:1643040	10	125178630	125178779		9915959
	ALOX12B	9606	BW55_H	Body weight QTL 55 (human)	RGD:1357363	17	9763962	9764159		10480620;11299268
	ALOX12B	9606	BW145_H	Body weight QTL 145 (human)	RGD:2289250	17	379301	13111885		14988267
	ALOX12B	9606	AASTH13_H	Allergic/atopic asthma related QTL 13 (human)	RGD:1357311	17	569917	23684317		12704367
	ALOX12B	9606	RA27_H	Rheumatoid arthritis QTL 27 (human)	RGD:1298430	17	569917	6656925		11254450
	ALOX12B	9606	BP34_H	Blood pressure QTL 34 (human)	RGD:1298468	17	569917	64059498		10330357
	ALOX12B	9606	BW163_H	Body weight QTL 163 (human)	RGD:1643078	17	6192318	6192477		9915959
	BHMT2	9606	PRSTS376_H	Prostate tumor susceptibility QTL 376 (human)	RGD:2301180	5	76193683	76193804		14601025;14601024
	BHMT2	9606	SAPOA3_H	Serum apolipoprotein A level QTL 3 (human)	RGD:1559261	5	1207429	116258621		11397706
	BHMT2	9606	BW61_H	Body weight QTL 61 (human)	RGD:1357383	5	34987917	147295674		11299268
	BHMT2	9606	BW226_H	Body weight QTL 226 (human)	RGD:1643314	5	78504210	78504318		10999806
	BHMT2	9606	LDLPS12_H	Low density lipoprotein particle size QTL 12 (human)	RGD:1578596	5	78504210	78504318		12732599
	BHMT2	9606	LDLPS11_H	Low density lipoprotein particle size QTL 11 (human)	RGD:1578601	5	78504210	78504318		12732599
	BHMT2	9606	LDLPS10_H	Low density lipoprotein particle size QTL 10 (human)	RGD:1578604	5	78504210	78504318		12732599
	BHMT2	9606	RA10_H	Rheumatoid arthritis QTL 10 (human)	RGD:1298508	5	78504210	114308558		11254450
	BHMT2	9606	MYI24_H	Myocardial infarction susceptibility QTL 24 (human)	RGD:2292888	5	78504210	78504318		14732905
	CAPN5	9606	SCL15_H	Serum cholesterol level QTL 15 (human)	RGD:1559104	11	17042780	79643288		10417282
	CAPN5	9606	AASTH31_H	Allergic/atopic asthma related QTL 31 (human)	RGD:1357289	11	40930877	81252157		12664305
	CAPN5	9606	OSTEAR5_H	Osteoarthritis QTL 5 (human)	RGD:1298420	11	73182779	79643288		11953971
	CAPN5	9606	BP31_H	Blood pressure QTL 31 (human)	RGD:1298492	11	34596653	123132075		10330357;11923912
	CAPN5	9606	SADIPOQ7_H	Serum adiponectin level QTL 7 (human)	RGD:2289174	11	58253071	120333478		16894363
	CAPN5	9606	COPD20_H	Chronic obstructive pulmonary disease QTL 20 (human)	RGD:1331655	11	73182779	105064165		11914989
	CAPN5	9606	BW64_H	Body weight QTL 64 (human)	RGD:1357380	11	75339935	120495085		11299268
	CEACAM7	9606	OSTEAR9_H	Osteoarthritis QTL 9 (human)	RGD:1298467	19	49097486	49097643		11953971
	CEACAM7	9606	AASTH51_H	Allergic/atopic asthma related QTL 51 (human)	RGD:1357315	19	49097486	49097643		9700192
	CEACAM7	9606	AASTH24_H	Allergic/atopic asthma related QTL 24 (human)	RGD:1357328	19	46844923	46845041		11349227
	CEACAM7	9606	SAPOE1_H	Serum apolipoprotein E level QTL 1 (human)	RGD:1559230	19	38789997	62358877		11397706
	CEACAM7	9606	MAMTS26_H	Mammary tumor susceptibility QTL 26 (human)	RGD:2302744	19	49097486	49097643		15668479
	CEACAM7	9606	MAMTS27_H	Mammary tumor susceptibility QTL 27 (human)	RGD:2302745	19	49097486	49097643		15668479
	CEACAM7	9606	MAMTS28_H	Mammary tumor susceptibility QTL 28 (human)	RGD:2302750	19	49097486	49097643		15668479
	CEACAM7	9606	SCL118_H	Serum cholesterol level QTL 118 (human)	RGD:1559403	19	49097486	49097643		11812765
	CEACAM7	9606	SCL23_H	Serum cholesterol level QTL 23 (human)	RGD:1559124	19	49097486	49097643		14679165
	CEACAM7	9606	BW34_H	Body weight QTL 34 (human)	RGD:1300027	19	38790201	46219373		12727978
	CEACAM7	9606	BP78_H	Blood pressure QTL 78 (human)	RGD:1581531	19	49097486	49097643		16286574
	CEACAM7	9606	COPD9_H	Chronic obstructive pulmonary disease QTL 9 (human)	RGD:1331657	19	12573944	62224940		12719384;15374838
	CEACAM7	9606	COPD5_H	Chronic obstructive pulmonary disease QTL 5 (human)	RGD:1331666	19	21474514	58475389		15175276
	CLUAP1	9606	SCL125_H	Serum cholesterol level QTL 125 (human)	RGD:1578609	16	5983322	84943914		10814713
	CNTN4	9606	PRSTS361_H	Prostate tumor susceptibility QTL 361 (human)	RGD:2301175	3	2013447	2013688		14601024
	CNTN4	9606	PRSTS366_H	Prostate tumor susceptibility QTL 366 (human)	RGD:2301184	3	2013447	2013688		14601024
	CNTN4	9606	MAMTS13_H	Mammary tumor susceptibility QTL 13 (human)	RGD:2302774	3	3271517	3271750		15668479
	CNTN4	9606	BW454_H	Body weight QTL 454 (human)	RGD:2289518	3	1011272	1011460		15534617
	CNTN4	9606	MAMTS34_H	Mammary tumor susceptibility QTL 34 (human)	RGD:2302748	3	2675554	3271750		15668479
	CNTN4	9606	PRSTS200_H	Prostate tumor susceptibility QTL 200 (human)	RGD:2293390	3	2013447	2013688		14601028
	CNTN4	9606	BP30_H	Blood pressure QTL 30 (human)	RGD:1298439	3	1	32140379		10330357
	CNTN4	9606	SCL83_H	Serum cholesterol level QTL 83 (human)	RGD:1559253	3	1011272	1011460		15805549
	CNTN4	9606	BW377_H	Body weight QTL 377 (human)	RGD:2289318	3	1011272	1011460		11872690
	CNTN4	9606	MYI18_H	Myocardial infarction susceptibility QTL 18 (human)	RGD:2292850	3	4288115	4288269		14732905
	CNTN4	9606	BW443_H	Body weight QTL 443 (human)	RGD:2289503	3	1011272	1011460		15534617
	CYP4Z1	9606	SLEP4_H	Serum leptin concentration QTL 4 (human)	RGD:1559226	1	48053855	99950327		11126332
	CYP4Z1	9606	AASTH26_H	Allergic/atopic asthma related QTL 25 (human)	RGD:1357304	1	48053855	48054141		11349227
	CYP4Z1	9606	AASTH8_H	Allergic/atopic asthma related QTL 8 (human)	RGD:1357319	1	45564670	92982869		12704367
	CYP4Z1	9606	BP60_H	Blood pressure QTL 60 (human)	RGD:1581540	1	19829731	196887027		15638827
	DENND4C	9606	SCL1_H	Serum cholesterol level QTL 1 (human)	RGD:1558712	9	12965149	37212493		11743583
	FAM19A3	9606	BW57_H	Body weight QTL 57 (human)	RGD:1357381	1	91331358	165222998		11299268
	FAM19A3	9606	BP60_H	Blood pressure QTL 60 (human)	RGD:1581540	1	19829731	196887027		15638827
	FAM19A3	9606	COPD18_H	Chronic obstructive pulmonary disease QTL 18 (human)	RGD:1331645	1	74001979	156199505		11914989
	FAM76A	9606	SCL16_H	Serum cholesterol level QTL 16 (human)	RGD:1559130	1	18306011	31104509		12016260
	FAM76A	9606	PRSTS388_H	Prostate tumor susceptibility QTL 388 (human)	RGD:2301172	1	30083541	30083800		14601027;14601024
	FAM76A	9606	PRSTS309_H	Prostate tumor susceptibility QTL 309 (human)	RGD:2293476	1	30083541	30083800		10712208
	FAM76A	9606	SGHRL1_H	Serum ghrelin level QTL 1 (human)	RGD:1643585	1	11409625	37422383		17667848
	FAM76A	9606	MYI1_H	Myocardial infarction susceptibility QTL 1 (human)	RGD:1576325	1	13656774	27912392		14732905
	FAM76A	9606	MYI9_H	Myocardial infarction susceptibility QTL 9 (human)	RGD:1576329	1	13656774	27912392		14732905
	FAM76A	9606	BP60_H	Blood pressure QTL 60 (human)	RGD:1581540	1	19829731	196887027		15638827
	FAM76A	9606	PRSTS214_H	Prostate tumor susceptibility QTL 214 (human)	RGD:2293378	1	30083541	41499293		10825281;14601028
	FBP2	9606	PRSTS4_H	Prostate tumor susceptibility QTL 4 (human)	RGD:2292810	9	98079832	98080033		17299800
	FBP2	9606	AASTH12_H	Allergic/atopic asthma related QTL 12 (human)	RGD:1357307	9	81058770	118107315		12704367
	FLII	9606	PRSTS393_H	Prostate tumor susceptibility QTL 393 (human)	RGD:2301156	17	17205207	17205343		14601027;14601024
	FLII	9606	BW31_H	Body weight QTL 31 (human)	RGD:1300020	17	17205207	17205343		11923912
	FLII	9606	FBRL6_H	Fibrinogen level QTL 6 (human)	RGD:1559242	17	10800103	77846317		12877910
	FLII	9606	SCL59_H	Serum cholesterol level QTL 59 (human)	RGD:1559256	17	16005240	77846317		11397706
	FLII	9606	SAPOB5_H	Serum apolipoprotein B level QTL 5 (human)	RGD:1559262	17	17205207	36248135		15308552
	FLII	9606	BW333_H	Body Weight QTL 333 (human)	RGD:1643283	17	14201430	25406556		12502515
	FLII	9606	AASTH13_H	Allergic/atopic asthma related QTL 13 (human)	RGD:1357311	17	569917	23684317		12704367
	FLII	9606	SLEP3_H	Serum leptin level QTL 3 (human)	RGD:1358215	17	12747096	19316276		11121050
	FLII	9606	BP34_H	Blood pressure QTL 34 (human)	RGD:1298468	17	569917	64059498		10330357
	FLII	9606	COPD12_H	Chronic obstructive pulmonary disease QTL 12 (human)	RGD:1331651	17	10800103	64059498		12719384;15374838
	GATA4	9606	PRSTS424_H	Prostate tumor susceptibility QTL 424 (human)	RGD:2301749	8	10194919	10195159		11443539
	GATA4	9606	PRSTS421_H	Prostate tumor susceptibility QTL 421 (human)	RGD:2301750	8	9270573	9270784		11443539
	GATA4	9606	PRSTS422_H	Prostate tumor susceptibility QTL 422 (human)	RGD:2301753	8	9270573	9270784		11443539
	GATA4	9606	PRSTS423_H	Prostate tumor susceptibility QTL 423 (human)	RGD:2301754	8	9270573	9270784		11443539
	GATA4	9606	BW300_H	Body weight QTL 300 (human)	RGD:2289455	8	13296849	13296971		12582223
	GATA4	9606	PRSTS238_H	Prostate tumor susceptibility QTL 238 (human)	RGD:2293372	8	12880323	12880475		10820127
	GATA4	9606	PRSTS237_H	Prostate tumor susceptibility QTL 237 (human)	RGD:2293375	8	12880323	12880475		10820127
	GATA4	9606	MULTSCL28_H	Multiple sclerosis susceptibility QTL 28 (human)	RGD:1358847	8	2117752	59871002		14575909
	GATA4	9606	BW270_H	Body Weight QTL 270 (human)	RGD:1643413	8	12880323	12880475		16172425
	GP1BA	9606	BW145_H	Body weight QTL 145 (human)	RGD:2289250	17	379301	13111885		14988267
	GP1BA	9606	AASTH13_H	Allergic/atopic asthma related QTL 13 (human)	RGD:1357311	17	569917	23684317		12704367
	GP1BA	9606	RA27_H	Rheumatoid arthritis QTL 27 (human)	RGD:1298430	17	569917	6656925		11254450
	GP1BA	9606	BP34_H	Blood pressure QTL 34 (human)	RGD:1298468	17	569917	64059498		10330357
	GP1BA	9606	BW163_H	Body weight QTL 163 (human)	RGD:1643078	17	6192318	6192477		9915959
	HES4	9606	BW413_H	Body weight QTL 413 (human)	RGD:2289443	1	265020	6884796		14764808
	IL11	9606	SAPOE1_H	Serum apolipoprotein E level QTL 1 (human)	RGD:1559230	19	38789997	62358877		11397706
	IL11	9606	BW139_H	Body weight QTL 139 (human)	RGD:1643251	19	58475270	60237940		16611675
	IL11	9606	BW89_H	Body weight QTL 89 (human)	RGD:2289232	19	55647457	61711519		14627748;15220211
	IL11	9606	COPD9_H	Chronic obstructive pulmonary disease QTL 9 (human)	RGD:1331657	19	12573944	62224940		12719384;15374838
	IL11	9606	COPD5_H	Chronic obstructive pulmonary disease QTL 5 (human)	RGD:1331666	19	21474514	58475389		15175276
	IL21R	9606	BP27_H	Blood pressure QTL 27 (human)	RGD:1300010	16	25468126	25468268		11875187
	IL21R	9606	SCL125_H	Serum cholesterol level QTL 125 (human)	RGD:1578609	16	5983322	84943914		10814713
	IL21R	9606	OSTEAR23_H	Osteoarthritis QTL 23 (human)	RGD:1298423	16	10184882	47795700		10577938
	IL21R	9606	BP33_H	Blood pressure QTL 33 (human)	RGD:1298498	16	12046946	87452910		10330357
	IL21R	9606	BW421_H	Body weight QTL 421 (human)	RGD:2289533	16	22945152	26066530		16899800;14975103
	IL31	9606	BW502_H	Body weight QTL 502 (human)	RGD:2289632	12	118672849	126527352		15809668
	IL31	9606	SAPOA1_H	Serum apolipoprotein A level QTL 1 (human)	RGD:1559248	12	94236546	132349534		11397706
	IL31	9606	BW500_H	Body weight QTL 500 (human)	RGD:2289628	12	118672849	126527352		15809668
	IL31	9606	BW501_H	Body weight QTL 501 (human)	RGD:2289630	12	118672849	126527352		15809668
	IL31	9606	AASTH7_H	Allergic/atopic asthma related QTL 7 (human)	RGD:1331644	12	72420181	132349534		9799590
	IL4	9606	BW129_H	Body Weight QTL 129 (human)	RGD:1643241	5	119129545	135329651		12502515
	IL4	9606	BW61_H	Body weight QTL 61 (human)	RGD:1357383	5	34987917	147295674		11299268
	IL4	9606	AASTH17_H	Allergic/atopic asthma related QTL 17 (human)	RGD:1357301	5	128219438	152529735		11692103
	IL4	9606	AASTH10_H	Allergic/atopic asthma related QTL 10 (human)	RGD:1357331	5	81708802	155600921		12704367
	ITGAD	9606	SCL125_H	Serum cholesterol level QTL 125 (human)	RGD:1578609	16	5983322	84943914		10814713
	ITGAD	9606	OSTEAR23_H	Osteoarthritis QTL 23 (human)	RGD:1298423	16	10184882	47795700		10577938
	ITGAD	9606	BP33_H	Blood pressure QTL 33 (human)	RGD:1298498	16	12046946	87452910		10330357
	ITGAD	9606	MYI34_H	Myocardial infarction susceptibility QTL 34 (human)	RGD:2292842	16	31181005	31181273		14732905
	KRT18	9606	SCL130_H	Serum cholesterol level QTL 130 (human)	RGD:1578622	12	12341197	51483480		14754912
	KRT18	9606	SPSL2_H	Serum P Serum P selectin level QTL 2 (human)	RGD:1559125	12	12341421	114567092		10865820
	KRT18	9606	RA21_H	Rheumatoid arthritis QTL 21 (human)	RGD:1298509	12	51483354	51483480		11254450
	KRT18	9606	BW74_H	Body weight QTL 74 (human)	RGD:1643456	12	29112094	66415909		14636289
	KRT18	9606	LVC2_H	Left ventricular contractility QTL 2 (human)	RGD:1576327	12	51483354	51483480		11641284
	KRT18	9606	BW448_H	Body weight QTL 448 (human)	RGD:2289507	12	50899321	66220652		15534617
	MGC4172	9606	FBRL6_H	Fibrinogen level QTL 6 (human)	RGD:1559242	17	10800103	77846317		12877910
	MGC4172	9606	SCL59_H	Serum cholesterol level QTL 59 (human)	RGD:1559256	17	16005240	77846317		11397706
	MGC4172	9606	SAPOB5_H	Serum apolipoprotein B level QTL 5 (human)	RGD:1559262	17	17205207	36248135		15308552
	MGC4172	9606	BW56_H	Body weight QTL 56 (human)	RGD:1357357	17	29584279	29584562		10480620
	MGC4172	9606	BP35_H	Blood pressure QTL 35 (human)	RGD:1298421	17	34106437	65977271		9328471
	MGC4172	9606	BP34_H	Blood pressure QTL 34 (human)	RGD:1298468	17	569917	64059498		10330357
	MGC4172	9606	COPD22_H	Chronic obstructive pulmonary disease QTL 22 (human)	RGD:1331649	17	25406301	44028226		11914989;15374838
	MGC4172	9606	COPD12_H	Chronic obstructive pulmonary disease QTL 12 (human)	RGD:1331651	17	10800103	64059498		12719384;15374838
	MTF2	9606	SLEP4_H	Serum leptin concentration QTL 4 (human)	RGD:1559226	1	48053855	99950327		11126332
	MTF2	9606	SAPOB4_H	Serum apolipoprotein B level QTL 4 (human)	RGD:1559243	1	74001979	106765300		15308552
	MTF2	9606	BW57_H	Body weight QTL 57 (human)	RGD:1357381	1	91331358	165222998		11299268
	MTF2	9606	AASTH8_H	Allergic/atopic asthma related QTL 8 (human)	RGD:1357319	1	45564670	92982869		12704367
	MTF2	9606	BP60_H	Blood pressure QTL 60 (human)	RGD:1581540	1	19829731	196887027		15638827
	MTF2	9606	COPD18_H	Chronic obstructive pulmonary disease QTL 18 (human)	RGD:1331645	1	74001979	156199505		11914989
	NAGPA	9606	SCL125_H	Serum cholesterol level QTL 125 (human)	RGD:1578609	16	5983322	84943914		10814713
	OLFM3	9606	SLEP4_H	Serum leptin concentration QTL 4 (human)	RGD:1559226	1	48053855	99950327		11126332
	OLFM3	9606	SAPOB4_H	Serum apolipoprotein B level QTL 4 (human)	RGD:1559243	1	74001979	106765300		15308552
	OLFM3	9606	BW57_H	Body weight QTL 57 (human)	RGD:1357381	1	91331358	165222998		11299268
	OLFM3	9606	BP60_H	Blood pressure QTL 60 (human)	RGD:1581540	1	19829731	196887027		15638827
	OLFM3	9606	COPD18_H	Chronic obstructive pulmonary disease QTL 18 (human)	RGD:1331645	1	74001979	156199505		11914989
	OMD	9606	AASTH12_H	Allergic/atopic asthma related QTL 12 (human)	RGD:1357307	9	81058770	118107315		12704367
	POLG	9606	SCL28_H	Serum cholesterol level QTL 28 (human)	RGD:1559128	15	83684056	95672981		12923221
	POLG	9606	SPSL1_H	Serum P Serum P selectin level QTL 1 (human)	RGD:1559129	15	64347234	94505852		10865820
	POLG	9606	SCL26_H	Serum cholesterol level QTL 26 (human)	RGD:1559133	15	46784448	85777069		12923221
	POLG	9606	BW503_H	Body weight QTL 503 (human)	RGD:2289631	15	85777069	85777315		15809668
	POLG	9606	BW505_H	Body weight QTL 505 (human)	RGD:2289635	15	85777069	85777315		15809668
	POLG	9606	BW504_H	Body weight QTL 504 (human)	RGD:2289636	15	85777069	85777315		15809668
	POLG	9606	BP32_H	Blood pressure QTL 32 (human)	RGD:1298444	15	24973428	100338915		10330357
	SLC16A1	9606	BW57_H	Body weight QTL 57 (human)	RGD:1357381	1	91331358	165222998		11299268
	SLC16A1	9606	BP60_H	Blood pressure QTL 60 (human)	RGD:1581540	1	19829731	196887027		15638827
	SLC16A1	9606	COPD18_H	Chronic obstructive pulmonary disease QTL 18 (human)	RGD:1331645	1	74001979	156199505		11914989
	SPIN1	9606	SCL125_H	Serum cholesterol level QTL 125 (human)	RGD:1578609	16	5983322	84943914		10814713
	SPIN1	9606	OSTEAR23_H	Osteoarthritis QTL 23 (human)	RGD:1298423	16	10184882	47795700		10577938
	SPIN1	9606	BP33_H	Blood pressure QTL 33 (human)	RGD:1298498	16	12046946	87452910		10330357
	SPIN1	9606	MYI34_H	Myocardial infarction susceptibility QTL 34 (human)	RGD:2292842	16	31181005	31181273		14732905
	TM4SF5	9606	BW145_H	Body weight QTL 145 (human)	RGD:2289250	17	379301	13111885		14988267
	TM4SF5	9606	AASTH13_H	Allergic/atopic asthma related QTL 13 (human)	RGD:1357311	17	569917	23684317		12704367
	TM4SF5	9606	RA27_H	Rheumatoid arthritis QTL 27 (human)	RGD:1298430	17	569917	6656925		11254450
	TM4SF5	9606	BP34_H	Blood pressure QTL 34 (human)	RGD:1298468	17	569917	64059498		10330357
	TM4SF5	9606	BW163_H	Body weight QTL 163 (human)	RGD:1643078	17	6192318	6192477		9915959
	TMEM133	9606	BP31_H	Blood pressure QTL 31 (human)	RGD:1298492	11	34596653	123132075		10330357;11923912
	TMEM133	9606	SADIPOQ7_H	Serum adiponectin level QTL 7 (human)	RGD:2289174	11	58253071	120333478		16894363
	TMEM133	9606	BW87_H	Body weight QTL 87 (human)	RGD:2289334	11	86068752	100978652		14627748
	TMEM133	9606	COPD20_H	Chronic obstructive pulmonary disease QTL 20 (human)	RGD:1331655	11	73182779	105064165		11914989
	TMEM133	9606	BW64_H	Body weight QTL 64 (human)	RGD:1357380	11	75339935	120495085		11299268
	TMEM133	9606	PRSTS94_H	Prostate tumor susceptibility QTL 94 (human)	RGD:2292882	11	100561685	100561817		15988677
	TMEM133	9606	BW298_H	Body weight QTL 298 (human)	RGD:2289454	11	79643051	123132075		12582223
	TNIP3	9606	SAPOA2_H	Serum apolipoprotein A level QTL 2 (human)	RGD:1559222	4	108595994	190677330		11397706
	TNIP3	9606	BW127_H	Body Weight QTL 127 (human)	RGD:1643256	4	120457853	120462766		12502515
	TNIP3	9606	PRSTS352_H	Prostate tumor susceptibility QTL 352 (human)	RGD:2300243	4	123827098	123827274		8910276;12563560
	TNIP3	9606	BW441_H	Body weight QTL 441 (human)	RGD:2289563	4	99653996	185388311		16138910
	TNIP3	9606	OSTEAR13_H	Osteoarthritis QTL 13 (human)	RGD:1298416	4	119063704	141971108		10486325
	TNIP3	9606	OSTEAR21_H	Osteoarthritis QTL 21 (human)	RGD:1298424	4	61929562	139976238		10577938
	TNIP3	9606	COPD13_H	Chronic obstructive pulmonary disease QTL 13 (human)	RGD:1331636	4	57376574	183397294		12719384
	TNIP3	9606	COPD15_H	Chronic obstructive pulmonary disease QTL 15 (human)	RGD:1331650	4	57376574	186689238		12719384;15374838
	TNIP3	9606	HRTRT1_H	Heart rate QTL 1 (human)	RGD:1357365	4	111109155	141971108		14993199;12189495
	TUBB3	9606	BP33_H	Blood pressure QTL 33 (human)	RGD:1298498	16	12046946	87452910		10330357
	WBSCR17	9606	BW411_H	Body weight QTL 411 (human)	RGD:2289417	7	1	73210124		11923910;14764808
	WBSCR17	9606	SCL5_H	Serum cholesterol level QTL 5 (human)	RGD:1558708	7	71480281	96171304		11743583
	WBSCR17	9606	SCL108_H	Serum cholesterol level QTL 108 (human)	RGD:1559392	7	41996228	96171304		10729112
	WBSCR17	9606	SCL110_H	Serum cholesterol level QTL 110 (human)	RGD:1559402	7	71480281	120862203		10729112
	WBSCR17	9606	BP66_H	Blood pressure QTL 66 (human)	RGD:1581533	7	68190258	68190594		16286574
	ACRBP	9606	SCL46_H	Serum cholesterol level QTL 46 (human)	RGD:1559259	12	3457798	13497722		15308552
	ACRBP	9606	BW192_H	Body weight QTL 192 (human)	RGD:1643279	12	8048872	8049078		14988268
	ACRBP	9606	BW82_H	Body weight QTL 82 (human)	RGD:1559345	12	8048872	8049078		12774034
	ACRBP	9606	BW81_H	Body weight QTL 81 (human)	RGD:1559357	12	8048872	8049078		12774034
	ACRBP	9606	BW65_H	Body weight QTL 65 (human)	RGD:1358216	12	5221529	45623114		11299268
	APOBEC4	9606	PRSTS410_H	Prostate tumor susceptibility QTL 410 (human)	RGD:2301826	1	182407644	182407777		10712209
	APOBEC4	9606	PRSTS86_H	Prostate tumor susceptibility QTL 86 (human)	RGD:2292775	1	180605593	180605857		15988677
	APOBEC4	9606	BW481_H	Body weight QTL 481 (human)	RGD:2289625	1	172527725	185817119		15611782
	APOBEC4	9606	BW60_H	Body weight QTL 60 (human)	RGD:1357385	1	166221024	206519383		11299268
	APOBEC4	9606	AASTH9_H	Allergic/atopic asthma related QTL 9 (human)	RGD:1357296	1	161215450	242367128		12704367
	APOBEC4	9606	BP60_H	Blood pressure QTL 60 (human)	RGD:1581540	1	19829731	196887027		15638827
	APOBEC4	9606	COARD4_H	Coronary artery disease susceptibility QTL 4 (human)	RGD:1576343	1	165776192	215160455		15272420
	APOBEC4	9606	PRSTS417_H	Prostate tumor susceptibility QTL 417 (human)	RGD:2301835	1	176349221	188466199		8910276;10712209
	APOBEC4	9606	GLUCO7_H	Glucose level QTL 7 (human)	RGD:1643541	1	183005083	183005205		11723070
	ASAH3L	9606	SCL1_H	Serum cholesterol level QTL 1 (human)	RGD:1558712	9	12965149	37212493		11743583
	ATP5E	9606	FBRL7_H	Fibrinogen level QTL 7 (human)	RGD:1559255	20	36665442	57241563		12877910
	ATP5E	9606	BW305_H	Body weight QTL 305 (human)	RGD:1643376	20	45985389	54947834		12478478
	ATP5E	9606	BW306_H	Body weight QTL 306 (human)	RGD:1643396	20	45985389	54947834		12478478
	ATP5E	9606	SCL80_H	Serum cholesterol level QTL 80 (human)	RGD:1559215	20	56486762	56486950		15604520
	ATP5E	9606	SCL75_H	Serum cholesterol level QTL 75 (human)	RGD:1559228	20	56486762	56486950		15604520
	ATP5E	9606	BW167_H	Body weight QTL 167 (human)	RGD:1643047	20	54947547	54947834		9915959
	ATP5E	9606	BW17_H	Body weight QTL 17 (human)	RGD:1299997	20	45985389	54947834		12478478
	ATP5E	9606	BW168_H	Body weight QTL 168 (human)	RGD:1643093	20	54947547	54947834		9915959
	ATP5E	9606	BW187_H	Body weight QTL 187 (human)	RGD:1643095	20	54947547	54947834		9915959
	ATP5E	9606	BW186_H	Body weight QTL 186 (human)	RGD:1643064	20	54947547	54947834		9915959
	ATP5E	9606	PRSTS43_H	Prostate tumor susceptibility QTL 43 (human)	RGD:2292864	20	58311403	58311582		11179028
	C12ORF30	9606	SPSL2_H	Serum P Serum P selectin level QTL 2 (human)	RGD:1559125	12	12341421	114567092		10865820
	C12ORF30	9606	SAPOA1_H	Serum apolipoprotein A level QTL 1 (human)	RGD:1559248	12	94236546	132349534		11397706
	C12ORF30	9606	AASTH7_H	Allergic/atopic asthma related QTL 7 (human)	RGD:1331644	12	72420181	132349534		9799590
	C18ORF37	9606	SCL30_H	Serum cholesterol level QTL 30 (human)	RGD:1559117	18	7462548	45610471		12923221
	C18ORF37	9606	SCL29_H	Serum cholesterol level QTL 29 (human)	RGD:1559119	18	5931014	46948943		12923221
	C18ORF37	9606	PRSTS298_H	Prostate tumor susceptibility QTL 298 (human)	RGD:2293461	18	31387881	31388059		10712208
	C18ORF37	9606	BW114_H	Body Weight QTL 114 (human)	RGD:1643084	18	5238944	53048289		16172425
	C18ORF37	9606	BW75_H	Body weight QTL 75 (human)	RGD:1643458	18	2859699	45610730		14636289
	C18ORF37	9606	ACTIV1_H	Activity level QTL 1 (human)	RGD:1643583	18	11482737	59688958		17030971
	C18ORF37	9606	BW85_H	Body weight QTL 85 (human)	RGD:1559366	18	9951411	45610730		12774034
	C18ORF37	9606	BW67_H	Body weight QTL 67 (human)	RGD:1357390	18	24979303	53574374		11299268
	C18ORF37	9606	BW268_H	Body Weight QTL 268 (human)	RGD:2289169	18	8603770	36402932		16172425
	C18ORF37	9606	BW269_H	Body Weight QTL 269 (human)	RGD:2289179	18	24979188	56970972		16172425
	C19ORF33	9606	SAPOE1_H	Serum apolipoprotein E level QTL 1 (human)	RGD:1559230	19	38789997	62358877		11397706
	C19ORF33	9606	BW34_H	Body weight QTL 34 (human)	RGD:1300027	19	38790201	46219373		12727978
	C19ORF33	9606	COPD9_H	Chronic obstructive pulmonary disease QTL 9 (human)	RGD:1331657	19	12573944	62224940		12719384;15374838
	C19ORF33	9606	COPD5_H	Chronic obstructive pulmonary disease QTL 5 (human)	RGD:1331666	19	21474514	58475389		15175276
	C2ORF30	9606	BW482_H	Body weight QTL 482 (human)	RGD:2289627	2	49475690	68092661		15611782
	C2ORF30	9606	SLEP2_H	Serum leptin level QTL 2 (human)	RGD:1357382	2	17355438	68092661		9054940
	CD300LF	9606	LDLPS6_H	Low density lipoprotein particle size QTL 6 (human)	RGD:1578616	17	50153867	68183919		12732599
	CD300LF	9606	LDLPS7_H	Low density lipoprotein particle size QTL 7 (human)	RGD:1578621	17	50153867	68183919		12732599
	CD300LF	9606	LDLPS5_H	Low density lipoprotein particle size QTL 5 (human)	RGD:1578623	17	50153867	68183919		12732599
	CD300LF	9606	RA29_H	Rheumatoid arthritis QTL 29 (human)	RGD:1298512	17	70192530	70192683		11254450
	CD300LF	9606	FBRL6_H	Fibrinogen level QTL 6 (human)	RGD:1559242	17	10800103	77846317		12877910
	CD300LF	9606	SCL59_H	Serum cholesterol level QTL 59 (human)	RGD:1559256	17	16005240	77846317		11397706
	CD300LF	9606	BW487_H	Body weight QTL 487 (human)	RGD:2289618	17	70192530	70192683		15611782
	CD300LF	9606	BP89_H	Blood pressure QTL 89 (human)	RGD:1643075	17	36247937	70192683		16172425
	CD300LF	9606	BW332_H	Body Weight QTL 332 (human)	RGD:1643284	17	70192530	70192683		12502515
	CD300LF	9606	BW92_H	Body weight QTL 92 (human)	RGD:2289263	17	50637083	69509710		14627748;15220211
	CD300LF	9606	BP90_H	Blood pressure QTL 90 (human)	RGD:1643091	17	70192530	70192683		16172425
	CD300LF	9606	BW461_H	Body weight QTL 461 (human)	RGD:2289580	17	70192530	72018533		16520807
	CD300LF	9606	BW460_H	Body weight QTL 460 (human)	RGD:2289581	17	70192530	72018533		16520807
	CD300LF	9606	BW462_H	Body weight QTL 462 (human)	RGD:2289583	17	70192530	72018533		16520807
	CD300LF	9606	SADIPOQ6_H	Serum adiponectin level QTL 6 (human)	RGD:1643267	17	70192530	70192683		17495197
	CDKL4	9606	SLEP2_H	Serum leptin level QTL 2 (human)	RGD:1357382	2	17355438	68092661		9054940
	CDKL4	9606	BW418_H	Body weight QTL 418 (human)	RGD:2289383	2	40532317	47123414		16849411
	CHN1	9606	HRV2_H	Heart rate variability QTL 2 (human)	RGD:1558699	2	59145280	208433251		12480036
	CHN1	9606	AASTH30_H	Allergic/atopic asthma related QTL 30 (human)	RGD:1357288	2	136975836	204935512		12417883;11023809
	CHN1	9606	BW143_H	Body weight QTL143 (human)	RGD:2289243	2	132925170	230392178		14988267
	CHN1	9606	BW144_H	Body weight QTL 144 (human)	RGD:2289245	2	132925170	230392178		14988267
	CHN1	9606	OSTEAR29_H	Osteoarthritis QTL 29 (human)	RGD:1298425	2	165968478	179641996		8660106
	CHN1	9606	BP46_H	Blood pressure QTL 46 (human)	RGD:1300023	2	75683889	218285001		11034945
	CLC	9606	AASTH24_H	Allergic/atopic asthma related QTL 24 (human)	RGD:1357328	19	46844923	46845041		11349227
	CLC	9606	SAPOE1_H	Serum apolipoprotein E level QTL 1 (human)	RGD:1559230	19	38789997	62358877		11397706
	CLC	9606	BW34_H	Body weight QTL 34 (human)	RGD:1300027	19	38790201	46219373		12727978
	CLC	9606	COPD9_H	Chronic obstructive pulmonary disease QTL 9 (human)	RGD:1331657	19	12573944	62224940		12719384;15374838
	CLC	9606	COPD5_H	Chronic obstructive pulmonary disease QTL 5 (human)	RGD:1331666	19	21474514	58475389		15175276
	CRYGD	9606	FBRL1_H	Fibrinogen level QTL 1 (human)	RGD:1559224	2	205337639	242951149		12877910
	CRYGD	9606	FBRL2_H	Fibrinogen level QTL 2 (human)	RGD:1559252	2	205337639	242951149		12877910
	CRYGD	9606	FBRL3_H	Fibrinogen level QTL 3 (human)	RGD:1559236	2	205337639	242951149		12877910
	CRYGD	9606	HRV2_H	Heart rate variability QTL 2 (human)	RGD:1558699	2	59145280	208433251		12480036
	CRYGD	9606	COARD5_H	Coronary artery disease susceptibility QTL 5 (human)	RGD:1578607	2	198422894	240550427		12006406
	CRYGD	9606	BW143_H	Body weight QTL143 (human)	RGD:2289243	2	132925170	230392178		14988267
	CRYGD	9606	BW144_H	Body weight QTL 144 (human)	RGD:2289245	2	132925170	230392178		14988267
	CRYGD	9606	BP23_H	Blood pressure QTL 23 (human)	RGD:1298429	2	179364489	207979229		10859286
	CRYGD	9606	OSTEAR25_H	Osteoarthritis QTL 25 (human)	RGD:1298404	2	195327241	210914566		10817769
	CRYGD	9606	BP46_H	Blood pressure QTL 46 (human)	RGD:1300023	2	75683889	218285001		11034945
	CTF8	9606	SCL125_H	Serum cholesterol level QTL 125 (human)	RGD:1578609	16	5983322	84943914		10814713
	CTF8	9606	BW147_H	Body weight QTL 147 (human)	RGD:2289240	16	52228236	85073835		14988267
	CTF8	9606	BP33_H	Blood pressure QTL 33 (human)	RGD:1298498	16	12046946	87452910		10330357
	DBI	9606	HRV2_H	Heart rate variability QTL 2 (human)	RGD:1558699	2	59145280	208433251		12480036
	DBI	9606	BW414_H	Body weight QTL 414 (human)	RGD:2289444	2	115007599	132925305		14764808
	DBI	9606	OSTEAR11_H	Osteoarthritis QTL 11 (human)	RGD:1298440	2	112409640	119705531		10486325
	DBI	9606	BP46_H	Blood pressure QTL 46 (human)	RGD:1300023	2	75683889	218285001		11034945
	DBI	9606	BW397_H	Body weight QTL 397 (human)	RGD:2289436	2	85341937	155991476		11923910;14764808
	DPP6	9606	SCL127_H	Serum cholesterol level QTL 127 (human)	RGD:1578618	7	139659211	156165886		14754912
	DPP6	9606	BW385_H	Body weight QTL 385 (human)	RGD:2289331	7	156165886	156165960		11872690
	DPP6	9606	SCL128_H	Serum cholesterol level QTL 128 (human)	RGD:1578610	7	139659211	156165886		14754912
	EFNA2	9606	PRSTS269_H	Prostate tumor susceptibility QTL 269 (human)	RGD:2293432	19	2518233	2518400		15536476
	EFNA2	9606	PRSTS373_H	Prostate tumor susceptibility QTL 373 (human)	RGD:2301152	19	3265332	3265595		14601025;14601024
	EFNA2	9606	PRSTS377_H	Prostate tumor susceptibility QTL 377 (human)	RGD:2301163	19	3265332	3265595		14601025;14601024
	EFNA2	9606	PRSTS378_H	Prostate tumor susceptibility QTL 378 (human)	RGD:2301168	19	3265332	3265595		14601025;14601024
	EFNA2	9606	PRSTS375_H	Prostate tumor susceptibility QTL 375 (human)	RGD:2301170	19	3265332	3265595		14601025;14601024
	EFNA2	9606	UAE1_H	Urinary albumin excretion QTL 1 (human)	RGD:1298499	19	3026853	3026947		12925555
	EFNA2	9606	PRSTS270_H	Prostate tumor susceptibility QTL 270 (human)	RGD:2293449	19	2518233	2518400		15536476
	EFNA2	9606	MULTSCL30_H	Multiple sclerosis susceptibility QTL 30 (human)	RGD:1358846	19	3265332	34603056		14575909
	EFNA2	9606	PRSTS371_H	Prostate tumor susceptibility QTL 371 (human)	RGD:2301145	19	1	36606773		14601025;14601024
	EFNA2	9606	SCL117_H	Serum cholesterol level QTL 117 (human)	RGD:1559404	19	3090982	3091202		11812765
	EFNA2	9606	BP3_H	Blood pressure QTL 3 (human)	RGD:1298476	19	1	6064482		11641285
	EFNA2	9606	BP50_H	Blood pressure QTL 50 (human)	RGD:1300034	19	1	11105490		11034945
	EFNA2	9606	SLEP19_H	Serum leptin level QTL 19 (human)	RGD:2289472	19	3265332	4900636		17621312
	GCNT1	9606	SCL2_H	Serum cholesterol level QTL 2 (human)	RGD:1558689	9	31915500	89480562		11743583
	GCNT1	9606	OSTEAR4_H	Osteoarthritis QTL 4 (human)	RGD:1298471	9	78878447	82158418		11953971
	HRASLS5	9606	SCL15_H	Serum cholesterol level QTL 15 (human)	RGD:1559104	11	17042780	79643288		10417282
	HRASLS5	9606	SCL32_H	Serum cholesterol level QTL 32 (human)	RGD:1559107	11	28870554	70080881		12215839
	HRASLS5	9606	SCL31_H	Serum cholesterol level QTL 31 (human)	RGD:1559113	11	28870554	70080881		12215839
	HRASLS5	9606	LVC1_H	Left ventricular contractility QTL 1 (human)	RGD:1576345	11	17052575	70080991		11641284
	HRASLS5	9606	AASTH31_H	Allergic/atopic asthma related QTL 31 (human)	RGD:1357289	11	40930877	81252157		12664305
	HRASLS5	9606	BP31_H	Blood pressure QTL 31 (human)	RGD:1298492	11	34596653	123132075		10330357;11923912
	HRASLS5	9606	SADIPOQ7_H	Serum adiponectin level QTL 7 (human)	RGD:2289174	11	58253071	120333478		16894363
	HRASLS5	9606	BW447_H	Body weight QTL 447 (human)	RGD:2289505	11	59478464	73182973		15534617
	HRASLS5	9606	BW452_H	Body weight QTL 452 (human)	RGD:2289508	11	59478464	73182973		15534617
	LOC553158	9606	BP55_H	Blood pressure QTL 55 (human)	RGD:1300031	22	43647816	43648021		11034945
	LOC553158	9606	BW480_H	Body weight QTL 480 (human)	RGD:2289610	22	41870833	41870965		16391564
	LOC553158	9606	MAMTS47_H	Mammary tumor susceptibility QTL 47 (human)	RGD:2303083	22	27831409	43854274		11967536
	LOC553158	9606	PRSTS144_H	Prostate tumor susceptibility QTL 144 (human)	RGD:2292982	22	43647816	43648021		16328469
	LPIN3	9606	FBRL7_H	Fibrinogen level QTL 7 (human)	RGD:1559255	20	36665442	57241563		12877910
	LPIN3	9606	BW431_H	Body weight QTL 431 (human)	RGD:2289547	20	38230266	38230464		11957135
	LPIN3	9606	SCL126_H	Serum cholesterol level QTL 126 (human)	RGD:1578598	20	507258	48995328		10814713
	LPIN3	9606	GLUCO32_H	Glucose level QTL 32(human)	RGD:1643578	20	38315970	38316241		12502515
	LPIN3	9606	BW437_H	Body weight QTL 437 (human)	RGD:2289522	20	24583134	43082585		16899800;14975103;11702208
	LPIN3	9606	BW171_H	Body weight QTL 171 (human)	RGD:1643092	20	38315970	38316241		9915959
	LPIN3	9606	BW165_H	Body weight QTL 165 (human)	RGD:1643094	20	38315970	38316241		9915959
	MAD2L2	9606	PRSTS243_H	Prostate tumor susceptibility QTL 243 (human)	RGD:2293430	1	13656774	13656943		10820127
	MAD2L2	9606	BP9_H	Blood pressure QTL 9 (human)	RGD:1298463	1	12149647	12191864		10942422
	MAD2L2	9606	OSTEAR17_H	Osteoarthritis QTL 17 (human)	RGD:1298451	1	12149647	12191864		10364529
	MAD2L2	9606	SGHRL1_H	Serum ghrelin level QTL 1 (human)	RGD:1643585	1	11409625	37422383		17667848
	MAD2L2	9606	MYI1_H	Myocardial infarction susceptibility QTL 1 (human)	RGD:1576325	1	13656774	27912392		14732905
	MAD2L2	9606	MYI9_H	Myocardial infarction susceptibility QTL 9 (human)	RGD:1576329	1	13656774	27912392		14732905
	MAD2L2	9606	PRSTS119_H	Prostate tumor susceptibility QTL 119 (human)	RGD:2292920	1	13656774	13656943		10053012
	MAD2L2	9606	GLUCO11_H	Glucose level QTL 11 (human)	RGD:1643556	1	13656774	13656943		12502515
	MAD2L2	9606	GLUCO12_H	Glucose level QTL 12 (human)	RGD:1643571	1	13656774	13656943		12502515
	MAD2L2	9606	PRSTS240_H	Prostate tumor susceptibility QTL 240 (human)	RGD:2293440	1	3574817	17656435		10820127
	MAD2L2	9606	COPD17_H	Chronic obstructive pulmonary disease QTL 17 (human)	RGD:1331652	1	3574817	17656435		11914989
	MEF2B	9606	BW148_H	Body weight QTL 148 (human)	RGD:2289238	19	12573944	36606773		14988267
	MEF2B	9606	MULTSCL30_H	Multiple sclerosis susceptibility QTL 30 (human)	RGD:1358846	19	3265332	34603056		14575909
	MEF2B	9606	PRSTS371_H	Prostate tumor susceptibility QTL 371 (human)	RGD:2301145	19	1	36606773		14601025;14601024
	MEF2B	9606	COPD9_H	Chronic obstructive pulmonary disease QTL 9 (human)	RGD:1331657	19	12573944	62224940		12719384;15374838
	MEF2B	9606	COPD5_H	Chronic obstructive pulmonary disease QTL 5 (human)	RGD:1331666	19	21474514	58475389		15175276
	NIP7	9606	SCL125_H	Serum cholesterol level QTL 125 (human)	RGD:1578609	16	5983322	84943914		10814713
	NIP7	9606	BW147_H	Body weight QTL 147 (human)	RGD:2289240	16	52228236	85073835		14988267
	NIP7	9606	BP33_H	Blood pressure QTL 33 (human)	RGD:1298498	16	12046946	87452910		10330357
	NIP7	9606	BW115_H	Body Weight QTL 115 (human)	RGD:1643055	16	70292632	70292781		16172425
	NIP7	9606	BP70_H	Blood pressure QTL 70 (human)	RGD:1581527	16	70292632	70292781		16286574
	PADI2	9606	SCL16_H	Serum cholesterol level QTL 16 (human)	RGD:1559130	1	18306011	31104509		12016260
	PADI2	9606	SGHRL1_H	Serum ghrelin level QTL 1 (human)	RGD:1643585	1	11409625	37422383		17667848
	PADI2	9606	MYI1_H	Myocardial infarction susceptibility QTL 1 (human)	RGD:1576325	1	13656774	27912392		14732905
	PADI2	9606	MYI9_H	Myocardial infarction susceptibility QTL 9 (human)	RGD:1576329	1	13656774	27912392		14732905
	PADI2	9606	PRSTS121_H	Prostate tumor susceptibility QTL 121 (human)	RGD:2292926	1	14901371	14901553		10053012
	PADI2	9606	PRSTS240_H	Prostate tumor susceptibility QTL 240 (human)	RGD:2293440	1	3574817	17656435		10820127
	PADI2	9606	BW435_H	Body weight QTL 435 (human)	RGD:2289524	1	16292128	19829731		16731858
	PADI2	9606	MULTSCL16_H	Multiple sclerosis susceptibility QTL 16 (human)	RGD:1358848	1	19139553	19139802		15494893
	PADI2	9606	COPD17_H	Chronic obstructive pulmonary disease QTL 17 (human)	RGD:1331652	1	3574817	17656435		11914989
	PEX6	9606	SCL57_H	Serum cholesterol level QTL 57 (human)	RGD:1559254	6	43206837	73802393		15721017
	PEX6	9606	PRSTS7_H	Prostate tumor susceptibility QTL 7 (human)	RGD:2292786	6	41785174	41785332		17299800
	PEX6	9606	AASTH11_H	Allergic/atopic asthma related QTL 11 (human)	RGD:1357312	6	7354389	40705949		12704367
	PEX6	9606	BP4_H	Blood pressure QTL 4 (human)	RGD:1298438	6	41785174	104780753		11641285
	PEX6	9606	OSTEAR22_H	Osteoarthritis QTL 22 (human)	RGD:1298490	6	39367582	140056474		10577938
	PEX6	9606	BW467_H	Body weight QTL 467 (human)	RGD:2289587	6	40750185	131772514		16391564
	PHCA	9606	SCL15_H	Serum cholesterol level QTL 15 (human)	RGD:1559104	11	17042780	79643288		10417282
	PHCA	9606	AASTH31_H	Allergic/atopic asthma related QTL 31 (human)	RGD:1357289	11	40930877	81252157		12664305
	PHCA	9606	OSTEAR5_H	Osteoarthritis QTL 5 (human)	RGD:1298420	11	73182779	79643288		11953971
	PHCA	9606	BP31_H	Blood pressure QTL 31 (human)	RGD:1298492	11	34596653	123132075		10330357;11923912
	PHCA	9606	SADIPOQ7_H	Serum adiponectin level QTL 7 (human)	RGD:2289174	11	58253071	120333478		16894363
	PHCA	9606	COPD20_H	Chronic obstructive pulmonary disease QTL 20 (human)	RGD:1331655	11	73182779	105064165		11914989
	PHCA	9606	BW64_H	Body weight QTL 64 (human)	RGD:1357380	11	75339935	120495085		11299268
	PLCL1	9606	HRV2_H	Heart rate variability QTL 2 (human)	RGD:1558699	2	59145280	208433251		12480036
	PLCL1	9606	COARD5_H	Coronary artery disease susceptibility QTL 5 (human)	RGD:1578607	2	198422894	240550427		12006406
	PLCL1	9606	AASTH30_H	Allergic/atopic asthma related QTL 30 (human)	RGD:1357288	2	136975836	204935512		12417883;11023809
	PLCL1	9606	BW143_H	Body weight QTL143 (human)	RGD:2289243	2	132925170	230392178		14988267
	PLCL1	9606	BW144_H	Body weight QTL 144 (human)	RGD:2289245	2	132925170	230392178		14988267
	PLCL1	9606	BP23_H	Blood pressure QTL 23 (human)	RGD:1298429	2	179364489	207979229		10859286
	PLCL1	9606	OSTEAR25_H	Osteoarthritis QTL 25 (human)	RGD:1298404	2	195327241	210914566		10817769
	PLCL1	9606	BP46_H	Blood pressure QTL 46 (human)	RGD:1300023	2	75683889	218285001		11034945
	PRCC	9606	PRSTS288_H	Prostate tumor susceptibility QTL 288 (human)	RGD:2293485	1	156199398	156199505		10712208
	PRCC	9606	BW57_H	Body weight QTL 57 (human)	RGD:1357381	1	91331358	165222998		11299268
	PRCC	9606	SLIPL21_H	Serum lipid level QTL 21 (human)	RGD:2289241	1	119479787	160628693		17160904
	PRCC	9606	BP60_H	Blood pressure QTL 60 (human)	RGD:1581540	1	19829731	196887027		15638827
	PRCC	9606	COPD18_H	Chronic obstructive pulmonary disease QTL 18 (human)	RGD:1331645	1	74001979	156199505		11914989
	PROM2	9606	BW419_H	Body weight QTL 419 (human)	RGD:2289379	2	79617104	101786292		16849411
	PROM2	9606	HRV2_H	Heart rate variability QTL 2 (human)	RGD:1558699	2	59145280	208433251		12480036
	PROM2	9606	BP46_H	Blood pressure QTL 46 (human)	RGD:1300023	2	75683889	218285001		11034945
	PROM2	9606	BW397_H	Body weight QTL 397 (human)	RGD:2289436	2	85341937	155991476		11923910;14764808
	RPL35A	9606	RA6_H	Rheumatoid arthritis QTL 6 (human)	RGD:1298475	3	198502535	198502655		11254450
	RPL35A	9606	BW378_H	Body weight QTL 378 (human)	RGD:2289333	3	198502535	198502655		11872690
	RPL35A	9606	BW88_H	Body weight QTL 88 (human)	RGD:1358213	3	172385638	198502655		11121050
	RPL35A	9606	HRTRT12_H	Heart rate QTL 12 (human)	RGD:1558688	3	198502535	198502655		12189495
	RPL35A	9606	BW134_H	Body weight QTL 134 (human)	RGD:1643250	3	198502535	198502655		16611675
	SFRS5	9606	PRSTS220_H	Prostate tumor susceptibility QTL 220 (human)	RGD:2293437	14	69290039	69290158		10820127
	SFRS5	9606	PRSTS221_H	Prostate tumor susceptibility QTL 221 (human)	RGD:2293360	14	69290039	69290158		10820127
	SFRS5	9606	PRSTS219_H	Prostate tumor susceptibility QTL 219 (human)	RGD:2293380	14	69290039	69290158		10820127
	SFRS5	9606	BW386_H	Body weight QTL 386 (human)	RGD:2289323	14	69290039	69290158		11872690
	SS18L2	9606	BFD1_H	Body fluid distribution QTL 1 (human)	RGD:1298487	3	32140243	73341388		12411455
	SS18L2	9606	COPD14_H	Chronic obstructive pulmonary disease QTL 14 (human)	RGD:1331638	3	36459185	177267732		12719384;15374838
	THYN1	9606	SADIPOQ10_H	Serum adiponectin level QTL 10 (human)	RGD:1643548	11	120333478	134452384		16894363
	TIPARP	9606	COPD14_H	Chronic obstructive pulmonary disease QTL 14 (human)	RGD:1331638	3	36459185	177267732		12719384;15374838
	TNNI3	9606	SAPOE1_H	Serum apolipoprotein E level QTL 1 (human)	RGD:1559230	19	38789997	62358877		11397706
	TNNI3	9606	BW139_H	Body weight QTL 139 (human)	RGD:1643251	19	58475270	60237940		16611675
	TNNI3	9606	BW89_H	Body weight QTL 89 (human)	RGD:2289232	19	55647457	61711519		14627748;15220211
	TNNI3	9606	COPD9_H	Chronic obstructive pulmonary disease QTL 9 (human)	RGD:1331657	19	12573944	62224940		12719384;15374838
	TNNI3	9606	COPD5_H	Chronic obstructive pulmonary disease QTL 5 (human)	RGD:1331666	19	21474514	58475389		15175276
	TTC17	9606	SCL15_H	Serum cholesterol level QTL 15 (human)	RGD:1559104	11	17042780	79643288		10417282
	TTC17	9606	SCL32_H	Serum cholesterol level QTL 32 (human)	RGD:1559107	11	28870554	70080881		12215839
	TTC17	9606	SCL31_H	Serum cholesterol level QTL 31 (human)	RGD:1559113	11	28870554	70080881		12215839
	TTC17	9606	LVC1_H	Left ventricular contractility QTL 1 (human)	RGD:1576345	11	17052575	70080991		11641284
	TTC17	9606	AASTH31_H	Allergic/atopic asthma related QTL 31 (human)	RGD:1357289	11	40930877	81252157		12664305
	TTC17	9606	BW338_H	Body weight QTL 338 (human)	RGD:1643364	11	43566673	43566894		15647995
	TTC17	9606	BP31_H	Blood pressure QTL 31 (human)	RGD:1298492	11	34596653	123132075		10330357;11923912
	VEPH1	9606	COPD14_H	Chronic obstructive pulmonary disease QTL 14 (human)	RGD:1331638	3	36459185	177267732		12719384;15374838
	B4GALT3	9606	BP5_H	Blood pressure QTL 5 (human)	RGD:1298491	1	160628539	160628693		12559684;11034945
	B4GALT3	9606	PRSTS289_H	Prostate tumor susceptibility QTL 289 (human)	RGD:2293474	1	161826325	161826527		10712208
	B4GALT3	9606	BW345_H	Body weight QTL 345 (human)	RGD:2289201	1	161826325	161826527		8981960
	B4GALT3	9606	BW57_H	Body weight QTL 57 (human)	RGD:1357381	1	91331358	165222998		11299268
	B4GALT3	9606	AASTH9_H	Allergic/atopic asthma related QTL 9 (human)	RGD:1357296	1	161215450	242367128		12704367
	B4GALT3	9606	SLIPL21_H	Serum lipid level QTL 21 (human)	RGD:2289241	1	119479787	160628693		17160904
	B4GALT3	9606	BP60_H	Blood pressure QTL 60 (human)	RGD:1581540	1	19829731	196887027		15638827
	B4GALT3	9606	BW260_H	Body weight QTL 260 (human)	RGD:1643514	1	160628539	160628693		11713718
	B4GALT3	9606	PRSTS430_H	Prostate tumor susceptibility QTL 430 (human)	RGD:2301804	1	161826325	161826527		11379880
	BBC3	9606	SCL22_H	Serum cholesterol level QTL 22 (human)	RGD:1559110	19	50100879	50104490		14679165
	BBC3	9606	PRSTS349_H	Prostate tumor susceptibility QTL 349 (human)	RGD:2300240	19	53023869	53024083		12563560
	BBC3	9606	SAPOE1_H	Serum apolipoprotein E level QTL 1 (human)	RGD:1559230	19	38789997	62358877		11397706
	BBC3	9606	COPD9_H	Chronic obstructive pulmonary disease QTL 9 (human)	RGD:1331657	19	12573944	62224940		12719384;15374838
	BBC3	9606	COPD5_H	Chronic obstructive pulmonary disease QTL 5 (human)	RGD:1331666	19	21474514	58475389		15175276
	BOLL	9606	HRV2_H	Heart rate variability QTL 2 (human)	RGD:1558699	2	59145280	208433251		12480036
	BOLL	9606	COARD5_H	Coronary artery disease susceptibility QTL 5 (human)	RGD:1578607	2	198422894	240550427		12006406
	BOLL	9606	AASTH30_H	Allergic/atopic asthma related QTL 30 (human)	RGD:1357288	2	136975836	204935512		12417883;11023809
	BOLL	9606	BW143_H	Body weight QTL143 (human)	RGD:2289243	2	132925170	230392178		14988267
	BOLL	9606	BW144_H	Body weight QTL 144 (human)	RGD:2289245	2	132925170	230392178		14988267
	BOLL	9606	BP23_H	Blood pressure QTL 23 (human)	RGD:1298429	2	179364489	207979229		10859286
	BOLL	9606	OSTEAR25_H	Osteoarthritis QTL 25 (human)	RGD:1298404	2	195327241	210914566		10817769
	BOLL	9606	BP46_H	Blood pressure QTL 46 (human)	RGD:1300023	2	75683889	218285001		11034945
	CAMP	9606	BFD1_H	Body fluid distribution QTL 1 (human)	RGD:1298487	3	32140243	73341388		12411455
	CAMP	9606	COPD14_H	Chronic obstructive pulmonary disease QTL 14 (human)	RGD:1331638	3	36459185	177267732		12719384;15374838
	CHMP7	9606	BW429_H	Body weight QTL 429 (human)	RGD:2289549	8	21459120	21459385		11957135
	CHMP7	9606	SADIPOQ11_H	Serum adiponectin level QTL 11 (human)	RGD:1643537	8	25497152	106172524		16894363
	CHMP7	9606	SADIPOQ8_H	Serum adiponectin level QTL 8 (human)	RGD:1643587	8	25497152	106172524		16894363
	CHMP7	9606	SCL6_H	Serum cholesterol level QTL 1 (human)	RGD:1558703	8	22489340	38445509		11743583
	CHMP7	9606	PRSTS132_H	Prostate tumor susceptibility QTL 132(human)	RGD:2292929	8	25497152	25497377		15316059
	CHMP7	9606	PRSTS187_H	Prostate tumor susceptibility QTL 187 (human)	RGD:2292935	8	25497152	25497377		16328469
	CHMP7	9606	MULTSCL28_H	Multiple sclerosis susceptibility QTL 28 (human)	RGD:1358847	8	2117752	59871002		14575909
	CHMP7	9606	BW118_H	Body Weight QTL 118 (human)	RGD:1643079	8	22489340	22489409		16172425
	CHMP7	9606	BW154_H	Body weight QTL 154 (human)	RGD:1643088	8	21646249	21646398		9915959
	EDARADD	9606	SAPOB1_H	Serum apolipoprotein B level QTL 1 (human)	RGD:1559102	1	203725107	233445625		15576847
	EDARADD	9606	SCL38_H	Serum cholesterol level QTL 38 (human)	RGD:1559121	1	203725107	233445625		15576847
	EDARADD	9606	MAMTS8_H	Mammary tumor susceptibility QTL 8 (human)	RGD:2302772	1	232726255	232726439		15668479
	EDARADD	9606	RA2_H	Rheumatoid arthritis QTL 2 (human)	RGD:1298441	1	233960389	233960673		11254450
	EDARADD	9606	AASTH9_H	Allergic/atopic asthma related QTL 9 (human)	RGD:1357296	1	161215450	242367128		12704367
	EDARADD	9606	SLEP13_H	Serum leptin level QTL 13 (Human)	RGD:2289464	1	232525001	238943570		17621312
	FASN	9606	FBRL6_H	Fibrinogen level QTL 6 (human)	RGD:1559242	17	10800103	77846317		12877910
	FASN	9606	SCL59_H	Serum cholesterol level QTL 59 (human)	RGD:1559256	17	16005240	77846317		11397706
	FASN	9606	BW364_H	Body weight QTL 364 (human)	RGD:2289203	17	75416863	75416991		8981960
	FASN	9606	BW116_H	Body Weight QTL 116 (human)	RGD:1643051	17	75416863	75416991		16172425
	FASN	9606	GLUCO9_H	Glucose level QTL 9 (human)	RGD:1643572	17	75416863	75416991		11723070
	FRY	9606	MAMTS46_H	Mammary tumor susceptibility QTL 46 (human)	RGD:2303074	13	31334833	31334997		8091231
	FRY	9606	BW211_H	Body weight QTL 211 (human)	RGD:1643286	13	32906926	32907155		15470360
	FRY	9606	BW509_H	Body weight QTL 509 (Human)	RGD:2289644	13	32906926	32907155		14967843
	FRY	9606	BW511_H	Body Weight QTL 511 (human)	RGD:2289645	13	32906926	32907155		14967843
	FRY	9606	SLIPL13_H	Serum lipid level QTL 13 (human)	RGD:1643444	13	32906926	32907155		16159608
	FRY	9606	SCL116_H	Serum cholesterol level QTL 116 (human)	RGD:1559395	13	32151937	32152167		11812765
	FYN	9606	SCL64_H	Serum cholesterol level QTL 64 (human)	RGD:1559214	6	108058593	166629361		14975115
	FYN	9606	SCL82_H	Serum cholesterol level QTL 82 (human)	RGD:1559227	6	111045347	155287577		15805549
	FYN	9606	SCL63_H	Serum cholesterol level QTL 63 (human)	RGD:1559238	6	108058593	166629361		14975115
	FYN	9606	SCL62_H	Serum cholesterol level QTL 62 (human)	RGD:1559235	6	108058593	166629361		14975115
	FYN	9606	SCL14_H	Serum cholesterol level QTL 14 (human)	RGD:1558692	6	112985799	161702209		14975120
	FYN	9606	BW142_H	Body weight QTL 142 (human)	RGD:2289234	6	90985312	153856159		14988267
	FYN	9606	BFD4_H	Body fluid distribution QTL 4 (human)	RGD:1298407	6	112985799	137344123		12411455
	FYN	9606	OSTEAR22_H	Osteoarthritis QTL 22 (human)	RGD:1298490	6	39367582	140056474		10577938
	FYN	9606	MULTSCL6_H	Multiple sclerosis susceptibility QTL 6 (human)	RGD:1358841	6	112985799	112985960		15494893
	FYN	9606	BW467_H	Body weight QTL 467 (human)	RGD:2289587	6	40750185	131772514		16391564
	GSTM4	9606	BW57_H	Body weight QTL 57 (human)	RGD:1357381	1	91331358	165222998		11299268
	GSTM4	9606	BP60_H	Blood pressure QTL 60 (human)	RGD:1581540	1	19829731	196887027		15638827
	GSTM4	9606	COPD18_H	Chronic obstructive pulmonary disease QTL 18 (human)	RGD:1331645	1	74001979	156199505		11914989
	HERC6	9606	OSTEAR21_H	Osteoarthritis QTL 21 (human)	RGD:1298424	4	61929562	139976238		10577938
	HERC6	9606	COPD13_H	Chronic obstructive pulmonary disease QTL 13 (human)	RGD:1331636	4	57376574	183397294		12719384
	HERC6	9606	COPD15_H	Chronic obstructive pulmonary disease QTL 15 (human)	RGD:1331650	4	57376574	186689238		12719384;15374838
	IL29	9606	AASTH24_H	Allergic/atopic asthma related QTL 24 (human)	RGD:1357328	19	46844923	46845041		11349227
	IL29	9606	SAPOE1_H	Serum apolipoprotein E level QTL 1 (human)	RGD:1559230	19	38789997	62358877		11397706
	IL29	9606	BW34_H	Body weight QTL 34 (human)	RGD:1300027	19	38790201	46219373		12727978
	IL29	9606	COPD9_H	Chronic obstructive pulmonary disease QTL 9 (human)	RGD:1331657	19	12573944	62224940		12719384;15374838
	IL29	9606	COPD5_H	Chronic obstructive pulmonary disease QTL 5 (human)	RGD:1331666	19	21474514	58475389		15175276
	ITGA6	9606	HRV2_H	Heart rate variability QTL 2 (human)	RGD:1558699	2	59145280	208433251		12480036
	ITGA6	9606	AASTH30_H	Allergic/atopic asthma related QTL 30 (human)	RGD:1357288	2	136975836	204935512		12417883;11023809
	ITGA6	9606	BW143_H	Body weight QTL143 (human)	RGD:2289243	2	132925170	230392178		14988267
	ITGA6	9606	BW144_H	Body weight QTL 144 (human)	RGD:2289245	2	132925170	230392178		14988267
	ITGA6	9606	OSTEAR29_H	Osteoarthritis QTL 29 (human)	RGD:1298425	2	165968478	179641996		8660106
	ITGA6	9606	BP46_H	Blood pressure QTL 46 (human)	RGD:1300023	2	75683889	218285001		11034945
	KLHL1	9606	AASTH15_H	Allergic/atopic asthma related QTL 15 (human)	RGD:1357325	13	47788774	73555775		10400996
	KLHL1	9606	MULTSCL32_H	Multiple sclerosis susceptibility QTL 32 (human)	RGD:1358855	13	37930331	111843529		14575909;14575911
	KLHL1	9606	MAMTS48_H	Mammary tumor susceptibility QTL 48 (human)	RGD:2303085	13	69554310	70109753		10944226
	KLHL1	9606	SLEP17_H	Serum leptin level QTL 17 (human)	RGD:2289473	13	47788774	73555775		17621312
	KLK10	9606	SAPOE1_H	Serum apolipoprotein E level QTL 1 (human)	RGD:1559230	19	38789997	62358877		11397706
	KLK10	9606	BW139_H	Body weight QTL 139 (human)	RGD:1643251	19	58475270	60237940		16611675
	KLK10	9606	BW89_H	Body weight QTL 89 (human)	RGD:2289232	19	55647457	61711519		14627748;15220211
	KLK10	9606	BP69_H	Blood pressure QTL 69 (human)	RGD:1581530	19	55647457	55647662		16286574
	KLK10	9606	COPD9_H	Chronic obstructive pulmonary disease QTL 9 (human)	RGD:1331657	19	12573944	62224940		12719384;15374838
	KLK10	9606	COPD5_H	Chronic obstructive pulmonary disease QTL 5 (human)	RGD:1331666	19	21474514	58475389		15175276
	LRRFIP2	9606	BFD1_H	Body fluid distribution QTL 1 (human)	RGD:1298487	3	32140243	73341388		12411455
	LRRFIP2	9606	COPD14_H	Chronic obstructive pulmonary disease QTL 14 (human)	RGD:1331638	3	36459185	177267732		12719384;15374838
	MRPL35	9606	BP10_H	Blood pressure QTL 10 (human)	RGD:1298483	2	84928800	84929094		11255245
	MRPL35	9606	BW419_H	Body weight QTL 419 (human)	RGD:2289379	2	79617104	101786292		16849411
	MRPL35	9606	PRSTS236_H	Prostate tumor susceptibility QTL 236 (human)	RGD:2293377	2	84928800	84929094		10820127
	MRPL35	9606	HRV2_H	Heart rate variability QTL 2 (human)	RGD:1558699	2	59145280	208433251		12480036
	MRPL35	9606	MYI10_H	Myocardial infarction susceptibility QTL 10 (human)	RGD:1576346	2	84928800	84929094		14732905
	MRPL35	9606	MYI2_H	Myocardial infarction susceptibility QTL 2 (human)	RGD:1576334	2	84928800	84929094		14732905
	MRPL35	9606	BP46_H	Blood pressure QTL 46 (human)	RGD:1300023	2	75683889	218285001		11034945
	MRPL35	9606	BW221_H	Body weight QTL 221 (human)	RGD:2289467	2	75195641	85341937		17621312
	MRPL35	9606	BW397_H	Body weight QTL 397 (human)	RGD:2289436	2	85341937	155991476		11923910;14764808
	MYRIP	9606	BFD1_H	Body fluid distribution QTL 1 (human)	RGD:1298487	3	32140243	73341388		12411455
	MYRIP	9606	COPD14_H	Chronic obstructive pulmonary disease QTL 14 (human)	RGD:1331638	3	36459185	177267732		12719384;15374838
	NRAS	9606	PRSTS248_H	Prostate tumor susceptibility QTL 248 (human)	RGD:2293418	1	116495368	116495504		15536476
	NRAS	9606	PRSTS247_H	Prostate tumor susceptibility QTL 247 (human)	RGD:2293438	1	116495368	116495504		15536476
	NRAS	9606	BP45_H	Blood pressure QTL 45 (human)	RGD:1300021	1	116717359	116748919		11034945
	NRAS	9606	PRSTS197_H	Prostate tumor susceptibility QTL 197 (human)	RGD:2293363	1	117358295	117358401		14601028
	NRAS	9606	PRSTS246_H	Prostate tumor susceptibility QTL 246 (human)	RGD:2293398	1	116495368	116495504		15536476
	NRAS	9606	BW57_H	Body weight QTL 57 (human)	RGD:1357381	1	91331358	165222998		11299268
	NRAS	9606	BP60_H	Blood pressure QTL 60 (human)	RGD:1581540	1	19829731	196887027		15638827
	NRAS	9606	COPD18_H	Chronic obstructive pulmonary disease QTL 18 (human)	RGD:1331645	1	74001979	156199505		11914989
	NUP98	9606	BW357_H	Body weight QTL 357 (human)	RGD:2289212	11	4496427	4496546		8981960
	NUP98	9606	SCL8_H	Serum cholesterol level QTL 8 (human)	RGD:1558691	11	5204877	7248595		11743583
	OR6K6	9606	PRSTS288_H	Prostate tumor susceptibility QTL 288 (human)	RGD:2293485	1	156199398	156199505		10712208
	OR6K6	9606	BW57_H	Body weight QTL 57 (human)	RGD:1357381	1	91331358	165222998		11299268
	OR6K6	9606	SLIPL21_H	Serum lipid level QTL 21 (human)	RGD:2289241	1	119479787	160628693		17160904
	OR6K6	9606	BP60_H	Blood pressure QTL 60 (human)	RGD:1581540	1	19829731	196887027		15638827
	OR6K6	9606	COPD18_H	Chronic obstructive pulmonary disease QTL 18 (human)	RGD:1331645	1	74001979	156199505		11914989
	PAG1	9606	SCL27_H	Serum cholesterol level QTL 27 (human)	RGD:1559120	8	81202412	127415934		12923221
	PAG1	9606	SADIPOQ11_H	Serum adiponectin level QTL 11 (human)	RGD:1643537	8	25497152	106172524		16894363
	PAG1	9606	GLUCO27_H	Glucose level QTL 27 (human)	RGD:1643544	8	70235224	87241316		12502515
	PAG1	9606	SADIPOQ8_H	Serum adiponectin level QTL 8 (human)	RGD:1643587	8	25497152	106172524		16894363
	PAG1	9606	BP49_H	Blood pressure QTL 49 (human)	RGD:1300005	8	28324754	106179670		11034945
	PAG1	9606	BW59_H	Body weight QTL 59 (human)	RGD:1357356	8	77047395	135311775		11299268
	PCDHA12	9606	BW61_H	Body weight QTL 61 (human)	RGD:1357383	5	34987917	147295674		11299268
	PCDHA12	9606	AASTH40_H	Allergic/atopic asthma related QTL 40 (human)	RGD:1357294	5	135729237	152755350		7835897;8590328;11888952
	PCDHA12	9606	AASTH17_H	Allergic/atopic asthma related QTL 17 (human)	RGD:1357301	5	128219438	152529735		11692103
	PCDHA12	9606	AASTH54_H	Allergic/atopic asthma related QTL 54 (human)	RGD:1357314	5	135255834	149515615		8590353
	PCDHA12	9606	AASTH10_H	Allergic/atopic asthma related QTL 10 (human)	RGD:1357331	5	81708802	155600921		12704367
	PCDHA12	9606	AASTH41_H	Allergic/Atopic asthma related QTL 41 (human)	RGD:1358219	5	135729237	145184396		7668269
	PCDHA12	9606	BW380_H	Body weight QTL 380 (human)	RGD:2289311	5	140353100	140353373		11872690
	PCDHA12	9606	BW381_H	Body weight QTL 381 (human)	RGD:2289319	5	140353100	140353373		11872690
	PCGF6	9606	SCL34_H	Serum cholesterol level QTL 34 (human)	RGD:1559118	10	80522873	120742566		12215839
	PCGF6	9606	PRSTS347_H	Prostate tumor susceptibility QTL 347 (human)	RGD:2300244	10	105308158	105308427		11668516
	PCGF6	9606	BW91_H	Body weight QTL 91 (human)	RGD:2289236	10	92402953	128681114		14627748;15220211
	PIGC	9606	PRSTS277_H	Prostate tumor susceptibility QTL 277 (human)	RGD:2293407	1	172769757	172770032		15536476
	PIGC	9606	PRSTS386_H	Prostate tumor susceptibility QTL 386 (human)	RGD:2301159	1	172527725	172527928		14601027;14601024
	PIGC	9606	PRSTS387_H	Prostate tumor susceptibility QTL 387 (human)	RGD:2301164	1	172527725	172527928		14601027;14601024
	PIGC	9606	BW481_H	Body weight QTL 481 (human)	RGD:2289625	1	172527725	185817119		15611782
	PIGC	9606	BW60_H	Body weight QTL 60 (human)	RGD:1357385	1	166221024	206519383		11299268
	PIGC	9606	AASTH9_H	Allergic/atopic asthma related QTL 9 (human)	RGD:1357296	1	161215450	242367128		12704367
	PIGC	9606	BP60_H	Blood pressure QTL 60 (human)	RGD:1581540	1	19829731	196887027		15638827
	PIGC	9606	COARD4_H	Coronary artery disease susceptibility QTL 4 (human)	RGD:1576343	1	165776192	215160455		15272420
	PIGC	9606	PRSTS117_H	Prostate tumor susceptibility QTL 117 (human)	RGD:2293000	1	172769757	172770032		8910276
	PIGC	9606	PRSTS314_H	Prostate tumor susceptibility QTL 314 (human)	RGD:2299879	1	168790271	168790495		10677314
	PIGC	9606	PRSTS313_H	Prostate tumor susceptibility QTL 313 (human)	RGD:2299880	1	168790271	168790495		10677314
	PTPRB	9606	SPSL2_H	Serum P Serum P selectin level QTL 2 (human)	RGD:1559125	12	12341421	114567092		10865820
	PTPRB	9606	AASTH49_H	Allergic/atopic asthma related QTL 49 (human)	RGD:1357305	12	67231021	67231192		9700192
	PTPRF	9606	PRSTS196_H	Prostate tumor susceptibility QTL 196 (human)	RGD:2293406	1	44286063	44286329		14601028
	PTPRF	9606	BW71_H	Body weight QTL 71 (human)	RGD:1357384	1	41499079	41499293		12888987
	PTPRF	9606	AASTH8_H	Allergic/atopic asthma related QTL 8 (human)	RGD:1357319	1	45564670	92982869		12704367
	PTPRF	9606	BP60_H	Blood pressure QTL 60 (human)	RGD:1581540	1	19829731	196887027		15638827
	PTPRF	9606	PRSTS214_H	Prostate tumor susceptibility QTL 214 (human)	RGD:2293378	1	30083541	41499293		10825281;14601028
	SEC61A2	9606	AASTH56_H	Allergic/Atopic asthma related QTL 32 (human)	RGD:1358217	10	14599668	14599807		11793664
	SEC61A2	9606	SADIPOQ14_H	Serum adiponectin level QTL 14 (human)	RGD:1643543	10	10590527	26567069		16894363
	SEC61A2	9606	MULTSCL33_H	Multiple sclerosis susceptibility QTL 33 (human)	RGD:1358829	10	270898	26567069		14575911
	SEC61A2	9606	BP6_H	Blood pressure QTL 6 (human)	RGD:1298448	10	6761916	19478134		12559686
	SRCRB4D	9606	PRSTS390_H	Prostate tumor susceptibility QTL 390 (human)	RGD:2301153	7	77964859	77965085		14601027;14601024
	SRCRB4D	9606	SCL5_H	Serum cholesterol level QTL 5 (human)	RGD:1558708	7	71480281	96171304		11743583
	SRCRB4D	9606	SCL108_H	Serum cholesterol level QTL 108 (human)	RGD:1559392	7	41996228	96171304		10729112
	SRCRB4D	9606	SCL110_H	Serum cholesterol level QTL 110 (human)	RGD:1559402	7	71480281	120862203		10729112
	SRCRB4D	9606	PRSTS149_H	Prostate tumor susceptibility QTL 149 (human)	RGD:2292938	7	77710454	77710571		16328469
	SRCRB4D	9606	GLUCO25_H	Glucose level QTL 25 (human)	RGD:1643547	7	77964859	77965085		12502515
	TAAR8	9606	SCL64_H	Serum cholesterol level QTL 64 (human)	RGD:1559214	6	108058593	166629361		14975115
	TAAR8	9606	BW222_H	Body morphometry QTL 222 (human)	RGD:2289461	6	131772348	131772514		17621312
	TAAR8	9606	SLEP15_H	Serum leptin level QTL 15 (human)	RGD:2289470	6	131772348	131772514		17621312
	TAAR8	9606	SCL82_H	Serum cholesterol level QTL 82 (human)	RGD:1559227	6	111045347	155287577		15805549
	TAAR8	9606	SCL63_H	Serum cholesterol level QTL 63 (human)	RGD:1559238	6	108058593	166629361		14975115
	TAAR8	9606	SCL62_H	Serum cholesterol level QTL 62 (human)	RGD:1559235	6	108058593	166629361		14975115
	TAAR8	9606	SCL14_H	Serum cholesterol level QTL 14 (human)	RGD:1558692	6	112985799	161702209		14975120
	TAAR8	9606	BW149_H	Body weight QTL 149 (human)	RGD:1558695	6	131027446	143660562		14975120;15220211
	TAAR8	9606	BW142_H	Body weight QTL 142 (human)	RGD:2289234	6	90985312	153856159		14988267
	TAAR8	9606	BFD4_H	Body fluid distribution QTL 4 (human)	RGD:1298407	6	112985799	137344123		12411455
	TAAR8	9606	OSTEAR22_H	Osteoarthritis QTL 22 (human)	RGD:1298490	6	39367582	140056474		10577938
	TAAR8	9606	BW467_H	Body weight QTL 467 (human)	RGD:2289587	6	40750185	131772514		16391564
	TRIM14	9606	PRSTS4_H	Prostate tumor susceptibility QTL 4 (human)	RGD:2292810	9	98079832	98080033		17299800
	TRIM14	9606	AASTH12_H	Allergic/atopic asthma related QTL 12 (human)	RGD:1357307	9	81058770	118107315		12704367
	TTC25	9606	FBRL6_H	Fibrinogen level QTL 6 (human)	RGD:1559242	17	10800103	77846317		12877910
	TTC25	9606	SCL59_H	Serum cholesterol level QTL 59 (human)	RGD:1559256	17	16005240	77846317		11397706
	TTC25	9606	SAPOB5_H	Serum apolipoprotein B level QTL 5 (human)	RGD:1559262	17	17205207	36248135		15308552
	TTC25	9606	BP89_H	Blood pressure QTL 89 (human)	RGD:1643075	17	36247937	70192683		16172425
	TTC25	9606	MAMTS45_H	Mammary tumor susceptibility QTL 45 (human)	RGD:2303079	17	38449842	38544890		2270482
	TTC25	9606	BP35_H	Blood pressure QTL 35 (human)	RGD:1298421	17	34106437	65977271		9328471
	TTC25	9606	BP34_H	Blood pressure QTL 34 (human)	RGD:1298468	17	569917	64059498		10330357
	TTC25	9606	COPD22_H	Chronic obstructive pulmonary disease QTL 22 (human)	RGD:1331649	17	25406301	44028226		11914989;15374838
	TTC25	9606	COPD12_H	Chronic obstructive pulmonary disease QTL 12 (human)	RGD:1331651	17	10800103	64059498		12719384;15374838
	TTF2	9606	PRSTS248_H	Prostate tumor susceptibility QTL 248 (human)	RGD:2293418	1	116495368	116495504		15536476
	TTF2	9606	PRSTS247_H	Prostate tumor susceptibility QTL 247 (human)	RGD:2293438	1	116495368	116495504		15536476
	TTF2	9606	BP45_H	Blood pressure QTL 45 (human)	RGD:1300021	1	116717359	116748919		11034945
	TTF2	9606	BW299_H	Body weight QTL 299 (human)	RGD:2289451	1	119479787	119479989		12582223
	TTF2	9606	PRSTS197_H	Prostate tumor susceptibility QTL 197 (human)	RGD:2293363	1	117358295	117358401		14601028
	TTF2	9606	PRSTS246_H	Prostate tumor susceptibility QTL 246 (human)	RGD:2293398	1	116495368	116495504		15536476
	TTF2	9606	BW57_H	Body weight QTL 57 (human)	RGD:1357381	1	91331358	165222998		11299268
	TTF2	9606	SLIPL21_H	Serum lipid level QTL 21 (human)	RGD:2289241	1	119479787	160628693		17160904
	TTF2	9606	BP60_H	Blood pressure QTL 60 (human)	RGD:1581540	1	19829731	196887027		15638827
	TTF2	9606	COPD18_H	Chronic obstructive pulmonary disease QTL 18 (human)	RGD:1331645	1	74001979	156199505		11914989
	UBE2J1	9606	BW94_H	Body weight QTL 94 (human)	RGD:2289397	6	90985312	90985596		15220211
	UBE2J1	9606	BW142_H	Body weight QTL 142 (human)	RGD:2289234	6	90985312	153856159		14988267
	UBE2J1	9606	BFD3_H	Body fluid distribution QTL 3 (human)	RGD:1298426	6	83527949	104780753		12411455
	UBE2J1	9606	BP4_H	Blood pressure QTL 4 (human)	RGD:1298438	6	41785174	104780753		11641285
	UBE2J1	9606	OSTEAR22_H	Osteoarthritis QTL 22 (human)	RGD:1298490	6	39367582	140056474		10577938
	UBE2J1	9606	BW467_H	Body weight QTL 467 (human)	RGD:2289587	6	40750185	131772514		16391564
	VPS18	9606	BW440_H	Body weight QTL 440 (human)	RGD:2289561	15	29047915	44161483		16138910
	VPS18	9606	BW146_H	Body weight QTL 146 (human)	RGD:2289247	15	22681893	64347234		14988267
	VPS18	9606	LDLPS4_H	Low density lipoprotein particle size QTL 4 (human)	RGD:1559354	15	32867589	64347234		10681408
	VPS18	9606	BP32_H	Blood pressure QTL 32 (human)	RGD:1298444	15	24973428	100338915		10330357
	ZNF142	9606	FBRL1_H	Fibrinogen level QTL 1 (human)	RGD:1559224	2	205337639	242951149		12877910
	ZNF142	9606	MAMTS11_H	Mammary tumor susceptibility QTL 11 (human)	RGD:2302782	2	218284736	218285001		15668479
	ZNF142	9606	FBRL2_H	Fibrinogen level QTL 2 (human)	RGD:1559252	2	205337639	242951149		12877910
	ZNF142	9606	FBRL3_H	Fibrinogen level QTL 3 (human)	RGD:1559236	2	205337639	242951149		12877910
	ZNF142	9606	BW140_H	Body weight QTL 140 (human)	RGD:1643288	2	218519882	219942672		9792866
	ZNF142	9606	COARD5_H	Coronary artery disease susceptibility QTL 5 (human)	RGD:1578607	2	198422894	240550427		12006406
	ZNF142	9606	BW143_H	Body weight QTL143 (human)	RGD:2289243	2	132925170	230392178		14988267
	ZNF142	9606	BW144_H	Body weight QTL 144 (human)	RGD:2289245	2	132925170	230392178		14988267
	ZNF142	9606	PRSTS328_H	Prostate tumor susceptibility QTL 328 (human)	RGD:2299955	2	218284736	226738038		11309685
	ZNF142	9606	BW375_H	Body weight QTL 375 (human)	RGD:2289299	2	218284736	218285001		11872690
	ZNF142	9606	OSTEAR30_H	Osteoarthritis QTL 29 (human)	RGD:1298474	2	214800624	230392178		8660106
	ZNF142	9606	BP46_H	Blood pressure QTL 46 (human)	RGD:1300023	2	75683889	218285001		11034945
	ZNF142	9606	COPD19_H	Chronic obstructive pulmonary disease QTL 19 (human)	RGD:1331635	2	214288152	237743384		11914989;15374838
	ZNF142	9606	COPD10_H	Chronic obstructive pulmonary disease QTL 10 (human)	RGD:1331661	2	218284736	226738038		12719384;15374838
	ADAM12	9606	PRSTS227_H	Prostate tumor susceptibility QTL 227 (human)	RGD:2293428	10	129150739	129150962		10820127
	ADAM12	9606	PRSTS225_H	Prostate tumor susceptibility QTL 225 (human)	RGD:2293439	10	129150739	129150962		10820127
	ADAM12	9606	PRSTS385_H	Prostate tumor susceptibility QTL 385 (human)	RGD:2301181	10	125396627	125396738		14601027;14601024
	ADAM12	9606	SLEP11_H	Serum leptin level QTL 11 (human)	RGD:2289190	10	129108912	129109212		11238509;14627748
	ADAM12	9606	PRSTS226_H	Prostate tumor susceptibility QTL 226 (human)	RGD:2293386	10	129150739	129150962		10820127
	ADAM12	9606	HRTRT3_H	Heart rate QTL 3 (human)	RGD:1558698	10	113310818	128487143		12189495
	ADAM12	9606	BW91_H	Body weight QTL 91 (human)	RGD:2289236	10	92402953	128681114		14627748;15220211
	ANKRA2	9606	SAPOA3_H	Serum apolipoprotein A level QTL 3 (human)	RGD:1559261	5	1207429	116258621		11397706
	ANKRA2	9606	BW61_H	Body weight QTL 61 (human)	RGD:1357383	5	34987917	147295674		11299268
	ARF3	9606	SCL130_H	Serum cholesterol level QTL 130 (human)	RGD:1578622	12	12341197	51483480		14754912
	ARF3	9606	SPSL2_H	Serum P selectin level QTL 2 (human)	RGD:1559125	12	12341421	114567092		10865820
	ARF3	9606	BW74_H	Body weight QTL 74 (human)	RGD:1643456	12	29112094	66415909		14636289
	ARF3	9606	BW65_H	Body weight QTL 65 (human)	RGD:1358216	12	5221529	45623114		11299268
	ARL4A	9606	BW411_H	Body weight QTL 411 (human)	RGD:2289417	7	1	73210124		11923910;14764808
	ARL4A	9606	GLUCO24_H	Glucose level QTL 24 (human)	RGD:1643535	7	11617875	11618069		12502515
	ARL4A	9606	SCL43_H	Serum cholesterol level QTL 43 (human)	RGD:1559098	7	11617875	11618069		15576847
	ARL4A	9606	OSTEAR14_H	Osteoarthritis QTL 14 (human)	RGD:1298462	7	5597181	23815161		10486325
	DDX28	9606	SCL125_H	Serum cholesterol level QTL 125 (human)	RGD:1578609	16	5983322	84943914		10814713
	DDX28	9606	BW147_H	Body weight QTL 147 (human)	RGD:2289240	16	52228236	85073835		14988267
	DDX28	9606	BP33_H	Blood pressure QTL 33 (human)	RGD:1298498	16	12046946	87452910		10330357
	EPS8L1	9606	SAPOE1_H	Serum apolipoprotein E level QTL 1 (human)	RGD:1559230	19	38789997	62358877		11397706
	EPS8L1	9606	BW139_H	Body weight QTL 139 (human)	RGD:1643251	19	58475270	60237940		16611675
	EPS8L1	9606	BW89_H	Body weight QTL 89 (human)	RGD:2289232	19	55647457	61711519		14627748;15220211
	EPS8L1	9606	COPD9_H	Chronic obstructive pulmonary disease QTL 9 (human)	RGD:1331657	19	12573944	62224940		12719384;15374838
	EPS8L1	9606	COPD5_H	Chronic obstructive pulmonary disease QTL 5 (human)	RGD:1331666	19	21474514	58475389		15175276
	FAM20B	9606	PRSTS312_H	Prostate tumor susceptibility QTL 312 (human)	RGD:2299882	1	176349221	176349341		10677314
	FAM20B	9606	PRSTS418_H	Prostate tumor susceptibility QTL 418 (human)	RGD:2301894	1	176349221	176349341		10712209
	FAM20B	9606	PRSTS413_H	Prostate tumor susceptibility QTL 413 (human)	RGD:2301830	1	176349221	176349341		10712209
	FAM20B	9606	PRSTS415_H	Prostate tumor susceptibility QTL 415 (human)	RGD:2301831	1	176349221	176349341		10712209
	FAM20B	9606	PRSTS416_H	Prostate tumor susceptibility QTL 416 (human)	RGD:2301832	1	176349221	176349341		10712209
	FAM20B	9606	PRSTS412_H	Prostate tumor susceptibility QTL 412 (human)	RGD:2301833	1	176349221	176349341		10712209
	FAM20B	9606	PRSTS414_H	Prostate tumor susceptibility QTL 414 (human)	RGD:2301834	1	176349221	176349341		10712209
	FAM20B	9606	PRSTS409_H	Prostate tumor susceptibility QTL 409 (human)	RGD:2301820	1	176349221	176349341		10712209
	FAM20B	9606	PRSTS406_H	Prostate tumor susceptibility QTL 406 (human)	RGD:2301821	1	176349221	176349341		10712209
	FAM20B	9606	PRSTS411_H	Prostate tumor susceptibility QTL 411 (human)	RGD:2301822	1	176349221	176349341		10712209
	FAM20B	9606	PRSTS408_H	Prostate tumor susceptibility QTL 408 (human)	RGD:2301823	1	176349221	176349341		10712209
	FAM20B	9606	PRSTS407_H	Prostate tumor susceptibility QTL 407 (human)	RGD:2301824	1	176349221	176349341		10712209
	FAM20B	9606	PRSTS405_H	Prostate tumor susceptibility QTL 405 (human)	RGD:2301825	1	176349221	176349341		10712209
	FAM20B	9606	BW481_H	Body weight QTL 481 (human)	RGD:2289625	1	172527725	185817119		15611782
	FAM20B	9606	BW60_H	Body weight QTL 60 (human)	RGD:1357385	1	166221024	206519383		11299268
	FAM20B	9606	AASTH9_H	Allergic/atopic asthma related QTL 9 (human)	RGD:1357296	1	161215450	242367128		12704367
	FAM20B	9606	BP60_H	Blood pressure QTL 60 (human)	RGD:1581540	1	19829731	196887027		15638827
	FAM20B	9606	COARD4_H	Coronary artery disease susceptibility QTL 4 (human)	RGD:1576343	1	165776192	215160455		15272420
	FAM20B	9606	PRSTS417_H	Prostate tumor susceptibility QTL 417 (human)	RGD:2301835	1	176349221	188466199		8910276;10712209
	HDGF	9606	PRSTS288_H	Prostate tumor susceptibility QTL 288 (human)	RGD:2293485	1	156199398	156199505		10712208
	HDGF	9606	BW57_H	Body weight QTL 57 (human)	RGD:1357381	1	91331358	165222998		11299268
	HDGF	9606	SLIPL21_H	Serum lipid level QTL 21 (human)	RGD:2289241	1	119479787	160628693		17160904
	HDGF	9606	BP60_H	Blood pressure QTL 60 (human)	RGD:1581540	1	19829731	196887027		15638827
	HDGF	9606	COPD18_H	Chronic obstructive pulmonary disease QTL 18 (human)	RGD:1331645	1	74001979	156199505		11914989
	IDH3B	9606	PRSTS208_H	Prostate tumor susceptibility QTL 208 (human)	RGD:2293434	20	3894982	3895247		14601028
	IDH3B	9606	AASTH25_H	Allergic/atopic asthma related QTL 25 (human)	RGD:1357298	20	3413441	3413620		11349227
	IDH3B	9606	MYI35_H	Myocardial infarction susceptibility QTL 35 (human)	RGD:2292801	20	4454279	4454435		14732905
	IDH3B	9606	MYI36_H	Myocardial infarction susceptibility QTL 36 (human)	RGD:2292814	20	4454279	4454435		14732905
	IDH3B	9606	BW368_H	Body weight QTL 368 (human)	RGD:2289218	20	507258	507355		8981960
	IDH3B	9606	SCL126_H	Serum cholesterol level QTL 126 (human)	RGD:1578598	20	507258	48995328		10814713
	IDH3B	9606	BW39_H	Body weight QTL 39 (human)	RGD:1559359	20	4454279	4454435		12774034
	IDH3B	9606	PRSTS435_H	Prostate tumor susceptibility QTL 435 (human)	RGD:2301808	20	3894982	3895247		12244320;11409871
	IDH3B	9606	PRSTS436_H	Prostate tumor susceptibility QTL 436 (human)	RGD:2301809	20	603113	603299		12244320;11409871
	IDH3B	9606	PRSTS150_H	Prostate tumor susceptibility QTL 150 (human)	RGD:2292964	20	603113	603299		16328469
	KCNC1	9606	SCL15_H	Serum cholesterol level QTL 15 (human)	RGD:1559104	11	17042780	79643288		10417282
	KCNC1	9606	LVC1_H	Left ventricular contractility QTL 1 (human)	RGD:1576345	11	17052575	70080991		11641284
	KCNC1	9606	SCL90_H	Serum cholesterol level QTL 90 (human)	RGD:1559350	11	17445082	17445228		15177127
	KCNJ3	9606	HRV2_H	Heart rate variability QTL 2 (human)	RGD:1558699	2	59145280	208433251		12480036
	KCNJ3	9606	SCL103_H	Serum cholesterol level QTL 103 (human)	RGD:1559393	2	125903199	169353753		15478097
	KCNJ3	9606	SCL105_H	Serum cholesterol level QTL 105 (human)	RGD:1559397	2	123966318	159267328		15478097
	KCNJ3	9606	SCL104_H	Serum cholesterol level QTL 104 (human)	RGD:1559399	2	125903199	169353753		15478097
	KCNJ3	9606	SCL106_H	Serum cholesterol level QTL 106 (human)	RGD:1559401	2	123966318	159267328		15478097
	KCNJ3	9606	AASTH30_H	Allergic/atopic asthma related QTL 30 (human)	RGD:1357288	2	136975836	204935512		12417883;11023809
	KCNJ3	9606	BW143_H	Body weight QTL143 (human)	RGD:2289243	2	132925170	230392178		14988267
	KCNJ3	9606	BW144_H	Body weight QTL 144 (human)	RGD:2289245	2	132925170	230392178		14988267
	KCNJ3	9606	BP46_H	Blood pressure QTL 46 (human)	RGD:1300023	2	75683889	218285001		11034945
	KCNJ3	9606	BW397_H	Body weight QTL 397 (human)	RGD:2289436	2	85341937	155991476		11923910;14764808
	KCNMB1	9606	BW228_H	Body weight QTL 228 (human)	RGD:1643311	5	168965098	168965291		10999806
	KCNMB1	9606	BW307_H	Body weight QTL 307 (human)	RGD:1643361	5	168965098	168965291		17115187
	KCNMB1	9606	BW456_H	Body weight QTL 456 (human)	RGD:2289514	5	156054978	168965291		15534617
	KCNMB1	9606	BW455_H	Body weight QTL 455 (human)	RGD:2289517	5	156054978	168965291		15534617
	KCNMB1	9606	AASTH3_H	Allergic/atopic asthma related QTL 3 (human)	RGD:1331660	5	165001554	168965291		10860660
	KCNMB1	9606	PRSTS93_H	Prostate tumor susceptibility QTL 93 (human)	RGD:2292866	5	168965098	168965291		15988677
	KLHL17	9606	BW413_H	Body weight QTL 413 (human)	RGD:2289443	1	265020	6884796		14764808
	LGALS3BP	9606	FBRL6_H	Fibrinogen level QTL 6 (human)	RGD:1559242	17	10800103	77846317		12877910
	LGALS3BP	9606	SCL59_H	Serum cholesterol level QTL 59 (human)	RGD:1559256	17	16005240	77846317		11397706
	LGALS3BP	9606	BW364_H	Body weight QTL 364 (human)	RGD:2289203	17	75416863	75416991		8981960
	LGALS3BP	9606	BW116_H	Body Weight QTL 116 (human)	RGD:1643051	17	75416863	75416991		16172425
	LGALS3BP	9606	GLUCO9_H	Glucose level QTL 9 (human)	RGD:1643572	17	75416863	75416991		11723070
	LGALS3BP	9606	BW461_H	Body weight QTL 461 (human)	RGD:2289580	17	70192530	72018533		16520807
	LGALS3BP	9606	BW460_H	Body weight QTL 460 (human)	RGD:2289581	17	70192530	72018533		16520807
	LGALS3BP	9606	BW462_H	Body weight QTL 462 (human)	RGD:2289583	17	70192530	72018533		16520807
	LOC391356	9606	SLEP2_H	Serum leptin level QTL 2 (human)	RGD:1357382	2	17355438	68092661		9054940
	LOC391356	9606	SLEP8_H	Serum leptin level QTL 8 (human)	RGD:2289226	2	23077407	28457075		9806554;11151766
	NOTCH1	9606	PRSTS205_H	Prostate tumor susceptibility QTL 205 (human)	RGD:2293435	9	137588145	137588279		14601028
	NOTCH1	9606	BW231_H	Body weight QTL 231 (human)	RGD:1643321	9	138239003	138239129		10999806
	NOTCH1	9606	OSTEAR15_H	Osteoarthritis QTL 15 (human)	RGD:1298504	9	122490084	140273252		10486325
	NP	9606	BP54_H	Blood pressure QTL 54 (human)	RGD:1300000	14	21757385	21757493		11034945
	NP	9606	BW45_H	Body weight QTL 45 (human)	RGD:1559339	14	21270815	21271216		12774034
	NP	9606	BW478_H	Body weight QTL 478 (human)	RGD:2289603	14	19910320	19910453		16391564
	NP	9606	BW477_H	Body weight QTL 477 (human)	RGD:2289604	14	19910320	19910453		16391564
	NR0B2	9606	SCL16_H	Serum cholesterol level QTL 16 (human)	RGD:1559130	1	18306011	31104509		12016260
	NR0B2	9606	SGHRL1_H	Serum ghrelin level QTL 1 (human)	RGD:1643585	1	11409625	37422383		17667848
	NR0B2	9606	MYI1_H	Myocardial infarction susceptibility QTL 1 (human)	RGD:1576325	1	13656774	27912392		14732905
	NR0B2	9606	MYI9_H	Myocardial infarction susceptibility QTL 9 (human)	RGD:1576329	1	13656774	27912392		14732905
	NR0B2	9606	BP60_H	Blood pressure QTL 60 (human)	RGD:1581540	1	19829731	196887027		15638827
	OR2Z1	9606	GLUCO3_H	Glucose level QTL 3 (human)	RGD:1643551	19	8056011	12574009		17925332
	OR2Z1	9606	MULTSCL30_H	Multiple sclerosis susceptibility QTL 30 (human)	RGD:1358846	19	3265332	34603056		14575909
	OR2Z1	9606	PRSTS371_H	Prostate tumor susceptibility QTL 371 (human)	RGD:2301145	19	1	36606773		14601025;14601024
	OR2Z1	9606	BW138_H	Body weight QTL 138 (human)	RGD:1643248	19	9665797	9666040		16611675
	OR2Z1	9606	BP50_H	Blood pressure QTL 50 (human)	RGD:1300034	19	1	11105490		11034945
	PHTF2	9606	PRSTS390_H	Prostate tumor susceptibility QTL 390 (human)	RGD:2301153	7	77964859	77965085		14601027;14601024
	PHTF2	9606	SCL5_H	Serum cholesterol level QTL 5 (human)	RGD:1558708	7	71480281	96171304		11743583
	PHTF2	9606	SCL108_H	Serum cholesterol level QTL 108 (human)	RGD:1559392	7	41996228	96171304		10729112
	PHTF2	9606	SCL110_H	Serum cholesterol level QTL 110 (human)	RGD:1559402	7	71480281	120862203		10729112
	PHTF2	9606	PRSTS149_H	Prostate tumor susceptibility QTL 149 (human)	RGD:2292938	7	77710454	77710571		16328469
	PHTF2	9606	GLUCO25_H	Glucose level QTL 25 (human)	RGD:1643547	7	77964859	77965085		12502515
	RET	9606	FBRL4_H	Fibrinogen level QTL 4 (human)	RGD:1559246	10	18761298	99475525		12877910
	RET	9606	FBRL5_H	Fibrinogen level QTL 5 (human)	RGD:1559249	10	18761298	99475525		12877910
	RET	9606	BW22_H	Body weight QTL 22 (human)	RGD:1300009	10	24522666	50415680		10946912
	RET	9606	BW436_H	Body weight QTL 436 (human)	RGD:2289527	10	31720106	51812385		16731858
	RPL35	9606	GLUCO28_H	Glucose level QTL 28 (human)	RGD:1643565	9	125848666	125848902		12502515
	RPL35	9606	OSTEAR15_H	Osteoarthritis QTL 15 (human)	RGD:1298504	9	122490084	140273252		10486325
	RPL35	9606	MULTSCL7_H	Multiple sclerosis susceptibility QTL 7 (human)	RGD:1358832	9	125848666	125848902		15494893
	SF3B5	9606	SCL64_H	Serum cholesterol level QTL 64 (human)	RGD:1559214	6	108058593	166629361		14975115
	SF3B5	9606	SCL82_H	Serum cholesterol level QTL 82 (human)	RGD:1559227	6	111045347	155287577		15805549
	SF3B5	9606	SCL63_H	Serum cholesterol level QTL 63 (human)	RGD:1559238	6	108058593	166629361		14975115
	SF3B5	9606	SCL62_H	Serum cholesterol level QTL 62 (human)	RGD:1559235	6	108058593	166629361		14975115
	SF3B5	9606	SCL14_H	Serum cholesterol level QTL 14 (human)	RGD:1558692	6	112985799	161702209		14975120
	SF3B5	9606	BW149_H	Body weight QTL 149 (human)	RGD:1558695	6	131027446	143660562		14975120;15220211
	SF3B5	9606	BW142_H	Body weight QTL 142 (human)	RGD:2289234	6	90985312	153856159		14988267
	SLC5A11	9606	RA25_H	Rheumatoid arthritis QTL 25 (human)	RGD:1298501	16	22945152	22945306		11254450
	SLC5A11	9606	BP27_H	Blood pressure QTL 27 (human)	RGD:1300010	16	25468126	25468268		11875187
	SLC5A11	9606	SCL125_H	Serum cholesterol level QTL 125 (human)	RGD:1578609	16	5983322	84943914		10814713
	SLC5A11	9606	HRTRT8_H	Heart rate QTL 8 (human)	RGD:1558694	16	22942142	22942387		12189495
	SLC5A11	9606	HRTRT9_H	Heart rate QTL 9 (human)	RGD:1558702	16	22942142	22942387		12189495
	SLC5A11	9606	OSTEAR23_H	Osteoarthritis QTL 23 (human)	RGD:1298423	16	10184882	47795700		10577938
	SLC5A11	9606	BP33_H	Blood pressure QTL 33 (human)	RGD:1298498	16	12046946	87452910		10330357
	SLC5A11	9606	BW421_H	Body weight QTL 421 (human)	RGD:2289533	16	22945152	26066530		16899800;14975103
	TP53INP1	9606	SCL27_H	Serum cholesterol level QTL 27 (human)	RGD:1559120	8	81202412	127415934		12923221
	TP53INP1	9606	SADIPOQ11_H	Serum adiponectin level QTL 11 (human)	RGD:1643537	8	25497152	106172524		16894363
	TP53INP1	9606	SADIPOQ8_H	Serum adiponectin level QTL 8 (human)	RGD:1643587	8	25497152	106172524		16894363
	TP53INP1	9606	BP49_H	Blood pressure QTL 49 (human)	RGD:1300005	8	28324754	106179670		11034945
	TP53INP1	9606	BW59_H	Body weight QTL 59 (human)	RGD:1357356	8	77047395	135311775		11299268
	TP53INP1	9606	COHEN2_H	Cohen syndrome QTL 2 (human)	RGD:1357358	8	93089665	123811633		10842298;7920642
	TP53INP1	9606	COHEN1_H	Cohen syndrome QTL 1 (human)	RGD:1357360	8	93089665	102375438		7920642
	TTC23	9606	SCL28_H	Serum cholesterol level QTL 28 (human)	RGD:1559128	15	83684056	95672981		12923221
	TTC23	9606	BP8_H	Blood pressure QTL 8 (human)	RGD:1298428	15	97446551	97446668		10556304
	TTC23	9606	BP32_H	Blood pressure QTL 32 (human)	RGD:1298444	15	24973428	100338915		10330357
	WDR73	9606	SCL28_H	Serum cholesterol level QTL 28 (human)	RGD:1559128	15	83684056	95672981		12923221
	WDR73	9606	SPSL1_H	Serum P selectin level QTL 1 (human)	RGD:1559129	15	64347234	94505852		10865820
	WDR73	9606	SCL26_H	Serum cholesterol level QTL 26 (human)	RGD:1559133	15	46784448	85777069		12923221
	WDR73	9606	BP32_H	Blood pressure QTL 32 (human)	RGD:1298444	15	24973428	100338915		10330357
	XPO5	9606	SCL57_H	Serum cholesterol level QTL 57 (human)	RGD:1559254	6	43206837	73802393		15721017
	XPO5	9606	PRSTS7_H	Prostate tumor susceptibility QTL 7 (human)	RGD:2292786	6	41785174	41785332		17299800
	XPO5	9606	BP4_H	Blood pressure QTL 4 (human)	RGD:1298438	6	41785174	104780753		11641285
	XPO5	9606	OSTEAR22_H	Osteoarthritis QTL 22 (human)	RGD:1298490	6	39367582	140056474		10577938
	XPO5	9606	BW467_H	Body weight QTL 467 (human)	RGD:2289587	6	40750185	131772514		16391564
	ARL15	9606	SAPOA3_H	Serum apolipoprotein A level QTL 3 (human)	RGD:1559261	5	1207429	116258621		11397706
	ARL15	9606	BW61_H	Body weight QTL 61 (human)	RGD:1357383	5	34987917	147295674		11299268
	ARL15	9606	BW21_H	Body weight QTL 21 (human)	RGD:1549941	5	40051556	56030638		10334320
	ARL15	9606	BFD2_H	Body fluid distribution QTL 2 (human)	RGD:1298411	5	32528047	58733101		12411455
	ATP2B2	9606	BW24_H	Body weight QTL 24 (human)	RGD:1300011	3	12073729	12073924		11923912
	ATP2B2	9606	BW78_H	Body weight QTL 78 (human)	RGD:1559370	3	10643524	32140379		12774034
	ATP2B2	9606	SCL88_H	Serum cholesterol level QTL 88 (human)	RGD:1559349	3	11492278	11492478		15177127
	ATP2B2	9606	SCL87_H	Serum cholesterol level QTL 87 (human)	RGD:1559363	3	11492278	11492478		15177127
	ATP2B2	9606	BP30_H	Blood pressure QTL 30 (human)	RGD:1298439	3	1	32140379		10330357
	CPOX	9606	SCL124_H	Serum cholesterol level QTL 124 (human)	RGD:1578619	3	73341071	108472798		10814713
	CPOX	9606	SADIPOQ13_H	Serum adiponectin level QTL 13 (human)	RGD:1643560	3	64914199	102217592		16894363
	CPOX	9606	COARD3_H	Coronary artery disease susceptibility QTL 3 (human)	RGD:1576347	3	73341071	134169100		15272420
	CPOX	9606	COARD2_H	Coronary artery disease susceptibility QTL 2 (human)	RGD:1576333	3	73341071	140671289		15272420
	CPOX	9606	COARD1_H	Coronary artery disease susceptibility QTL 1 (human)	RGD:1576344	3	73341071	140671289		15272420
	CPOX	9606	COPD14_H	Chronic obstructive pulmonary disease QTL 14 (human)	RGD:1331638	3	36459185	177267732		12719384;15374838
	DNM3	9606	PRSTS277_H	Prostate tumor susceptibility QTL 277 (human)	RGD:2293407	1	172769757	172770032		15536476
	DNM3	9606	PRSTS386_H	Prostate tumor susceptibility QTL 386 (human)	RGD:2301159	1	172527725	172527928		14601027;14601024
	DNM3	9606	PRSTS387_H	Prostate tumor susceptibility QTL 387 (human)	RGD:2301164	1	172527725	172527928		14601027;14601024
	DNM3	9606	BW481_H	Body weight QTL 481 (human)	RGD:2289625	1	172527725	185817119		15611782
	DNM3	9606	BW60_H	Body weight QTL 60 (human)	RGD:1357385	1	166221024	206519383		11299268
	DNM3	9606	AASTH9_H	Allergic/atopic asthma related QTL 9 (human)	RGD:1357296	1	161215450	242367128		12704367
	DNM3	9606	BP60_H	Blood pressure QTL 60 (human)	RGD:1581540	1	19829731	196887027		15638827
	DNM3	9606	COARD4_H	Coronary artery disease susceptibility QTL 4 (human)	RGD:1576343	1	165776192	215160455		15272420
	DNM3	9606	PRSTS117_H	Prostate tumor susceptibility QTL 117 (human)	RGD:2293000	1	172769757	172770032		8910276
	DNM3	9606	PRSTS314_H	Prostate tumor susceptibility QTL 314 (human)	RGD:2299879	1	168790271	168790495		10677314
	DNM3	9606	PRSTS313_H	Prostate tumor susceptibility QTL 313 (human)	RGD:2299880	1	168790271	168790495		10677314
	DYNC2H1	9606	BW70_H	Body weight QTL 70 (human)	RGD:1357379	11	105063951	105064165		12888987
	DYNC2H1	9606	BW371_H	Body weight QTL371 (human)	RGD:2289196	11	105063951	105064165		8981960
	DYNC2H1	9606	BP31_H	Blood pressure QTL 31 (human)	RGD:1298492	11	34596653	123132075		10330357;11923912
	DYNC2H1	9606	SADIPOQ7_H	Serum adiponectin level QTL 7 (human)	RGD:2289174	11	58253071	120333478		16894363
	DYNC2H1	9606	BW87_H	Body weight QTL 87 (human)	RGD:2289334	11	86068752	100978652		14627748
	DYNC2H1	9606	COPD20_H	Chronic obstructive pulmonary disease QTL 20 (human)	RGD:1331655	11	73182779	105064165		11914989
	DYNC2H1	9606	BW64_H	Body weight QTL 64 (human)	RGD:1357380	11	75339935	120495085		11299268
	DYNC2H1	9606	PRSTS94_H	Prostate tumor susceptibility QTL 94 (human)	RGD:2292882	11	100561685	100561817		15988677
	DYNC2H1	9606	BW298_H	Body weight QTL 298 (human)	RGD:2289454	11	79643051	123132075		12582223
	GPR108	9606	PRSTS337_H	Prostate tumor susceptibility QTL 337 (human)	RGD:2300113	19	4343434	4343595		11404817
	GPR108	9606	GLUCO3_H	Glucose level QTL 3 (human)	RGD:1643551	19	8056011	12574009		17925332
	GPR108	9606	MULTSCL30_H	Multiple sclerosis susceptibility QTL 30 (human)	RGD:1358846	19	3265332	34603056		14575909
	GPR108	9606	PRSTS371_H	Prostate tumor susceptibility QTL 371 (human)	RGD:2301145	19	1	36606773		14601025;14601024
	GPR108	9606	SCL97_H	Serum cholesterol level QTL97 (human)	RGD:1559400	19	6064256	6064482		11116067
	GPR108	9606	BP3_H	Blood pressure QTL 3 (human)	RGD:1298476	19	1	6064482		11641285
	GPR108	9606	BP50_H	Blood pressure QTL 50 (human)	RGD:1300034	19	1	11105490		11034945
	GPR108	9606	SLEP19_H	Serum leptin level QTL 19 (human)	RGD:2289472	19	3265332	4900636		17621312
	GRIP1	9606	SPSL2_H	Serum P selectin level QTL 2 (human)	RGD:1559125	12	12341421	114567092		10865820
	GRIP1	9606	AASTH49_H	Allergic/atopic asthma related QTL 49 (human)	RGD:1357305	12	67231021	67231192		9700192
	GRIP1	9606	BW74_H	Body weight QTL 74 (human)	RGD:1643456	12	29112094	66415909		14636289
	GRIP1	9606	BW448_H	Body weight QTL 448 (human)	RGD:2289507	12	50899321	66220652		15534617
	HEY1	9606	SCL27_H	Serum cholesterol level QTL 27 (human)	RGD:1559120	8	81202412	127415934		12923221
	HEY1	9606	SADIPOQ11_H	Serum adiponectin level QTL 11 (human)	RGD:1643537	8	25497152	106172524		16894363
	HEY1	9606	GLUCO27_H	Glucose level QTL 27 (human)	RGD:1643544	8	70235224	87241316		12502515
	HEY1	9606	SADIPOQ8_H	Serum adiponectin level QTL 8 (human)	RGD:1643587	8	25497152	106172524		16894363
	HEY1	9606	BP49_H	Blood pressure QTL 49 (human)	RGD:1300005	8	28324754	106179670		11034945
	HEY1	9606	BW59_H	Body weight QTL 59 (human)	RGD:1357356	8	77047395	135311775		11299268
	HOXD9	9606	HRV2_H	Heart rate variability QTL 2 (human)	RGD:1558699	2	59145280	208433251		12480036
	HOXD9	9606	AASTH30_H	Allergic/atopic asthma related QTL 30 (human)	RGD:1357288	2	136975836	204935512		12417883;11023809
	HOXD9	9606	BW143_H	Body weight QTL143 (human)	RGD:2289243	2	132925170	230392178		14988267
	HOXD9	9606	BW144_H	Body weight QTL 144 (human)	RGD:2289245	2	132925170	230392178		14988267
	HOXD9	9606	OSTEAR29_H	Osteoarthritis QTL 29 (human)	RGD:1298425	2	165968478	179641996		8660106
	HOXD9	9606	BP46_H	Blood pressure QTL 46 (human)	RGD:1300023	2	75683889	218285001		11034945
	IBTK	9606	BFD3_H	Body fluid distribution QTL 3 (human)	RGD:1298426	6	83527949	104780753		12411455
	IBTK	9606	BP4_H	Blood pressure QTL 4 (human)	RGD:1298438	6	41785174	104780753		11641285
	IBTK	9606	OSTEAR22_H	Osteoarthritis QTL 22 (human)	RGD:1298490	6	39367582	140056474		10577938
	IBTK	9606	BW467_H	Body weight QTL 467 (human)	RGD:2289587	6	40750185	131772514		16391564
	KEL	9606	SCL122_H	Serum cholesterol level QTL 122 (human)	RGD:1578612	7	131930166	151198240		10814713
	KEL	9606	SCL123_H	Serum cholesterol level QTL 123 (human)	RGD:1578613	7	139659034	151198240		10814713
	KEL	9606	SCL127_H	Serum cholesterol level QTL 127 (human)	RGD:1578618	7	139659211	156165886		14754912
	KEL	9606	BW417_H	Body weight QTL 417 (human)	RGD:2289381	7	141053887	143233188		16849411
	KEL	9606	SCL109_H	Serum cholesterol level QTL 109 (human)	RGD:1559391	7	139659034	148174965		10729112
	KEL	9606	SCL128_H	Serum cholesterol level QTL 128 (human)	RGD:1578610	7	139659211	156165886		14754912
	KEL	9606	BW68_H	Body weight QTL 68 (human)	RGD:1357389	7	131930166	151198240		12888987
	KEL	9606	BP48_H	Blood pressure QTL 48 (human)	RGD:1300014	7	127537916	151198240		11034945
	KEL	9606	BW18_H	Body weight QTL 18 (human)	RGD:1300016	7	103290039	143354787		12765970
	LOC440957	9606	BFD1_H	Body fluid distribution QTL 1 (human)	RGD:1298487	3	32140243	73341388		12411455
	LOC440957	9606	COPD14_H	Chronic obstructive pulmonary disease QTL 14 (human)	RGD:1331638	3	36459185	177267732		12719384;15374838
	LRP2	9606	GLUCO15_H	Glucose level QTL 15 (human)	RGD:1643558	2	159267177	169353753		12502515
	LRP2	9606	BW124_H	Body Weight QTL 124 (human)	RGD:1643246	2	159267177	169353753		12502515
	LRP2	9606	HRV2_H	Heart rate variability QTL 2 (human)	RGD:1558699	2	59145280	208433251		12480036
	LRP2	9606	SCL103_H	Serum cholesterol level QTL 103 (human)	RGD:1559393	2	125903199	169353753		15478097
	LRP2	9606	SCL104_H	Serum cholesterol level QTL 104 (human)	RGD:1559399	2	125903199	169353753		15478097
	LRP2	9606	AASTH30_H	Allergic/atopic asthma related QTL 30 (human)	RGD:1357288	2	136975836	204935512		12417883;11023809
	LRP2	9606	BW143_H	Body weight QTL143 (human)	RGD:2289243	2	132925170	230392178		14988267
	LRP2	9606	BW144_H	Body weight QTL 144 (human)	RGD:2289245	2	132925170	230392178		14988267
	LRP2	9606	BW133_H	Body weight QTL 133 (human)	RGD:1643253	2	169353457	169353753		16611675
	LRP2	9606	OSTEAR29_H	Osteoarthritis QTL 29 (human)	RGD:1298425	2	165968478	179641996		8660106
	LRP2	9606	BP46_H	Blood pressure QTL 46 (human)	RGD:1300023	2	75683889	218285001		11034945
	LRP8	9606	SLEP4_H	Serum leptin concentration QTL 4 (human)	RGD:1559226	1	48053855	99950327		11126332
	LRP8	9606	AASTH8_H	Allergic/atopic asthma related QTL 8 (human)	RGD:1357319	1	45564670	92982869		12704367
	LRP8	9606	BP60_H	Blood pressure QTL 60 (human)	RGD:1581540	1	19829731	196887027		15638827
	MAF1	9606	BP11_H	Blood pressure QTL 11 (human)	RGD:1298453	8	144296507	144296716		11255245
	MAF1	9606	RA16_H	Rheumatoid arthritis QTL 16 (human)	RGD:1298484	8	144296507	144296716		11254450
	MAF1	9606	BW20_H	Body weight QTL 20 (human)	RGD:1298503	8	125976261	144296716		12411455
	MAF1	9606	COPD8_H	Chronic obstructive pulmonary disease QTL 8 (human)	RGD:1331648	8	136360837	144296716		12719384
	MGAT5	9606	HRV2_H	Heart rate variability QTL 2 (human)	RGD:1558699	2	59145280	208433251		12480036
	MGAT5	9606	SCL103_H	Serum cholesterol level QTL 103 (human)	RGD:1559393	2	125903199	169353753		15478097
	MGAT5	9606	SCL105_H	Serum cholesterol level QTL 105 (human)	RGD:1559397	2	123966318	159267328		15478097
	MGAT5	9606	SCL104_H	Serum cholesterol level QTL 104 (human)	RGD:1559399	2	125903199	169353753		15478097
	MGAT5	9606	SCL106_H	Serum cholesterol level QTL 106 (human)	RGD:1559401	2	123966318	159267328		15478097
	MGAT5	9606	SADIPOQ3_H	Serum adiponectin level QTL 3 (human)	RGD:1643291	2	136172918	136173193		17495197
	MGAT5	9606	AASTH30_H	Allergic/atopic asthma related QTL 30 (human)	RGD:1357288	2	136975836	204935512		12417883;11023809
	MGAT5	9606	BW414_H	Body weight QTL 414 (human)	RGD:2289444	2	115007599	132925305		14764808
	MGAT5	9606	BW143_H	Body weight QTL143 (human)	RGD:2289243	2	132925170	230392178		14988267
	MGAT5	9606	BW144_H	Body weight QTL 144 (human)	RGD:2289245	2	132925170	230392178		14988267
	MGAT5	9606	BW77_H	Body weight QTL 77 (human)	RGD:1559369	2	136975836	136976037		12774034
	MGAT5	9606	SCL13_H	Serum cholesterol level QTL 13 (human)	RGD:1558687	2	136172918	136173193		14975120
	MGAT5	9606	SCL61_H	Serum cholesterol level QTL 61 (human)	RGD:1559216	2	137278402	137278507		14975115
	MGAT5	9606	BW373_H	Body weight QTL 373 (human)	RGD:2289306	2	136172918	136173193		11872690
	MGAT5	9606	BP46_H	Blood pressure QTL 46 (human)	RGD:1300023	2	75683889	218285001		11034945
	MGAT5	9606	BW397_H	Body weight QTL 397 (human)	RGD:2289436	2	85341937	155991476		11923910;14764808
	NDRG2	9606	BP54_H	Blood pressure QTL 54 (human)	RGD:1300000	14	21757385	21757493		11034945
	NDRG2	9606	BW45_H	Body weight QTL 45 (human)	RGD:1559339	14	21270815	21271216		12774034
	NDRG2	9606	BW478_H	Body weight QTL 478 (human)	RGD:2289603	14	19910320	19910453		16391564
	NDRG2	9606	BW477_H	Body weight QTL 477 (human)	RGD:2289604	14	19910320	19910453		16391564
	NDUFA7	9606	GLUCO3_H	Glucose level QTL 3 (human)	RGD:1643551	19	8056011	12574009		17925332
	NDUFA7	9606	MULTSCL30_H	Multiple sclerosis susceptibility QTL 30 (human)	RGD:1358846	19	3265332	34603056		14575909
	NDUFA7	9606	PRSTS371_H	Prostate tumor susceptibility QTL 371 (human)	RGD:2301145	19	1	36606773		14601025;14601024
	NDUFA7	9606	SCL97_H	Serum cholesterol level QTL97 (human)	RGD:1559400	19	6064256	6064482		11116067
	NDUFA7	9606	BW138_H	Body weight QTL 138 (human)	RGD:1643248	19	9665797	9666040		16611675
	NDUFA7	9606	BP3_H	Blood pressure QTL 3 (human)	RGD:1298476	19	1	6064482		11641285
	NDUFA7	9606	BP50_H	Blood pressure QTL 50 (human)	RGD:1300034	19	1	11105490		11034945
	PGBD4	9606	PRSTS268_H	Prostate tumor susceptibility QTL 268 (human)	RGD:2293405	15	31038001	31038107		15536476
	PGBD4	9606	BMD7_H	Bone mineral density QTL 7 (human)	RGD:2289430	15	30853637	31147377		17473065
	PGBD4	9606	BW314_H	Body weight QTL 314 (human)	RGD:2289420	15	30853637	31147377		17115187
	PGBD4	9606	BW327_H	Body weight QTL 327 (human)	RGD:2289410	15	30853637	31147377		17473065
	PGBD4	9606	PRSTS285_H	Prostate tumor susceptibility QTL 285 (human)	RGD:2293465	15	30877640	30877869		10712208
	PGBD4	9606	PRSTS306_H	Prostate tumor susceptibility QTL 306 (human)	RGD:2293482	15	30877640	30877869		10712208
	PGBD4	9606	PRSTS266_H	Prostate tumor susceptibility QTL 266 (human)	RGD:2293364	15	31038001	31038107		15536476
	PGBD4	9606	PRSTS267_H	Prostate tumor susceptibility QTL 267 (human)	RGD:2293382	15	31038001	31038107		15536476
	PGBD4	9606	BW440_H	Body weight QTL 440 (human)	RGD:2289561	15	29047915	44161483		16138910
	PGBD4	9606	BW146_H	Body weight QTL 146 (human)	RGD:2289247	15	22681893	64347234		14988267
	PGBD4	9606	BW46_H	Body weight QTL 46 (human)	RGD:1559341	15	31525053	31525229		12774034
	PGBD4	9606	LDLPS4_H	Low density lipoprotein particle size QTL 4 (human)	RGD:1559354	15	32867589	64347234		10681408
	PGBD4	9606	BP32_H	Blood pressure QTL 32 (human)	RGD:1298444	15	24973428	100338915		10330357
[truncated: 12,465 more rows]

## Sheet: Enrichment
			Enrichment Analysis of met_PC1 Genes Mapping to QTL Regions
Phenotype	Universe Size	Gene Set Size	Total Hits	Expected Hits	Observed Hits	Pvalue	Adjusted.Pvalue
serum apolipoprotein e level	15026	356	3472	82.2596	105	0.00196191	0.0667051
serum leptin level	15026	321	3472	74.1722	91	0.01146	0.144136
serum lipid level	15026	274	3472	63.3121	78	0.015593	0.144136
body weight	15026	5366	3472	1239.9	1292	0.0169572	0.144136
cohen syndrome	15026	56	3472	12.9397	19	0.0221953	0.150928
low density lipoprotein particle size	15026	249	3472	57.5355	69	0.0369618	0.20945
serum cholesterol level	15026	3609	3472	833.918	869	0.0538352	0.261485
fibrinogen level	15026	941	3472	217.433	236	0.0648583	0.275648
osteoarthritis	15026	1077	3472	248.858	266	0.0934961	0.353208
serum p-selectin level	15026	527	3472	121.772	132	0.129981	0.441935
serum leptin concentration	15026	121	3472	27.959	31	0.219275	0.634968
allergic/atopic asthma related	15026	2103	3472	485.932	499	0.224106	0.634968
urinary albumin excretion	15026	12	3472	2.77279	3	0.293486	0.675774
myocardial infarction susceptibility	15026	197	3472	45.52	48	0.30226	0.675774
chronic obstructive pulmonary disease	15026	2195	3472	507.19	516	0.304076	0.675774
blood pressure	15026	3683	3472	851.017	861	0.318011	0.675774
serum adiponectin level	15026	704	3472	162.671	166	0.360472	0.720943
rheumatoid arthritis	15026	293	3472	67.7024	69	0.39634	0.748641
heart rate	15026	165	3472	38.1259	38	0.465858	0.794471
glucose level	15026	306	3472	70.7062	70	0.506562	0.794471
body fluid distribution	15026	373	3472	86.1877	85	0.529882	0.794471
left ventricular contractility	15026	356	3472	82.2596	81	0.534202	0.794471
serum apolipoprotein a level	15026	504	3472	116.457	115	0.537436	0.794471
prostate tumor susceptibility	15026	1307	3472	302.003	295	0.670949	0.950511
bone mineral density	15026	26	3472	6.00772	4	0.751329	0.993274
activity level	15026	114	3472	26.3415	22	0.802783	0.993274
serum apolipoprotein b level	15026	356	3472	82.2596	75	0.804379	0.993274
multiple sclerosis susceptibility	15026	743	3472	171.682	161	0.817991	0.993274
serum ghrelin level	15026	193	3472	44.5958	37	0.890271	0.999685
coronary artery disease susceptibility	15026	510	3472	117.844	102	0.951172	0.999685
soluble tumor necrosis factor receptor	level 15026	85	3472	19.6406	12	0.972051	0.999685
heart rate variability	15026	372	3472	85.9566	68	0.986752	0.999685
pre-eclampsia/eclampsia	15026	40	3472	9.24265	3	0.990486	0.999685
mammary tumor susceptibility	15026	315	3472	72.7858	48	0.999685	0.999685
